# Supplementary material for: Lysosomal protease deficiency or substrate overload induces an oxidative-stress mediated STAT3-dependent pathway of lysosomal homeostasis
Source: Nat Commun. 2018 Dec 17;9:5343. doi: 10.1038/s41467-018-07741-6 (PMC6297226; doi:10.1038/s41467-018-07741-6)
Supplement: Supplementary file 3 — Supplementary Data 1 [file 41467_2018_7741_MOESM3_ESM.xlsx]

## Sheet: WT vs AEP Kidney
Protein names	Gene names	Mol. weight [kDa]	PEP	Ratio H/L	Ratio H/L normalized	Ratio H/L variability [%]	Ratio H/L count	Ratio H/L AEP SILAC 1	Ratio H/L normalized AEP SILAC 1	Ratio H/L variability [%] AEP SILAC 1	Ratio H/L count AEP SILAC 1	Ratio H/L AEP SILAC 2	Ratio H/L normalized AEP SILAC 2	Ratio H/L variability [%] AEP SILAC 2	Ratio H/L count AEP SILAC 2	Ratio H/L AEP SILAC 3	Ratio H/L normalized AEP SILAC 3	Ratio H/L variability [%] AEP SILAC 3	Ratio H/L count AEP SILAC 3	Ratio H/L WT SILAC 1	Ratio H/L normalized WT SILAC 1	Ratio H/L variability [%] WT SILAC 1	Ratio H/L count WT SILAC 1	Ratio H/L WT SILAC 2	Ratio H/L normalized WT SILAC 2	Ratio H/L variability [%] WT SILAC 2	Ratio H/L count WT SILAC 2	Ratio H/L WT SILAC 3	Ratio H/L normalized WT SILAC 3	Ratio H/L variability [%] WT SILAC 3	Ratio H/L count WT SILAC 3	Average Ratio H/L Normalized AEP	Ratio H/L normalized AEP SILAC 1	Ratio H/L normalized AEP SILAC 2	Ratio H/L normalized AEP SILAC 3	Average Ratio H/L Normalized WT	Ratio H/L normalized WT SILAC 1	Ratio H/L normalized WT SILAC 2	Ratio H/L normalized WT SILAC 3	Average Ratio H/L Normalized AEP	Average Ratio H/L Normalized WT	Gene names	Ratio WT/AEP	Log2 Ratio WT/AEP	Ratio WT/AEP Replica 1	Ratio WT/AEP Replica 2	Ratio WT/AEP Replica 3	Expected value	Expected value
Superoxide dismutase [Cu-Zn]	Sod1	15.942	6.9658e-137	0.10024	0.14015	162.09	80	0.047161	0.067403	85.637	18	0.04431	0.064774	55.411	18	0.04031	0.058535	50.058	16	1.2926	2.1706	6.4958	10	1.2675	2.1705	9.4476	11	1.328	2.0835	19.959	7	0.0635707	0.067403	0.064774	0.058535	2.14153	2.1706	2.1705	2.0835	0.0635707	2.14153	Sod1	0.0296846	-5.07414	0.0310527	0.0298429	0.0280946	1	1
Ganglioside GM2 activator	Gm2a	20.824	2.906e-32	0.25382	0.35672	59.383	43	0.23931	0.34052	8.4294	8	0.2347	0.34093	8.5256	9	0.23852	0.34288	7.8124	6	0.61926	1.0646	6.6854	6	0.60673	1.0536	4.9633	7	0.67547	1.0609	12.35	7	0.341443	0.34052	0.34093	0.34288	1.0597	1.0646	1.0536	1.0609	0.341443	1.0597	Gm2a	0.322208	-1.63394	0.319857	0.323586	0.323197	1	1
Transthyretin	Ttr	15.776	1.0284e-86	0.030247	0.042352	181.53	24	0.024256	0.034239	89.147	5	0.016891	0.024644	24.306	4	0.020917	0.030256	148.67	6	0.70437	1.2285	16.692	3	0.65913	1.1586	11.384	3	0.69373	1.088	10.694	3	0.029713	0.034239	0.024644	0.030256	1.15837	1.2285	1.1586	1.088	0.029713	1.15837	Ttr	0.0256508	-5.28485	0.0278706	0.0212705	0.0278088	1	1
Peroxisomal carnitine O-octanoyltransferase	Crot	70.264	0	2.5353	3.6154	101.66	181	2.3049	3.3005	22.089	38	2.3005	3.3264	16.886	37	2.3058	3.4243	16.047	29	13.325	23.205	109.27	20	12.685	22.317	121.02	31	14.095	22.277	99.636	26	3.3504	3.3005	3.3264	3.4243	22.5997	23.205	22.317	22.277	3.3504	22.5997	Crot	0.14825	-2.7539	0.142232	0.149052	0.153715	1	1
Peroxisomal sarcosine oxidase	Pipox	43.846	9.1009e-126	2.0573	2.9761	83.274	95	1.9185	2.7206	9.4695	16	1.8409	2.6958	10.884	18	1.9061	2.7458	6.3923	17	8.4087	14.534	29.601	14	7.9941	14.031	48.789	13	8.7393	13.792	43.075	17	2.72073	2.7206	2.6958	2.7458	14.119	14.534	14.031	13.792	2.72073	14.119	Pipox	0.1927	-2.37557	0.187189	0.192132	0.199086	1	1
	Mup10	20.681	0	0.27264	0.34776	90.008	13	0.22254	0.31971	6.9536	3	0.22579	0.32914	0.5205	2	0.23025	0.32702	8.6968	2	1.0273	1.7474	0.23975	2	1.1021	1.9423	6.6385	2	1.1684	1.8381	1.5531	2	0.32529	0.31971	0.32914	0.32702	1.8426	1.7474	1.9423	1.8381	0.32529	1.8426	Mup10	0.176539	-2.50194	0.182963	0.169459	0.177912	1	1
Beta-mannosidase	Manba	100.83	3.5665e-159	0.63888	0.96934	54.665	50	0.34515	0.49062	8.3162	9	0.33529	0.48991	30.808	8	0.33918	0.47535	58.477	10	0.80606	1.3566	8.8179	7	0.78623	1.3992	15.594	8	0.84398	1.3402	10.298	8	0.485293	0.49062	0.48991	0.47535	1.36533	1.3566	1.3992	1.3402	0.485293	1.36533	Manba	0.355439	-1.49232	0.361654	0.350136	0.354686	1	1
Epoxide hydrolase 2	Ephx2	62.515	0	1.7729	2.5562	60.118	211	1.568	2.2272	39.552	39	1.5547	2.2622	29.705	38	1.547	2.1876	38.897	34	3.1803	5.4564	17.601	34	3.1155	5.464	58.516	33	3.4208	5.424	55.281	33	2.22567	2.2272	2.2622	2.1876	5.44813	5.4564	5.464	5.424	2.22567	5.44813	Ephx2	0.408519	-1.29152	0.408181	0.414019	0.403319	1	1
Nucleoside diphosphate-linked moiety X motif 19, mitochondrial	Nudt19	40.32	2.4484e-212	2.8634	4.2378	58.478	77	2.6998	3.8429	7.5781	14	2.6514	3.7681	7.181	13	2.5639	3.7045	16.084	13	5.479	9.3982	30.324	14	5.4509	9.3776	97.659	14	5.9804	9.4013	14.128	9	3.77183	3.8429	3.7681	3.7045	9.39237	9.3982	9.3776	9.4013	3.77183	9.39237	Nudt19	0.401585	-1.31622	0.408897	0.401819	0.394041	1	1
Non-specific lipid-transfer protein	Scp2	59.125	1.888e-178	2.6948	3.8735	97.662	155	2.473	3.446	19.655	30	2.4693	3.5294	30.546	30	2.5411	3.6014	22.965	20	7.3417	12.954	129.65	24	7.0676	12.655	118.12	27	8.7825	13.784	143.56	24	3.5256	3.446	3.5294	3.6014	13.131	12.954	12.655	13.784	3.5256	13.131	Scp2	0.268494	-1.89704	0.266018	0.278894	0.261274	1	1
3-ketoacyl-CoA thiolase B, peroxisomal	Acaa1b	43.995	2.8194e-288	1.335	1.9523	48.07	97	1.0964	1.5186	15.412	19	1.1427	1.6089	20.663	19	1.0987	1.5886	12.588	12	2.2357	3.8943	14.768	17	2.3424	4.0247	28.013	15	2.5032	3.8941	17.392	15	1.57203	1.5186	1.6089	1.5886	3.9377	3.8943	4.0247	3.8941	1.57203	3.9377	Acaa1b	0.399226	-1.32472	0.389955	0.399757	0.40795	1	1
Ester hydrolase C11orf54 homolog		34.995	1.0218e-75	1.3801	2.1579	18.12	53	1.8348	2.5585	13.097	8	1.6908	2.427	13.856	9	1.7183	2.4292	11.632	8	1.1633	1.9899	17.404	10	1.0554	1.8764	10.276	7	1.1726	1.8782	16.46	11	2.47157	2.5585	2.427	2.4292	1.91483	1.9899	1.8764	1.8782	2.47157	1.91483		1.29075	0.368207	1.28574	1.29343	1.29337	1	1
Chitinase-3-like protein 3	Chi3l3	44.458	2.5303e-186	0.082359	0.11625	147.64	88	0.02848	0.040545	89.46	20	0.039326	0.053238	98.936	21	0.041508	0.058433	120.52	17	0.51445	0.88058	48.732	10	0.47187	0.83146	20.156	10	0.50094	0.7849	34.965	10	0.0507387	0.040545	0.053238	0.058433	0.832313	0.88058	0.83146	0.7849	0.0507387	0.832313	Chi3l3	0.060961	-4.03597	0.0460435	0.0640295	0.0744464	1	1
Long-chain specific acyl-CoA dehydrogenase, mitochondrial	Acadl	47.907	9.3786e-300	0.69585	1.0797	14.936	128	0.83782	1.1811	10.122	23	0.81669	1.1908	12.01	21	0.80895	1.1595	8.6375	20	0.5939	1.0342	22.787	20	0.59492	1.0427	15.444	24	0.63799	1.0119	8.054	20	1.17713	1.1811	1.1908	1.1595	1.0296	1.0342	1.0427	1.0119	1.17713	1.0296	Acadl	1.14329	0.193194	1.14204	1.14204	1.14586	1	1
	Slc25a1	33.931	3.3638e-19	0.62724	0.92939	18.476	29	0.73633	1.0407	18.759	5	0.71264	1.0154	23.587	5	0.69624	0.97393	9.8023	5	0.52539	0.90787	5.5477	5	0.49998	0.88498	31.744	4	0.53787	0.84634	19.51	5	1.01001	1.0407	1.0154	0.97393	0.87973	0.90787	0.88498	0.84634	1.01001	0.87973	Slc25a1	1.14809	0.199237	1.14631	1.14737	1.15076	1	1
Enoyl-CoA delta isomerase 2, mitochondrial	Eci2	43.267	8.2941e-212	1.0232	1.6081	9.4686	16	1.0564	1.4716	5.8593	3	1.027	1.4761	15.863	3	1.0014	1.434	1.9868	3	0.99375	1.7257	4.8885	3	0.98312	1.7216	0.63649	2	1.0608	1.6755	4.9919	2	1.46057	1.4716	1.4761	1.434	1.7076	1.7257	1.7216	1.6755	1.46057	1.7076	Eci2	0.855333	-0.225442	0.852755	0.8574	0.855864	1	1
Tubulin alpha-4A chain	Tuba4a	49.924	1.176e-64	1.7194	2.6298	20.239	12	2.318	3.2892	7.6101	2	2.164	3.0912	5.9355	2	2.2673	3.2009	1.5656	2	1.3046	2.259	4.5626	2	1.2228	2.1231	2.0178	2	1.3913	2.1779	1.6957	2	3.19377	3.2892	3.0912	3.2009	2.18667	2.259	2.1231	2.1779	3.19377	2.18667	Tuba4a	1.46056	0.546526	1.45604	1.45598	1.46972	1	1
Peroxisomal acyl-coenzyme A oxidase 2	Acox2	76.862	1.3485e-269	1.114	1.5577	69.167	92	0.91303	1.2887	13.842	16	0.88275	1.2743	33.972	18	0.90242	1.2837	16.948	15	2.8029	4.8218	15.856	16	2.9094	4.9368	20.456	14	3.3914	5.3179	50.492	13	1.28223	1.2887	1.2743	1.2837	5.0255	4.8218	4.9368	5.3179	1.28223	5.0255	Acox2	0.255145	-1.97061	0.267265	0.258123	0.241392	1	1
Peroxisomal bifunctional enzyme;Enoyl-CoA hydratase/3,2-trans-enoyl-CoA isomerase;3-hydroxyacyl-CoA dehydrogenase	Ehhadh	78.301	0	1.6401	2.3868	38.04	294	1.5561	2.2038	31.575	58	1.5118	2.226	24.637	49	1.5352	2.1954	28.37	57	2.1491	3.721	25.547	45	2.1455	3.7934	41.334	42	2.3292	3.6442	20.793	43	2.2084	2.2038	2.226	2.1954	3.71953	3.721	3.7934	3.6442	2.2084	3.71953	Ehhadh	0.59373	-0.75212	0.59226	0.586809	0.602437	1	1
Catalase	Cat	59.795	0	2.3867	3.3888	83.366	267	2.1447	3.0566	25.627	53	2.0898	3.0243	52.679	51	2.1633	3.1215	20.768	41	7.3558	12.679	67.247	39	6.8213	11.518	65.772	42	7.3902	11.588	76.734	41	3.06747	3.0566	3.0243	3.1215	11.9283	12.679	11.518	11.588	3.06747	11.9283	Cat	0.257158	-1.95927	0.241076	0.262572	0.269373	1	1
Adenosylhomocysteinase	Ahcy	47.688	1.4528e-76	1.5186	2.3775	31.4	64	2.5446	3.5554	7.5411	10	2.4309	3.493	13.905	11	2.4649	3.559	16.603	9	1.1339	1.9502	6.7084	10	1.0815	1.8818	18.614	12	1.2203	1.9269	9.6926	12	3.5358	3.5554	3.493	3.559	1.91963	1.9502	1.8818	1.9269	3.5358	1.91963	Ahcy	1.84191	0.881206	1.8231	1.8562	1.84701	1	1
Beta-hexosaminidase subunit alpha	Hexa	60.612	1.1162e-88	0.34984	0.4874	69.68	22	0.26493	0.36856	24.603	5	0.27711	0.40253	17.881	4	0.25947	0.36799	14.29	4	0.94579	1.5755	5.397	2	0.91602	1.5507	11.957	3	1.0574	1.5862	20.789	4	0.379693	0.36856	0.40253	0.36799	1.5708	1.5755	1.5507	1.5862	0.379693	1.5708	Hexa	0.24172	-2.04859	0.233932	0.25958	0.231995	1	1
Gamma-glutamyltranspeptidase 1;Gamma-glutamyltranspeptidase 1 heavy chain;Gamma-glutamyltranspeptidase 1 light chain	Ggt1	61.562	5.1349e-112	2.088	3.2243	42.938	46	2.7996	3.936	6.3228	8	2.815	4.1077	69.944	9	3.0165	4.2946	21.017	7	1.2524	2.1537	12.815	8	1.2823	2.2631	7.2276	8	1.4626	2.3197	6.8274	6	4.11277	3.936	4.1077	4.2946	2.2455	2.1537	2.2631	2.3197	4.11277	2.2455	Ggt1	1.83156	0.873073	1.82755	1.81508	1.85136	1	1
Acidic mammalian chitinase	Chia	52.003	3.5968e-111	0.51481	0.72081	183.25	15	0.022052	0.031557	190.85	3	0.02436	0.035794	163.3	4	0.027958	0.040697	218.2	3	0.65561	1.1441	13.738	2	NaN	NaN	NaN	1	0.65864	1.0226	33.478	2	0.036016	0.031557	0.035794	0.040697	1.08335	1.1441		1.0226	0.036016	1.08335	Chia	0.033245	-4.91072	0.0275824		0.0397976	1	1
	Mup14	20.668	0	0.69343	1.0001	82.834	125	0.52545	0.74481	46.984	27	0.52017	0.73978	25.14	25	0.54847	0.78423	23.393	20	2.1533	3.7881	25.771	17	2.1831	3.7501	30.833	21	2.1471	3.4015	20.121	15	0.756273	0.74481	0.73978	0.78423	3.64657	3.7881	3.7501	3.4015	0.756273	3.64657	Mup14	0.207393	-2.26956	0.196618	0.197269	0.230554	1	1
Hydroxyacid oxidase 2	Hao2	38.699	3.5616e-128	0.68606	0.98131	45.949	66	0.60006	0.84218	26.154	14	0.57237	0.83666	8.8708	10	0.60936	0.86703	6.6849	12	1.2286	2.1295	15.852	10	1.2092	2.1339	9.1863	10	1.2977	2.0562	14.363	10	0.848623	0.84218	0.83666	0.86703	2.10653	2.1295	2.1339	2.0562	0.848623	2.10653	Hao2	0.402853	-1.31167	0.395483	0.39208	0.421666	1	1
Glycerol-3-phosphate dehydrogenase [NAD(+)], cytoplasmic	Gpd1	37.572	4.886e-123	2.7959	4.0497	58.799	75	2.6734	3.7437	31.408	13	2.5725	3.7358	15.663	12	2.7253	3.7164	18.056	13	4.2736	7.343	82.125	11	4.4147	7.7254	36.372	13	4.7534	7.5985	91.036	13	3.73197	3.7437	3.7358	3.7164	7.55563	7.343	7.7254	7.5985	3.73197	7.55563	Gpd1	0.493932	-1.01762	0.509832	0.483574	0.489097	1	1
Acyl-coenzyme A amino acid N-acyltransferase 1	Acnat1	46.07	3.4054e-99	0.98265	1.4921	39.79	59	0.70395	0.98839	7.2659	10	0.67861	0.98211	7.4754	9	0.68884	0.97388	17.491	11	1.2376	2.0754	12.768	10	1.1495	2.0728	7.0431	9	1.3873	2.1738	10.724	10	0.98146	0.98839	0.98211	0.97388	2.10733	2.0754	2.0728	2.1738	0.98146	2.10733	Acnat1	0.465736	-1.10242	0.476241	0.473808	0.448008	1	1
Sorbitol dehydrogenase	Sord	38.249	6.4765e-66	1.1894	1.9836	29.282	46	2.098	2.9193	9.5979	8	2.0685	2.9437	34.498	9	2.0385	2.9151	10.676	6	1.0224	1.7976	15.86	8	1.0535	1.8328	7.7359	7	1.124	1.7731	15.874	8	2.92603	2.9193	2.9437	2.9151	1.80117	1.7976	1.8328	1.7731	2.92603	1.80117	Sord	1.62452	0.700015	1.624	1.60612	1.64407	1	1
Isovaleryl-CoA dehydrogenase, mitochondrial	Ivd	46.325	1.6908e-178	0.4407	0.70385	18.09	133	0.54926	0.78503	15.389	22	0.53593	0.78206	12.171	21	0.55464	0.80036	7.7911	23	0.36887	0.65807	13.18	23	0.37557	0.65644	9.7311	21	0.41938	0.67698	29.782	23	0.78915	0.78503	0.78206	0.80036	0.66383	0.65807	0.65644	0.67698	0.78915	0.66383	Ivd	1.18878	0.249486	1.19293	1.19137	1.18225	1	1
Hemoglobin subunit beta-1;Hemoglobin subunit beta-2	Hbb-b1;Hbb-b2	15.748	1.2467e-210	2.4297	3.5158	50.718	64	3.4129	4.8604	17.699	12	3.3548	4.8746	21.435	10	3.4085	4.8588	49.018	12	1.3085	2.2256	9.1479	10	1.2847	2.2328	51.713	10	1.3795	2.162	39.47	10	4.8646	4.8604	4.8746	4.8588	2.2068	2.2256	2.2328	2.162	4.8646	2.2068	Hbb-b1;Hbb-b2	2.20437	1.14037	2.18386	2.18318	2.24736	1	1
Peroxisomal trans-2-enoyl-CoA reductase	Pecr	32.41	3.6093e-256	1.3085	2.0127	14.953	59	1.2478	1.7898	8.0173	9	1.2847	1.8796	7.2146	10	1.2535	1.8303	9.0674	9	1.3606	2.3328	6.8651	9	1.373	2.4068	8.4223	12	1.4614	2.3754	9.1693	10	1.83323	1.7898	1.8796	1.8303	2.37167	2.3328	2.4068	2.3754	1.83323	2.37167	Pecr	0.772973	-0.371511	0.767233	0.780954	0.770523	1	1
D-amino-acid oxidase	Dao	38.661	6.369e-53	1.5839	2.3472	23.031	32	1.4211	2.0147	7.9722	5	1.4576	2.1022	8.9936	6	1.4365	2.0399	6.2139	6	1.8202	3.1451	7.3447	5	1.923	3.4032	10.76	5	2.0408	3.2064	10.633	5	2.05227	2.0147	2.1022	2.0399	3.25157	3.1451	3.4032	3.2064	2.05227	3.25157	Dao	0.631162	-0.663917	0.640584	0.617713	0.636196	1	1
Acyl-coenzyme A thioesterase 4	Acot4	46.48	2.0463e-138	2.5418	3.9905	73.548	12	1.5018	2.1434	8.9272	2	1.4164	2.0524	1.6963	2	1.417	2.0445	1.2356	2	4.6315	8.0124	19.606	2	4.4407	7.7851	10.259	2	5.8631	9.2521	28.833	2	2.0801	2.1434	2.0524	2.0445	8.34987	8.0124	7.7851	9.2521	2.0801	8.34987	Acot4	0.249118	-2.0051	0.26751	0.263632	0.220977	1	1
Peroxisomal acyl-coenzyme A oxidase 1;Acyl-coenzyme A oxidase	Acox1	74.648	0	2.8037	4.0098	81.222	257	2.478	3.5084	20.841	42	2.4439	3.5383	55.737	48	2.5301	3.6705	59.191	39	4.8482	8.3029	103.32	39	4.7003	8.1788	89.142	45	5.0301	7.9742	102.13	44	3.5724	3.5084	3.5383	3.6705	8.15197	8.3029	8.1788	7.9742	3.5724	8.15197	Acox1	0.438226	-1.19025	0.422551	0.432618	0.460297	1	1
Cathepsin B;Cathepsin B light chain;Cathepsin B heavy chain	Ctsb	37.279	1.8321e-209	0.42249	0.64193	48.506	30	0.31414	0.45706	5.2526	4	0.30012	0.45092	8.838	4	0.31543	0.4714	46.932	7	0.5552	0.97417	13.302	5	0.57751	1.0444	3.0291	4	0.64114	1.0205	9.105	6	0.459793	0.45706	0.45092	0.4714	1.01302	0.97417	1.0444	1.0205	0.459793	1.01302	Ctsb	0.453882	-1.13961	0.469179	0.43175	0.46193	1	1
Arylsulfatase B	Arsb	59.646	1.4242e-25	0.64797	1.0207	29.51	22	0.55596	0.77274	37.215	4	0.58953	0.84574	22.69	4	0.5484	0.77398	30.209	3	0.63196	1.0936	10.353	4	0.66835	1.1752	5.2609	3	0.7034	1.1086	12.717	4	0.797487	0.77274	0.84574	0.77398	1.1258	1.0936	1.1752	1.1086	0.797487	1.1258	Arsb	0.708373	-0.497418	0.706602	0.719656	0.69816	1	1
Protein AMBP;Alpha-1-microglobulin;Inter-alpha-trypsin inhibitor light chain;Trypstatin	Ambp	39.029	1.7157e-22	0.39483	0.57079	50.771	17	0.30379	0.42224	10.278	3	0.29702	0.42616	4.9923	3	0.31617	0.44785	32.471	3	0.57252	0.94772	33.318	3	0.59077	1.0567	9.7166	2	0.6605	1.0424	17.48	3	0.432083	0.42224	0.42616	0.44785	1.01561	0.94772	1.0567	1.0424	0.432083	1.01561	Ambp	0.425444	-1.23296	0.445532	0.403293	0.429634	1	1
Granulins;Acrogranin;Granulin-1;Granulin-2;Granulin-3;Granulin-4;Granulin-5;Granulin-6;Granulin-7	Grn	65.018	4.9567e-111	0.57127	0.93398	35.979	32	0.42818	0.60303	23.263	5	0.46537	0.68164	25.553	6	0.45985	0.66025	31.37	4	0.60557	1.0334	14.272	6	0.63359	1.1102	15.446	5	0.73781	1.1151	8.3178	6	0.648307	0.60303	0.68164	0.66025	1.08623	1.0334	1.1102	1.1151	0.648307	1.08623	Grn	0.596839	-0.744586	0.58354	0.613979	0.592099	1	1
Acyl-CoA dehydrogenase family member 11	Acad11	87.365	1.0939e-262	1.446	2.2244	67.729	117	1.4076	1.9904	73.667	18	1.3336	1.9015	78.71	21	1.361	1.9369	72.472	22	1.5455	2.6616	28.837	21	1.4907	2.6062	58.393	18	1.6521	2.5942	72.755	17	1.94293	1.9904	1.9015	1.9369	2.62067	2.6616	2.6062	2.5942	1.94293	2.62067	Acad11	0.741389	-0.431697	0.747821	0.729606	0.746627	1	1
Methylmalonyl-CoA mutase, mitochondrial	Mut	82.843	0	0.49943	0.76641	90.912	141	0.56939	0.81	116.47	22	0.57541	0.82935	122.06	22	0.56435	0.80717	35.756	20	0.41993	0.72341	102.32	25	0.43381	0.74497	97.076	25	0.47039	0.71886	39.218	27	0.815507	0.81	0.82935	0.80717	0.72908	0.72341	0.74497	0.71886	0.815507	0.72908	Mut	1.11854	0.16162	1.1197	1.11327	1.12285	1	1
N-acetylglucosamine-6-sulfatase	Gns	61.174	2.4772e-67	0.63979	0.90615	45.09	40	0.5046	0.69929	13.934	7	0.54604	0.80269	10.389	7	0.5204	0.73249	8.2134	8	1.0349	1.7301	9.6167	6	1.0391	1.8169	11.919	6	1.1673	1.8552	13.237	6	0.744823	0.69929	0.80269	0.73249	1.80073	1.7301	1.8169	1.8552	0.744823	1.80073	Gns	0.413622	-1.27361	0.404191	0.441791	0.394831	1	1
Lysosomal protective protein;Lysosomal protective protein 32 kDa chain;Lysosomal protective protein 20 kDa chain	Ctsa	55.726	1.0517e-164	0.51194	0.73842	28.507	64	0.47532	0.662	29.224	13	0.47477	0.68594	7.5416	12	0.42808	0.62753	12.055	9	0.6021	1.0411	9.6653	9	0.60909	1.0873	6.7792	10	0.66267	1.0356	10.185	11	0.65849	0.662	0.68594	0.62753	1.05467	1.0411	1.0873	1.0356	0.65849	1.05467	Ctsa	0.624358	-0.679554	0.635866	0.630865	0.605958	1	1
Prostaglandin-H2 D-isomerase	Ptgds	21.066	5.9242e-10	0.59332	1.0186	38.1	12	0.41397	0.5929	16.479	2	0.4312	0.62914	8.9978	2	0.52011	0.75311	39.163	2	0.65111	1.1325	11.46	2	0.62839	1.1272	3.9473	2	0.89458	1.4392	27.879	2	0.658383	0.5929	0.62914	0.75311	1.23297	1.1325	1.1272	1.4392	0.658383	1.23297	Ptgds	0.533983	-0.905134	0.523532	0.558144	0.523284	1	1
Cathepsin Z	Ctsz	33.996	1.0145e-111	0.62942	1.0246	20.106	42	0.56807	0.82744	6.2094	7	0.56915	0.84237	7.7057	7	0.59031	0.85245	5.5118	7	0.69909	1.2141	8.0431	6	0.69137	1.2165	6.2079	7	0.75197	1.2041	12.475	8	0.840753	0.82744	0.84237	0.85245	1.21157	1.2141	1.2165	1.2041	0.840753	1.21157	Ctsz	0.693939	-0.527119	0.681525	0.692454	0.707956	1	1
Ornithine aminotransferase, mitochondrial	Oat	48.354	4.6685e-201	0.35446	0.53563	25.314	58	0.32891	0.47171	13.08	11	0.32986	0.47347	31.364	10	0.31883	0.45326	13.13	11	0.36805	0.6386	13.78	8	0.3826	0.66263	19.035	9	0.40115	0.62759	9.5129	9	0.466147	0.47171	0.47347	0.45326	0.64294	0.6386	0.66263	0.62759	0.466147	0.64294	Oat	0.725024	-0.4639	0.738663	0.714531	0.722223	1	1
Alpha-methylacyl-CoA racemase	Amacr	41.704	2.3264e-294	1.8081	2.6237	66.821	113	1.6792	2.3672	24.764	23	1.7021	2.4159	32.828	21	1.7279	2.4471	56.835	15	1.9925	3.4207	95.035	20	2.0657	3.6386	95.232	16	2.3207	3.6504	77.686	18	2.41007	2.3672	2.4159	2.4471	3.5699	3.4207	3.6386	3.6504	2.41007	3.5699	Amacr	0.675108	-0.566811	0.692022	0.663964	0.670365	1	1
Peroxiredoxin-1	Prdx1	22.176	1.427e-79	1.4419	2.3745	19.27	54	2.1812	3.0795	12.254	9	2.1424	3.1103	16.353	8	2.1728	3.1124	7.3447	8	1.2569	2.1943	10.429	10	1.2276	2.1595	12.643	9	1.3644	2.1736	9.2485	10	3.10073	3.0795	3.1103	3.1124	2.1758	2.1943	2.1595	2.1736	3.10073	2.1758	Prdx1	1.4251	0.511064	1.40341	1.44029	1.43191	1	1
Actin, aortic smooth muscle;Actin, alpha cardiac muscle 1;Actin, alpha skeletal muscle;Actin, gamma-enteric smooth muscle	Acta2;Actc1;Acta1;Actg2	42.009	7.7346e-53	1.8519	2.5688	18.926	19	2.1953	3.1034	7.3984	4	2.1377	3.1073	1.7467	3	2.0558	2.9661	12.55	3	1.2395	2.1469	11.616	3	1.2362	2.1419	6.8798	3	1.3296	2.0985	8.6145	3	3.05893	3.1034	3.1073	2.9661	2.1291	2.1469	2.1419	2.0985	3.05893	2.1291	Acta2;Actc1;Acta1;Actg2	1.43673	0.522785	1.44553	1.45072	1.41344	1	1
Retinoid-inducible serine carboxypeptidase	Scpep1	50.964	1.1411e-83	0.64189	1.0228	27.453	63	0.60539	0.87063	19.374	9	0.54569	0.79735	22.469	11	0.59522	0.84757	12.911	11	0.73238	1.264	20.468	10	0.67659	1.1544	17.661	12	0.76588	1.1864	19.585	10	0.838517	0.87063	0.79735	0.84757	1.2016	1.264	1.1544	1.1864	0.838517	1.2016	Scpep1	0.697833	-0.519045	0.68879	0.690705	0.714405	1	1
Phytanoyl-CoA dioxygenase, peroxisomal	Phyh	38.607	2.6529e-95	2.6732	3.8133	85.955	64	2.3488	3.2755	24.934	12	2.3929	3.4683	44.288	11	2.4018	3.4114	52.068	13	5.6402	9.5403	133.4	9	5.4806	9.3286	98.989	13	7.0084	11.041	56.838	6	3.38507	3.2755	3.4683	3.4114	9.96997	9.5403	9.3286	11.041	3.38507	9.96997	Phyh	0.339526	-1.5584	0.343333	0.371792	0.308976	1	1
Villin-1	Vil1	92.774	2.7686e-226	1.4025	2.2671	48.828	106	2.3514	3.2991	23.429	12	2.0794	2.9712	58.885	20	2.1177	3.0491	61.741	20	1.2797	2.1661	24.319	17	1.1326	1.9665	39.09	20	1.3022	2.0667	49.542	17	3.10647	3.2991	2.9712	3.0491	2.06643	2.1661	1.9665	2.0667	3.10647	2.06643	Vil1	1.5033	0.588132	1.52306	1.51091	1.47535	1	1
Acyl-coenzyme A synthetase ACSM3, mitochondrial	Acsm3	70.238	0	0.77903	1.2275	27.443	175	1.0683	1.5166	11.756	27	1.0478	1.5243	14.948	30	1.0583	1.5255	15.199	28	0.63896	1.0998	36.06	31	0.62281	1.0862	13.289	28	0.68622	1.0752	11.288	31	1.52213	1.5166	1.5243	1.5255	1.08707	1.0998	1.0862	1.0752	1.52213	1.08707	Acsm3	1.40022	0.485654	1.37898	1.40333	1.41881	1	1
Cathepsin L1;Cathepsin L1 heavy chain;Cathepsin L1 light chain	Ctsl1	37.547	1.9068e-105	0.40359	0.58188	111.52	28	0.28698	0.40544	61.573	5	0.30218	0.43954	85.234	6	0.3143	0.44076	123.84	7	1.1844	1.9697	17.373	4	0.8934	1.5672	16.589	2	1.2781	1.9881	18.518	4	0.42858	0.40544	0.43954	0.44076	1.84167	1.9697	1.5672	1.9881	0.42858	1.84167	Ctsl1	0.232713	-2.10338	0.205838	0.280462	0.221699	1	1
2-hydroxyacyl-CoA lyase 1	Hacl1	63.66	9.2316e-216	1.1302	1.6092	41.039	49	0.95589	1.2783	15.119	10	0.93633	1.341	11.547	9	0.88004	1.2412	8.601	8	1.7777	3.0197	15.374	8	1.6789	2.8435	21.173	6	1.7837	2.6133	18.368	8	1.28683	1.2783	1.341	1.2412	2.8255	3.0197	2.8435	2.6133	1.28683	2.8255	Hacl1	0.455436	-1.13468	0.42332	0.471602	0.474955	1	1
Gamma-interferon-inducible lysosomal thiol reductase	Ifi30	27.784	5.2208e-47	0.51106	0.74899	47.205	21	0.40356	0.57491	12.776	4	0.45058	0.64747	14.561	4	0.40341	0.57034	37.904	4	0.83119	1.4355	20.87	2	0.85617	1.4334	14.723	4	0.79413	1.2508	17.474	3	0.597573	0.57491	0.64747	0.57034	1.37323	1.4355	1.4334	1.2508	0.597573	1.37323	Ifi30	0.435158	-1.20039	0.400495	0.451702	0.45598	1	1
Acyl-coenzyme A synthetase ACSM2, mitochondrial	Acsm2	67.057	0	0.66469	1.0061	24.931	252	0.78406	1.1085	10.851	43	0.74513	1.0975	21.797	44	0.77679	1.109	21.645	36	0.55226	0.93934	41.504	42	0.54785	0.93962	20.686	41	0.61338	0.955	18.855	46	1.105	1.1085	1.0975	1.109	0.944653	0.93934	0.93962	0.955	1.105	0.944653	Acsm2	1.16974	0.226189	1.18008	1.16803	1.16126	1	1
Dehydrogenase/reductase SDR family member 4	Dhrs4	29.884	1.7026e-247	1.8323	2.7038	23.829	85	1.6935	2.4003	7.9307	16	1.6189	2.3277	8.705	15	1.706	2.4085	9.3415	13	2.1682	3.7329	9.1501	15	2.1684	3.77	9.8122	13	2.3361	3.6604	5.9289	13	2.37883	2.4003	2.3277	2.4085	3.7211	3.7329	3.77	3.6604	2.37883	3.7211	Dhrs4	0.639282	-0.645475	0.643012	0.617427	0.657988	1	1
Alpha-1-antitrypsin 1-1;Alpha-1-antitrypsin 1-3	Serpina1a;Serpina1c	46.002	4.2463e-31	0.88572	1.2571	110.97	33	0.51441	0.72166	95.708	5	0.59081	0.85083	89.622	6	0.55218	0.78723	86.456	7	1.5543	2.732	120.42	6	1.8797	3.4042	22.944	4	1.4746	2.3569	138.42	5	0.786573	0.72166	0.85083	0.78723	2.83103	2.732	3.4042	2.3569	0.786573	2.83103	Serpina1a;Serpina1c	0.27784	-1.84768	0.264151	0.249935	0.334011	1	1
Beta-2-microglobulin	B2m	13.779	2.5632e-07	0.56285	0.87731	21.574	12	0.50743	0.71411	27.207	2	0.5019	0.73331	23.763	2	0.53355	0.75006	6.1714	2	0.56557	0.97552	12.757	2	0.57945	1.0281	20.841	2	0.62965	1.0021	13.608	2	0.732493	0.71411	0.73331	0.75006	1.00191	0.97552	1.0281	1.0021	0.732493	1.00191	B2m	0.731099	-0.451861	0.73203	0.713267	0.748488	1	1
Peroxisomal membrane protein 11B	Pex11b	28.709	1.3304e-39	1.4719	2.4248	15.388	30	1.4395	2.0719	15.463	5	1.3376	1.9075	14.113	5	1.3877	2.0088	14.369	5	1.5203	2.5918	15.481	5	1.4115	2.4707	9.324	5	1.6061	2.5393	9.5141	5	1.99607	2.0719	1.9075	2.0088	2.53393	2.5918	2.4707	2.5393	1.99607	2.53393	Pex11b	0.787734	-0.344219	0.799406	0.772048	0.791084	1	1
Hemoglobin subunit alpha	Hba-a1;Hba	15.112	9.2376e-54	1.578	2.5083	48.568	44	3.6137	5.0513	17.967	5	3.8208	5.5373	15.054	6	3.7657	5.3007	33.477	8	1.3153	2.2735	34.698	8	1.3303	2.3172	10.865	9	1.4965	2.2568	9.3178	8	5.29643	5.0513	5.5373	5.3007	2.2825	2.2735	2.3172	2.2568	5.29643	2.2825	Hba-a1;Hba	2.32045	1.21441	2.22182	2.38965	2.34877	1	1
Selenium-binding protein 1;Selenium-binding protein 2	Selenbp1;Selenbp2	52.513	8.3376e-215	1.572	2.6748	35.086	95	2.6829	3.7354	25.718	14	2.4897	3.6327	44.367	15	2.4831	3.4736	18.328	14	1.3476	2.3169	25.48	18	1.2566	2.2136	24.895	16	1.4154	2.2266	22.9	18	3.6139	3.7354	3.6327	3.4736	2.25237	2.3169	2.2136	2.2266	3.6139	2.25237	Selenbp1;Selenbp2	1.60449	0.682115	1.61224	1.64108	1.56005	1	1
Electron transfer flavoprotein subunit alpha, mitochondrial	Etfa	35.009	0	0.66931	0.99559	18.09	168	0.73905	1.0497	11.276	30	0.72752	1.0594	9.9836	31	0.72322	1.0411	11.476	25	0.5412	0.93297	37.069	25	0.53513	0.92943	8.5891	27	0.58144	0.91115	12.471	30	1.05007	1.0497	1.0594	1.0411	0.924517	0.93297	0.92943	0.91115	1.05007	0.924517	Etfa	1.1358	0.18371	1.12512	1.13984	1.14262	1	1
Thioredoxin-dependent peroxide reductase, mitochondrial	Prdx3	28.127	6.1265e-152	0.59273	0.93328	12.694	54	0.6728	0.95042	16.515	11	0.64851	0.95473	14.491	9	0.62952	0.92333	7.0494	8	0.53531	0.93313	8.5313	9	0.54342	0.93708	7.8411	9	0.57976	0.90834	19.269	8	0.942827	0.95042	0.95473	0.92333	0.926183	0.93313	0.93708	0.90834	0.942827	0.926183	Prdx3	1.01797	0.0256948	1.01853	1.01884	1.0165	1	1
Beta-galactosidase	Glb1	73.12	4.928e-81	0.42792	0.60689	65.697	36	0.39402	0.55346	47.238	6	0.27225	0.39187	21.756	6	0.31877	0.4366	14.943	8	0.90549	1.5839	20.079	6	1.0197	1.5735	29.41	5	0.87875	1.4067	11.872	5	0.460643	0.55346	0.39187	0.4366	1.52137	1.5839	1.5735	1.4067	0.460643	1.52137	Glb1	0.302783	-1.72365	0.349429	0.249044	0.310372	1	1
3-ketoacyl-CoA thiolase A, peroxisomal	Acaa1a	43.953	6.6403e-219	1.8578	2.6534	67.133	45	1.6666	2.1118	65.436	9	1.5745	2.0351	71.901	9	1.4553	2.0853	11.212	8	2.9885	5.0703	12.773	4	3.6208	5.7067	12.533	8	3.7706	6.4037	55.176	7	2.0774	2.1118	2.0351	2.0853	5.7269	5.0703	5.7067	6.4037	2.0774	5.7269	Acaa1a	0.362744	-1.46298	0.416504	0.356616	0.32564	1	1
Carboxypeptidase Q	Cpq	51.813	3.3223e-59	0.54774	0.7627	28.65	33	0.49577	0.70213	6.5702	5	0.48008	0.69112	5.0696	6	0.48123	0.69679	4.5508	6	0.6548	1.1239	7.1933	5	0.68857	1.2002	22.396	6	0.71995	1.1122	7.2668	5	0.69668	0.70213	0.69112	0.69679	1.14543	1.1239	1.2002	1.1122	0.69668	1.14543	Cpq	0.608224	-0.717325	0.624726	0.575837	0.626497	1	1
	Slc3a1	78.117	3.6742e-63	1.3512	2.2483	57.801	48	2.8507	4.0675	18.31	8	2.7055	3.9788	100.71	6	2.7601	3.9641	46.736	7	1.2061	1.916	11.815	7	1.1245	1.9457	29.281	11	1.3095	2.0147	11.71	9	4.00347	4.0675	3.9788	3.9641	1.9588	1.916	1.9457	2.0147	4.00347	1.9588	Slc3a1	2.04384	1.03128	2.12291	2.04492	1.96759	1	1
Lambda-crystallin homolog	Cryl1	35.208	8.4226e-64	1.9527	2.9764	27.906	18	2.6253	3.7469	7.0031	3	2.6734	3.7946	3.6133	3	2.6186	3.5565	31.792	4	1.319	2.1872	3.4939	2	1.4682	2.3103	8.1438	3	1.4303	2.1988	5.9402	3	3.69933	3.7469	3.7946	3.5565	2.2321	2.1872	2.3103	2.1988	3.69933	2.2321	Cryl1	1.65733	0.728864	1.7131	1.64247	1.61747	1	1
Acetyl-CoA acetyltransferase, mitochondrial	Acat1	44.816	0	0.85592	1.2968	22.908	232	1.0349	1.4503	18.984	45	1.0236	1.4966	24.914	39	1.0267	1.4636	18.959	37	0.70434	1.216	23.237	36	0.70912	1.2235	23.017	39	0.7612	1.2015	19.732	36	1.47017	1.4503	1.4966	1.4636	1.21367	1.216	1.2235	1.2015	1.47017	1.21367	Acat1	1.21134	0.276607	1.19268	1.22321	1.21814	1	1
Sodium-coupled monocarboxylate transporter 1	Slc5a8	66.765	2.2624e-17	1.5724	2.2635	38.917	11	2.9764	4.2468	6.1632	2	NaN	NaN	NaN	1	3.1438	4.403	23.217	2	1.1198	1.9427	9.5876	2	1.35	2.3893	23.682	2	1.2303	1.9473	11.725	2	4.3249	4.2468		4.403	2.0931	1.9427	2.3893	1.9473	4.3249	2.0931	Slc5a8	2.06627	1.04703	2.18603		2.26108	1	1
Meprin A subunit beta	Mep1b	80.347	1.7026e-163	1.38	2.1796	89.456	43	2.7462	3.8734	93.522	7	2.8277	4.1041	67.094	7	2.8914	4.1352	184.26	6	1.0366	1.8184	23.515	8	1.1163	1.8564	16.613	8	1.1271	1.7767	10.511	7	4.03757	3.8734	4.1041	4.1352	1.81717	1.8184	1.8564	1.7767	4.03757	1.81717	Mep1b	2.2219	1.1518	2.13011	2.21078	2.32746	1	1
Protein disulfide-isomerase A3	Pdia3	56.678	6.0496e-141	0.99853	1.5439	39.005	75	1.0621	1.4286	17.959	12	0.90198	1.303	19.613	11	0.97832	1.3648	64.141	14	1.0539	1.8258	18.142	13	0.93106	1.6034	52.51	13	1.1047	1.7396	19.925	12	1.36547	1.4286	1.303	1.3648	1.72293	1.8258	1.6034	1.7396	1.36547	1.72293	Pdia3	0.792524	-0.335473	0.782452	0.812648	0.784548	1	1
Glutathione S-transferase Mu 1	Gstm1	25.97	5.2381e-110	1.6639	2.6672	44.504	39	2.4062	3.4193	132.99	4	2.3574	3.4701	20.894	5	2.557	3.6461	10.047	8	1.4644	2.5043	18.168	9	1.5161	2.4837	9.0749	7	1.6117	2.5493	5.6533	6	3.51183	3.4193	3.4701	3.6461	2.51243	2.5043	2.4837	2.5493	3.51183	2.51243	Gstm1	1.39778	0.483139	1.36537	1.39715	1.43024	1	1
Meprin A subunit alpha	Mep1a	84.23	3.7651e-231	1.2505	2.1245	44.756	61	3.0686	4.3744	32.241	10	3.0891	4.4728	18.011	10	2.8537	4.0943	34.4	9	1.067	1.861	9.76	10	1.1333	2.0019	12.071	11	1.1774	1.9115	12.264	11	4.31383	4.3744	4.4728	4.0943	1.9248	1.861	2.0019	1.9115	4.31383	1.9248	Mep1a	2.24119	1.16426	2.35056	2.23428	2.14193	1	1
Glycine amidinotransferase, mitochondrial	Gatm	48.297	6.0731e-245	0.26792	0.4332	52.594	103	0.21925	0.30934	55.402	15	0.22623	0.32717	46.326	17	0.21543	0.30567	49.188	17	0.28267	0.48222	36.518	19	0.29479	0.4868	38.024	18	0.31838	0.49977	60.459	17	0.31406	0.30934	0.32717	0.30567	0.489597	0.48222	0.4868	0.49977	0.31406	0.489597	Gatm	0.641467	-0.640554	0.641491	0.672083	0.611621	1	1
Serum albumin	Alb	68.692	0	1.6375	2.5998	35.083	227	2.1655	3.087	29.754	39	2.0638	3.0371	32.338	37	2.0812	2.9498	58.403	36	1.36	2.3814	31.518	38	1.3537	2.3812	12.126	40	1.5019	2.3598	16.304	37	3.02463	3.087	3.0371	2.9498	2.37413	2.3814	2.3812	2.3598	3.02463	2.37413	Alb	1.27399	0.349359	1.2963	1.27545	1.25002	1	1
Ribonuclease T2	Rnaset2	29.608	9.9447e-103	0.71483	1.0356	27.545	28	0.624	0.8974	13.221	5	0.61849	0.87791	14.68	5	0.65356	0.95964	9.6094	5	0.8974	1.557	26.782	4	0.85407	1.5016	15.159	5	0.95482	1.5006	15.116	4	0.91165	0.8974	0.87791	0.95964	1.51973	1.557	1.5016	1.5006	0.91165	1.51973	Rnaset2	0.599875	-0.737266	0.576365	0.58465	0.639504	1	1
Aldehyde dehydrogenase family 8 member A1	Aldh8a1	53.663	5.7168e-183	1.7771	2.7563	37.819	59	2.847	4.0265	30.324	7	2.6016	3.6741	24.47	10	2.6162	3.6715	28.486	11	1.44	2.3796	39.245	11	1.329	2.3038	40.28	10	1.4794	2.2919	39.465	10	3.7907	4.0265	3.6741	3.6715	2.3251	2.3796	2.3038	2.2919	3.7907	2.3251	Aldh8a1	1.63034	0.705172	1.69209	1.5948	1.60195	1	1
Lysosome-associated membrane glycoprotein 1	Lamp1	43.865	7.6602e-35	0.83306	1.264	27.675	34	0.68724	0.97941	23.598	6	0.70307	1.0328	12.534	6	0.67817	0.99571	18.078	5	0.87097	1.5078	34.394	6	0.84074	1.465	5.0902	5	0.94764	1.4976	37.932	6	1.00264	0.97941	1.0328	0.99571	1.49013	1.5078	1.465	1.4976	1.00264	1.49013	Lamp1	0.672853	-0.571638	0.649562	0.704983	0.66487	1	1
Glycerol-3-phosphate dehydrogenase, mitochondrial	Gpd2	80.953	5.8949e-248	1.1771	1.7998	26.924	111	1.487	2.0863	11.673	18	1.5464	2.1799	22.914	17	1.4529	2.0382	13.938	15	0.9242	1.526	30.393	20	0.92054	1.5844	24.569	20	1.0025	1.5465	31.817	21	2.10147	2.0863	2.1799	2.0382	1.5523	1.526	1.5844	1.5465	2.10147	1.5523	Gpd2	1.35378	0.436989	1.36717	1.37585	1.31794	1	1
	Pxmp3	34.943	1.7115e-11	1.3781	1.9406	158.95	11	1.2303	1.6916	32.154	2	1.1827	1.6594	207.92	3	NaN	NaN	NaN	1	NaN	NaN	NaN	1	0.28539	0.48607	243.2	2	0.33057	0.52058	247.35	2	1.6755	1.6916	1.6594		0.503325		0.48607	0.52058	1.6755	0.503325	Pxmp3	3.32886	1.73503	3.24945	3.41391		1	1
NADH dehydrogenase [ubiquinone] 1 beta subcomplex subunit 4	Ndufb4	15.081	1.3335e-28	0.64302	0.99945	10.628	29	0.67668	0.95319	16.39	6	0.66135	0.95799	8.9955	5	0.64788	0.9364	14.333	4	0.59814	1.0286	4.0636	5	0.59168	1.0286	8.484	5	0.64951	1.0197	7.8788	4	0.949193	0.95319	0.95799	0.9364	1.02563	1.0286	1.0286	1.0197	0.949193	1.02563	Ndufb4	0.92547	-0.111741	0.926687	0.931353	0.918309	1	1
Coproporphyrinogen-III oxidase, mitochondrial	Cpox	49.714	3.6728e-125	0.63063	1.0188	21.897	25	0.83971	1.1844	41.98	4	0.83083	1.1856	18.645	4	0.77422	1.1078	7.4411	3	0.58499	1.0005	4.1197	4	0.58058	0.98432	8.4751	5	0.57801	0.90829	21.383	5	1.15927	1.1844	1.1856	1.1078	0.96437	1.0005	0.98432	0.90829	1.15927	0.96437	Cpox	1.2021	0.265554	1.18381	1.20449	1.21965	1	1
Chloride intracellular channel protein 4	Clic4	28.729	1.4633e-82	1.7653	2.7746	38.876	41	2.6914	3.793	30.223	4	2.7812	3.9416	21.37	5	2.7757	3.9498	24.388	8	1.5067	2.4645	22.478	8	1.4281	2.4152	13.652	8	1.6906	2.5506	53.759	8	3.8948	3.793	3.9416	3.9498	2.47677	2.4645	2.4152	2.5506	3.8948	2.47677	Clic4	1.57253	0.653091	1.53905	1.632	1.54858	1	1
Transgelin-2	Tagln2	22.395	3.9605e-65	1.5904	2.7057	36.024	20	3.1049	4.4045	29.215	2	2.4797	3.5397	9.3659	2	2.518	3.5373	4.7565	3	1.5307	2.7002	24.389	5	1.1919	2.0323	31.498	4	1.3188	2.0336	23.05	4	3.82717	4.4045	3.5397	3.5373	2.25537	2.7002	2.0323	2.0336	3.82717	2.25537	Tagln2	1.69692	0.762915	1.63118	1.74172	1.73943	1	1
Glutathione peroxidase 3;Glutathione peroxidase	Gpx3	25.442	9.2345e-38	0.73627	1.1128	45.162	14	0.4993	0.70715	16.756	2	0.54754	0.77107	4.9259	2	0.59685	0.83719	16.778	3	1.1828	1.7663	12.019	3	0.95169	1.5575	2.2499	2	1.1591	1.7846	30.006	2	0.771803	0.70715	0.77107	0.83719	1.7028	1.7663	1.5575	1.7846	0.771803	1.7028	Gpx3	0.453255	-1.1416	0.400357	0.495069	0.469119	1	1
CAAX prenyl protease 1 homolog	Zmpste24	54.734	1.9817e-20	0.94556	1.3694	12.899	11	1.0914	1.4783	26.531	2	1.13	1.5659	20.586	2	NaN	NaN	NaN	1	0.84843	1.3395	7.0865	2	0.87571	1.4283	5.9568	2	0.94559	1.3921	8.5721	2	1.5221	1.4783	1.5659		1.38663	1.3395	1.4283	1.3921	1.5221	1.38663	Zmpste24	1.09769	0.134477	1.10362	1.09634		1	1
Peroxisomal multifunctional enzyme type 2;(3R)-hydroxyacyl-CoA dehydrogenase;Enoyl-CoA hydratase 2	Hsd17b4	79.481	0	1.8157	2.6742	42.599	117	1.643	2.2833	12.985	20	1.5903	2.2865	42.018	22	1.6193	2.3583	43.812	20	2.3395	4.1884	9.4946	17	2.2159	3.7998	9.8751	20	2.4549	3.8177	38.235	18	2.30937	2.2833	2.2865	2.3583	3.9353	4.1884	3.7998	3.8177	2.30937	3.9353	Hsd17b4	0.586834	-0.768976	0.545149	0.601742	0.617728	1	1
Renin-1;Renin-2;Renin-2 heavy chain;Renin-2 light chain	Ren1;Ren2	44.342	3.4758e-70	1.7411	2.597	23.4	18	2.4493	3.456	11.851	3	2.4392	3.5411	10.619	3	2.5584	3.7413	12.056	3	1.3183	2.2942	3.8514	3	1.277	2.2037	3.5669	3	1.5021	2.362	4.4462	3	3.57947	3.456	3.5411	3.7413	2.28663	2.2942	2.2037	2.362	3.57947	2.28663	Ren1;Ren2	1.56539	0.64652	1.50641	1.60689	1.58395	1	1
N-acetylgalactosamine-6-sulfatase	Galns	57.673	5.4609e-86	1.2131	1.9985	25.077	41	1.1711	1.6527	22.4	7	1.0839	1.5617	33.62	6	1.102	1.5418	31.046	7	1.356	2.3921	2.5509	5	1.2131	2.109	11.11	9	1.4095	2.2122	11.933	7	1.5854	1.6527	1.5617	1.5418	2.23777	2.3921	2.109	2.2122	1.5854	2.23777	Galns	0.708474	-0.497213	0.690899	0.740493	0.696953	1	1
Cadherin-16	Cdh16	89.859	4.5896e-89	0.67379	1.0115	14.637	10	0.83361	1.1301	10.701	2	0.84165	1.1875	18.949	2	NaN	NaN	NaN	1	NaN	NaN	NaN	1	0.56563	0.93003	8.1258	2	0.58391	0.89933	10.991	2	1.1588	1.1301	1.1875		0.91468		0.93003	0.89933	1.1588	0.91468	Cdh16	1.26689	0.341293	1.2566	1.27684		1	1
Dihydrolipoyllysine-residue succinyltransferase component of 2-oxoglutarate dehydrogenase complex, mitochondrial	Dlst	48.994	3.3559e-198	0.57042	0.86341	17.855	87	0.64057	0.93906	22.963	16	0.61115	0.90653	14.781	15	0.62223	0.928	15.065	13	0.48184	0.84553	18.024	15	0.45875	0.81497	14.124	13	0.52149	0.82088	17.8	15	0.92453	0.93906	0.90653	0.928	0.827127	0.84553	0.81497	0.82088	0.92453	0.827127	Dlst	1.11776	0.160612	1.11062	1.11235	1.13049	1	1
Aminopeptidase N	Anpep	109.65	1.7796e-243	1.2489	2.0508	49.687	83	2.0892	2.9536	73.432	14	2.0452	2.9827	26.97	12	2.0613	2.9719	57.782	14	1.1035	1.9102	14.445	13	1.0044	1.8043	53.069	15	1.1551	1.8178	14.844	15	2.9694	2.9536	2.9827	2.9719	1.8441	1.9102	1.8043	1.8178	2.9694	1.8441	Anpep	1.61022	0.687255	1.54623	1.65311	1.63489	1	1
Acyl-coenzyme A thioesterase 12	Acot12	61.761	1.5734e-161	1.7484	2.575	95.092	63	1.6271	2.2895	53.825	11	1.6522	2.3961	58.726	10	1.647	2.3438	61.132	10	4.3476	7.5498	108.43	12	4.0844	6.9833	105.21	10	3.5658	5.547	115.44	10	2.34313	2.2895	2.3961	2.3438	6.69337	7.5498	6.9833	5.547	2.34313	6.69337	Acot12	0.350068	-1.51429	0.303253	0.343119	0.422535	1	1
Voltage-dependent anion-selective channel protein 2	Vdac2	31.732	6.8307e-265	0.70384	1.0779	10.579	99	0.71829	1.0116	9.6328	19	0.70345	1.0076	8.0616	16	0.72765	1.06	9.7779	16	0.66162	1.1132	13.71	16	0.63059	1.0902	9.6117	16	0.75299	1.162	5.5215	16	1.0264	1.0116	1.0076	1.06	1.1218	1.1132	1.0902	1.162	1.0264	1.1218	Vdac2	0.914958	-0.128222	0.908732	0.924234	0.91222	1	1
Fructose-bisphosphate aldolase B	Aldob	39.507	8.4236e-239	2.9498	4.7054	24.078	104	4.1543	5.9183	9.2299	17	3.9491	6.1394	14.662	17	4.1872	6.1838	23.546	18	2.3578	4.0616	10.425	16	2.4117	4.2319	11.014	18	2.4999	4.0305	12.345	18	6.0805	5.9183	6.1394	6.1838	4.108	4.0616	4.2319	4.0305	6.0805	4.108	Aldob	1.48016	0.565754	1.45714	1.45074	1.53425	1	1
Bifunctional ATP-dependent dihydroxyacetone kinase/FAD-AMP lyase (cyclizing);ATP-dependent dihydroxyacetone kinase;FAD-AMP lyase (cyclizing)	Dak	59.69	1.2085e-137	2.3985	3.8981	40.618	50	4.1497	5.8163	18.013	7	3.3253	4.905	14.572	8	3.6545	5.1455	46.85	8	2.1302	3.6697	29.028	9	1.8756	3.2329	57.839	9	2.0935	3.1571	23.196	9	5.28893	5.8163	4.905	5.1455	3.35323	3.6697	3.2329	3.1571	5.28893	3.35323	Dak	1.57726	0.657424	1.58495	1.51721	1.62982	1	1
L-lactate dehydrogenase B chain;L-lactate dehydrogenase	Ldhb	36.572	2.9063e-134	1.4037	2.2406	30.661	102	1.9273	2.7739	25.375	16	1.9753	2.8562	11.739	16	1.9633	2.7372	42.086	16	1.1473	1.9753	28.027	18	1.1096	1.9568	21.634	19	1.2427	1.9839	24.845	17	2.7891	2.7739	2.8562	2.7372	1.972	1.9753	1.9568	1.9839	2.7891	1.972	Ldhb	1.41435	0.50014	1.40429	1.45963	1.37971	1	1
Epididymal secretory protein E1	Npc2	16.442	5.0203e-106	0.55556	0.84853	34.221	56	0.44013	0.62427	9.9696	9	0.4768	0.69334	10.398	9	0.488	0.7044	8.7428	9	0.77444	1.3314	15.517	9	0.76016	1.3239	22.013	10	0.81845	1.248	9.4238	10	0.674003	0.62427	0.69334	0.7044	1.3011	1.3314	1.3239	1.248	0.674003	1.3011	Npc2	0.518026	-0.948904	0.468882	0.52371	0.564423	1	1
Na(+)/H(+) exchange regulatory cofactor NHE-RF3	Pdzk1	56.498	1.4469e-272	1.0348	1.6758	42.454	149	1.7505	2.4403	34.435	24	1.7833	2.5727	39.951	25	1.7296	2.4464	24.973	23	0.764	1.3306	29.898	28	0.7264	1.2781	26.129	26	0.81681	1.2985	16.982	23	2.48647	2.4403	2.5727	2.4464	1.3024	1.3306	1.2781	1.2985	2.48647	1.3024	Pdzk1	1.90914	0.932924	1.83398	2.01291	1.88402	1	1
Disabled homolog 2	Dab2	82.311	1.5821e-15	1.6823	2.4971	20.077	12	1.9703	2.7602	40.16	2	2.1556	3.0206	18.438	2	NaN	NaN	NaN	1	1.3085	2.2889	15.884	3	NaN	NaN	NaN	1	1.6591	2.4673	7.5713	3	2.8904	2.7602	3.0206		2.3781	2.2889		2.4673	2.8904	2.3781	Dab2	1.21542	0.28146	1.20591	1.22425		1	1
Epididymis-specific alpha-mannosidase	Man2b2	115.61	7.277e-22	0.49638	0.6876	44.314	11	0.35815	0.50674	3.7993	2	0.38579	0.55808	3.5122	2	0.40184	0.56786	27.058	2	NaN	NaN	NaN	1	0.75823	1.2925	4.1063	2	0.77611	1.1836	6.7818	2	0.544227	0.50674	0.55808	0.56786	1.23805		1.2925	1.1836	0.544227	1.23805	Man2b2	0.439584	-1.18579		0.431783	0.479774	1	1
4-trimethylaminobutyraldehyde dehydrogenase	Aldh9a1	55.887	6.4969e-161	0.81438	1.2572	14.804	97	0.94177	1.3202	24.558	18	0.91179	1.3191	13.384	16	0.91039	1.309	8.1137	15	0.69068	1.1828	6.8009	15	0.67692	1.1787	9.2556	16	0.76279	1.1931	9.8177	17	1.3161	1.3202	1.3191	1.309	1.18487	1.1828	1.1787	1.1931	1.3161	1.18487	Aldh9a1	1.11076	0.151544	1.11617	1.11911	1.09714	1	1
Lanosterol 14-alpha demethylase	Cyp51a1	56.775	2.2976e-32	0.99207	1.5411	33.584	18	0.83592	1.1545	55.83	3	0.99683	1.3934	13.555	3	0.90707	1.2688	17.731	4	1.2322	1.8331	14.975	3	1.3175	2.0986	39.496	2	1.1694	1.8055	46.126	3	1.27223	1.1545	1.3934	1.2688	1.9124	1.8331	2.0986	1.8055	1.27223	1.9124	Cyp51a1	0.665255	-0.588021	0.629807	0.663966	0.702742	1	1
Ectonucleoside triphosphate diphosphohydrolase 5	Entpd5	49.837	5.1275e-53	0.96519	1.4518	13.522	27	1.0214	1.4539	8.8356	2	1.0728	1.4673	12.321	5	0.96519	1.3573	6.0399	5	0.93597	1.5365	19.341	5	0.91188	1.5346	13.84	5	0.95124	1.4331	16.631	5	1.42617	1.4539	1.4673	1.3573	1.5014	1.5365	1.5346	1.4331	1.42617	1.5014	Entpd5	0.949891	-0.0741658	0.946241	0.956145	0.947108	1	1
Tripeptidyl-peptidase 1	Tpp1	61.341	1.3857e-10	0.69145	0.99869	81.18	22	0.62344	0.8776	90.26	4	0.49798	0.73664	112.19	3	0.56902	0.8246	94.759	4	0.85502	1.4609	50.872	5	0.8156	1.4262	73.635	3	1.0211	1.6111	2.4691	3	0.812947	0.8776	0.73664	0.8246	1.4994	1.4609	1.4262	1.6111	0.812947	1.4994	Tpp1	0.542181	-0.883153	0.600726	0.516505	0.511824	1	1
Lon protease homolog 2, peroxisomal	Lonp2	94.525	3.8918e-75	2.136	3.0832	22.957	32	2.1147	2.85	16.136	5	2.0418	2.9554	19.506	6	1.9165	2.6118	13.518	7	2.6875	4.1006	29.065	3	2.5582	4.3886	7.4543	4	2.2965	3.5408	16.319	7	2.80573	2.85	2.9554	2.6118	4.01	4.1006	4.3886	3.5408	2.80573	4.01	Lonp2	0.699684	-0.515224	0.69502	0.673427	0.73763	1	1
40S ribosomal protein S16	Rps16	16.445	1.0097e-09	1.6576	2.4804	22.937	10	2.2309	2.9805	41.949	2	2.3214	3.2155	12.65	2	NaN	NaN	NaN	1	NaN	NaN	NaN	1	1.4461	2.3706	12.948	2	1.4246	2.1418	14.212	2	3.098	2.9805	3.2155		2.2562		2.3706	2.1418	3.098	2.2562	Rps16	1.37311	0.457442	1.39159	1.35641		1	1
Hydroxyacylglutathione hydrolase, mitochondrial	Hagh	34.103	6.9821e-185	1.2627	1.9898	40.865	45	1.2976	1.8115	17.013	7	1.1421	1.6459	31.501	8	1.2627	1.7839	23.306	7	1.2618	2.2002	14.34	7	1.1862	2.0875	79.516	9	1.4505	2.2833	9.1809	7	1.7471	1.8115	1.6459	1.7839	2.19033	2.2002	2.0875	2.2833	1.7471	2.19033	Hagh	0.797641	-0.326188	0.823334	0.788455	0.781281	1	1
Fructose-1,6-bisphosphatase 1	Fbp1	36.912	2.9558e-155	2.1465	3.2554	29.321	69	3.0167	4.2254	13.306	10	3.1702	4.7252	13.268	10	3.112	4.3504	33.708	12	1.6108	2.7625	19.856	12	1.6017	2.8594	14.953	14	1.7895	2.7952	15.5	11	4.43367	4.2254	4.7252	4.3504	2.8057	2.7625	2.8594	2.7952	4.43367	2.8057	Fbp1	1.58024	0.66014	1.52956	1.65251	1.55638	1	1
39S ribosomal protein L12, mitochondrial	Mrpl12	21.708	7.6007e-28	0.56186	0.90158	17.124	26	0.65294	0.93278	18.458	5	0.64329	0.94884	7.6444	4	0.61973	0.93103	30.5	5	0.50695	0.86129	3.8004	4	0.48289	0.87704	19.057	4	0.5651	0.87224	8.6639	4	0.93755	0.93278	0.94884	0.93103	0.87019	0.86129	0.87704	0.87224	0.93755	0.87019	Mrpl12	1.07741	0.107565	1.083	1.08187	1.0674	1	1
Lysozyme C-2	Lyz2	16.689	3.3454e-68	0.28037	0.39215	65.386	66	0.22559	0.31903	49.273	18	0.24222	0.33595	57.145	22	0.18099	0.25224	71.746	12	0.42407	0.72847	6.318	4	0.41913	0.72065	3.855	4	0.47915	0.74052	21.824	6	0.302407	0.31903	0.33595	0.25224	0.72988	0.72847	0.72065	0.74052	0.302407	0.72988	Lyz2	0.414324	-1.27117	0.437945	0.466176	0.340626	1	1
60 kDa heat shock protein, mitochondrial	Hspd1	60.955	0	0.61521	0.95327	26.234	642	0.70984	0.99908	21.93	104	0.69963	1.0011	23.288	105	0.68639	0.98386	29.805	106	0.5345	0.92739	31.714	115	0.51963	0.91288	19.439	98	0.58233	0.90776	27.063	114	0.99468	0.99908	1.0011	0.98386	0.91601	0.92739	0.91288	0.90776	0.99468	0.91601	Hspd1	1.08588	0.118869	1.0773	1.09664	1.08383	1	1
ATP-binding cassette sub-family D member 3	Abcd3	75.474	2.28e-240	1.566	2.4304	26.311	139	1.5196	2.0994	18.064	28	1.4394	2.1298	20.909	25	1.4756	2.1338	30.112	22	1.703	2.9636	17.162	21	1.579	2.7818	18.811	21	1.8357	2.9768	16.856	22	2.121	2.0994	2.1298	2.1338	2.9074	2.9636	2.7818	2.9768	2.121	2.9074	Abcd3	0.729518	-0.454985	0.708395	0.765619	0.71681	1	1
V-type proton ATPase subunit d 1	Atp6v0d1	40.301	2.8158e-46	1.2771	2.0202	15.944	40	1.3384	1.9268	26.525	6	1.2842	1.8429	5.8779	6	1.2571	1.8019	16.705	8	1.2728	2.1721	8.7051	8	1.2064	2.1287	9.0377	6	1.2853	2.0221	9.3058	6	1.8572	1.9268	1.8429	1.8019	2.10763	2.1721	2.1287	2.0221	1.8572	2.10763	Atp6v0d1	0.881178	-0.182495	0.887068	0.86574	0.891103	1	1
Short-chain specific acyl-CoA dehydrogenase, mitochondrial	Acads	44.889	0	0.57313	0.90285	12.259	64	0.72996	1.0112	6.1092	11	0.71833	1.0418	6.542	9	0.67793	0.97322	15.41	10	0.50482	0.87195	11.577	13	0.49199	0.86827	5.7795	11	0.52479	0.82945	5.5021	10	1.00874	1.0112	1.0418	0.97322	0.856557	0.87195	0.86827	0.82945	1.00874	0.856557	Acads	1.17767	0.235934	1.1597	1.19986	1.17333	1	1
DNA damage-regulated autophagy modulator protein 2	Dram2	30.227	3.0003e-19	0.59885	0.9842	27.636	12	0.61877	0.87648	10.185	2	0.51209	0.72565	4.7431	2	0.46288	0.64863	13.391	2	0.73974	1.3173	28.187	2	0.60241	1.0806	7.0115	2	0.69075	1.0853	1.5163	2	0.750253	0.87648	0.72565	0.64863	1.16107	1.3173	1.0806	1.0853	0.750253	1.16107	Dram2	0.646176	-0.630001	0.665361	0.671525	0.59765	1	1
Kynurenine--oxoglutarate transaminase 3	Ccbl2	51.126	1.9734e-142	0.45724	0.68601	49.377	63	0.51223	0.72113	14.353	12	0.49777	0.73631	19.35	11	0.50182	0.72259	83.12	10	0.36223	0.62181	65.659	10	0.3943	0.64124	54.24	13	0.40172	0.64138	7.5039	7	0.726677	0.72113	0.73631	0.72259	0.63481	0.62181	0.64124	0.64138	0.726677	0.63481	Ccbl2	1.14472	0.194989	1.15973	1.14826	1.12662	1	1
Stress-70 protein, mitochondrial	Hspa9	73.46	0	0.6307	0.97965	36.867	308	0.70862	0.99663	36.882	58	0.68566	0.99807	40.941	55	0.67901	0.97946	32.327	41	0.5541	0.95582	36.039	48	0.54682	0.95523	35.96	55	0.59701	0.94575	38.576	51	0.991387	0.99663	0.99807	0.97946	0.952267	0.95582	0.95523	0.94575	0.991387	0.952267	Hspa9	1.04108	0.0580822	1.0427	1.04485	1.03564	1	1
T-complex protein 1 subunit zeta	Cct6a	58.004	7.3822e-23	1.6898	2.7058	28.727	12	NaN	NaN	NaN	1	2.0703	2.9173	10.158	2	2.1632	3.0624	20.871	3	1.3937	2.4534	13.365	2	1.1447	1.8319	3.9819	2	1.1883	1.8483	3.1115	2	2.98985		2.9173	3.0624	2.04453	2.4534	1.8319	1.8483	2.98985	2.04453	Cct6a	1.46236	0.548302		1.5925	1.65687	1	1
Solute carrier family 22 member 6	Slc22a6	60.013	5.3115e-20	0.49128	0.79848	18.701	16	0.67503	0.87873	21.739	3	0.66929	0.97093	26.224	2	0.67953	0.97204	7.0353	2	0.39674	0.68537	20.131	3	0.45515	0.79045	10.071	3	0.48433	0.75801	4.5224	3	0.940567	0.87873	0.97093	0.97204	0.74461	0.68537	0.79045	0.75801	0.940567	0.74461	Slc22a6	1.26317	0.337045	1.28212	1.22833	1.28236	1	1
ADP/ATP translocase 1	Slc25a4	32.904	3.1652e-73	0.54148	0.92189	23.193	22	0.53005	0.74846	16.598	4	0.50477	0.73324	3.7611	3	0.52458	0.75498	3.5276	4	0.55562	0.95927	2.1754	3	0.55641	0.96453	39.197	4	0.59362	0.93114	3.8202	4	0.74556	0.74846	0.73324	0.75498	0.951647	0.95927	0.96453	0.93114	0.74556	0.951647	Slc25a4	0.783442	-0.352102	0.780239	0.760204	0.810813	1	1
Cytosolic 10-formyltetrahydrofolate dehydrogenase	Aldh1l1	98.708	1.8645e-149	1.0385	1.6285	54.024	95	1.6101	2.2532	57.032	14	1.7259	2.411	63.92	15	1.6974	2.3168	74.935	13	0.8444	1.4489	45.475	17	0.81356	1.4165	40.347	19	0.93263	1.4362	26.42	17	2.327	2.2532	2.411	2.3168	1.43387	1.4489	1.4165	1.4362	2.327	1.43387	Aldh1l1	1.62288	0.69856	1.55511	1.70208	1.61315	1	1
Glutathione synthetase	Gss	52.246	9.7504e-68	1.413	2.2117	46.797	26	2.0855	2.8878	18.981	4	2.1426	3.01	4.8772	4	2.1159	2.9699	8.4539	4	1.0943	1.8246	6.0796	4	1.2243	2.0458	91.608	6	1.2196	1.872	9.3619	4	2.9559	2.8878	3.01	2.9699	1.91413	1.8246	2.0458	1.872	2.9559	1.91413	Gss	1.54425	0.626906	1.5827	1.47131	1.58649	1	1
Electrogenic sodium bicarbonate cotransporter 1	Slc4a4	116.18	9.9766e-54	0.58181	0.87603	31.458	18	0.71369	0.96532	40.457	2	0.54637	0.77774	9.1525	3	NaN	NaN	NaN	1	0.56894	0.99078	41.725	4	0.47601	0.79615	19.664	2	0.86771	1.3265	32.599	6	0.87153	0.96532	0.77774		1.03781	0.99078	0.79615	1.3265	0.87153	1.03781	Slc4a4	0.839778	-0.25192	0.974303	0.976876		1	1
Phosphoglycerate mutase 1	Pgam1	28.832	1.818e-49	1.7054	2.6405	36.182	42	2.2096	3.0833	60.253	7	2.0625	2.9463	14.647	6	2.1589	3.0263	23.482	7	1.4314	2.4389	40.369	8	1.2885	2.2621	28.242	8	1.428	2.2624	27.19	6	3.01863	3.0833	2.9463	3.0263	2.32113	2.4389	2.2621	2.2624	3.01863	2.32113	Pgam1	1.3005	0.379066	1.26422	1.30246	1.33765	1	1
Apolipoprotein O-like	Apool	29.26	1.0934e-61	0.72204	1.085	65.835	64	1.3862	1.9126	57.194	11	1.2149	1.671	54.098	12	1.2812	1.7814	60.729	10	0.55713	0.96036	70.783	10	0.55609	0.93368	66.091	10	0.61489	0.9728	80.237	11	1.78833	1.9126	1.671	1.7814	0.955613	0.96036	0.93368	0.9728	1.78833	0.955613	Apool	1.8714	0.904117	1.99154	1.78969	1.83121	1	1
Annexin A6;Annexin	Anxa6	75.884	5.5014e-43	1.9596	2.9356	23.943	12	2.6801	3.6161	21.623	2	2.3681	3.2663	21.532	2	2.7721	3.7408	50.818	2	2.0568	3.0923	10.147	2	1.7548	2.7472	5.0191	3	NaN	NaN	NaN	1	3.54107	3.6161	3.2663	3.7408	2.91975	3.0923	2.7472		3.54107	2.91975	Anxa6	1.2128	0.278339	1.16939	1.18896		1	1
NADH dehydrogenase [ubiquinone] 1 alpha subcomplex subunit 10, mitochondrial	Ndufa10	40.603	1.5702e-130	0.65126	0.99278	15.382	112	0.68914	0.98036	11.272	21	0.65508	0.9405	12.085	21	0.66798	0.96255	21.497	16	0.60916	1.0444	13.765	19	0.58238	1.0186	10.58	17	0.65355	1.0274	18.228	18	0.961137	0.98036	0.9405	0.96255	1.03013	1.0444	1.0186	1.0274	0.961137	1.03013	Ndufa10	0.933022	-0.100018	0.938682	0.923326	0.93688	1	1
Ubiquitin carboxyl-terminal hydrolase 2	Usp2	69.524	2.265e-36	1.408	2.0286	53.309	22	0.98286	1.3556	19.79	3	1.2113	1.6887	12.115	4	1.0179	1.3992	38.782	5	2.6517	4.4541	16.627	3	2.1166	3.6768	12.738	3	2.2547	3.5228	18.337	4	1.48117	1.3556	1.6887	1.3992	3.88457	4.4541	3.6768	3.5228	1.48117	3.88457	Usp2	0.381295	-1.39102	0.304349	0.459285	0.397184	1	1
Beta-hexosaminidase subunit beta	Hexb	61.115	4.0412e-58	0.74423	1.0682	33.568	44	0.59078	0.8285	11.926	7	0.60884	0.89294	21.541	7	0.60107	0.85093	15.247	9	0.98393	1.7019	15.622	5	0.87412	1.5359	26.017	8	0.90804	1.4333	16.569	8	0.857457	0.8285	0.89294	0.85093	1.55703	1.7019	1.5359	1.4333	0.857457	1.55703	Hexb	0.550699	-0.860664	0.486809	0.581379	0.593686	1	1
Actin, cytoplasmic 2;Actin, cytoplasmic 2, N-terminally processed	Actg1	41.792	8.2089e-279	1.838	2.5412	23.97	17	2.3304	3.1674	10.768	3	2.2362	3.1576	7.4184	4	2.0783	2.9424	20.731	2	1.2676	2.1974	18.419	3	1.2609	2.1307	4.546	3	1.191	1.874	21.877	2	3.08913	3.1674	3.1576	2.9424	2.06737	2.1974	2.1307	1.874	3.08913	2.06737	Actg1	1.49424	0.579408	1.44143	1.48195	1.57012	1	1
78 kDa glucose-regulated protein	Hspa5	72.421	1.7594e-242	1.0823	1.6628	25.551	87	1.1359	1.58	23.024	14	0.97293	1.3957	13.132	14	1.0475	1.4505	8.6281	13	1.1903	2.0571	22.425	15	1.1175	1.9914	24.66	16	1.2435	1.9375	23.754	15	1.4754	1.58	1.3957	1.4505	1.99533	2.0571	1.9914	1.9375	1.4754	1.99533	Hspa5	0.739425	-0.435524	0.768072	0.700864	0.748645	1	1
Peroxiredoxin-2	Prdx2	21.778	4.5826e-27	2.0081	3.0755	21.65	27	2.9149	3.9172	12.732	5	2.5583	3.6968	3.8212	4	2.59	3.6448	3.6051	4	1.5032	2.5718	3.6459	4	1.4498	2.4799	14.603	5	1.6471	2.5994	18.668	5	3.75293	3.9172	3.6968	3.6448	2.55037	2.5718	2.4799	2.5994	3.75293	2.55037	Prdx2	1.47153	0.557314	1.52314	1.49071	1.40217	1	1
Acyl-coenzyme A thioesterase 8	Acot8	35.827	1.6515e-70	2.0059	2.8914	61.371	34	2.0059	2.8914	38.261	6	1.6501	2.405	32.128	6	1.773	2.5621	59.596	6	3.2285	5.6556	55.932	5	3.633	6.308	50.336	6	4.3057	6.8284	64.812	5	2.6195	2.8914	2.405	2.5621	6.264	5.6556	6.308	6.8284	2.6195	6.264	Acot8	0.418183	-1.25779	0.511245	0.381262	0.375212	1	1
Phosphoglycerate kinase 1	Pgk1	44.55	1.1894e-200	1.844	2.845	41.126	107	2.7082	3.7922	59.553	17	2.6043	3.6703	40.479	17	2.731	3.7519	12.201	18	1.4447	2.4307	16.292	17	1.4489	2.5068	51.61	19	1.6331	2.6184	9.9077	19	3.73813	3.7922	3.6703	3.7519	2.51863	2.4307	2.5068	2.6184	3.73813	2.51863	Pgk1	1.48419	0.569677	1.56013	1.46414	1.4329	1	1
Alpha-N-acetylgalactosaminidase	Naga	47.234	1.9674e-63	0.71761	1.0803	29.224	62	0.59361	0.85367	35.805	11	0.62064	0.8905	21.837	10	0.67414	0.95398	15.667	10	0.76006	1.2783	16.005	13	0.72955	1.2969	24.612	8	0.82603	1.2777	18.355	10	0.899383	0.85367	0.8905	0.95398	1.2843	1.2783	1.2969	1.2777	0.899383	1.2843	Naga	0.700291	-0.513974	0.667817	0.686637	0.746638	1	1
Beta-actin-like protein 2	Actbl2	42.004	1.0924e-30	1.3306	2.0695	16.882	10	NaN	NaN	NaN	1	1.7218	2.4732	0	2	1.7371	2.4714	23.349	2	1.154	1.9497	6.6802	2	1.1138	1.8968	8.0745	2	NaN	NaN	NaN	1	2.4723		2.4732	2.4714	1.92325	1.9497	1.8968		2.4723	1.92325	Actbl2	1.28548	0.362308		1.30388	1.26758	1	1
Superoxide dismutase [Mn], mitochondrial	Sod2	24.603	4.52e-125	0.58259	0.89629	6.8198	71	0.63016	0.89936	7.8969	12	0.62997	0.92053	8.7637	13	0.64596	0.92856	6.8863	12	0.49908	0.86697	6.7907	11	0.50202	0.87846	3.5419	11	0.56331	0.88594	4.7904	12	0.91615	0.89936	0.92053	0.92856	0.877123	0.86697	0.87846	0.88594	0.91615	0.877123	Sod2	1.04449	0.0628041	1.03736	1.04789	1.04811	1	1
Succinyl-CoA ligase [ADP-forming] subunit beta, mitochondrial	Sucla2	50.113	1.3388e-278	0.63096	0.97924	16.279	123	0.70607	1.0076	17.809	21	0.71562	1.0187	16.226	20	0.70092	1.0157	14.482	20	0.56024	0.95642	15.706	20	0.54152	0.95137	17.97	21	0.60825	0.95641	15.786	21	1.014	1.0076	1.0187	1.0157	0.954733	0.95642	0.95137	0.95641	1.014	0.954733	Sucla2	1.06208	0.0868879	1.05351	1.07077	1.06199	1	1
Sodium/glucose cotransporter 2	Slc5a2	73.007	1.0335e-77	0.52875	0.84027	39.259	15	1.1698	1.6368	1.5125	2	1.119	1.6429	3.7049	2	1.2511	1.7833	3.2444	2	0.4346	0.75346	11.651	3	0.47177	0.83159	5.6462	3	0.49513	0.77629	5.5599	3	1.68767	1.6368	1.6429	1.7833	0.787113	0.75346	0.83159	0.77629	1.68767	0.787113	Slc5a2	2.14412	1.10039	2.17238	1.97561	2.29721	1	1
Argininosuccinate synthase	Ass1	46.584	1.2501e-148	1.3243	2.1531	28.551	111	2.0768	2.9635	25.671	15	2.0244	2.975	11.124	18	2.0865	2.9962	11.993	18	1.115	1.9288	15.585	20	1.1129	2.0082	20.578	21	1.1682	1.831	18.708	19	2.97823	2.9635	2.975	2.9962	1.92267	1.9288	2.0082	1.831	2.97823	1.92267	Ass1	1.54901	0.631348	1.53645	1.48143	1.63637	1	1
Tyrosine--tRNA ligase, mitochondrial	Yars2	52.597	6.2087e-36	0.60538	0.85772	17.869	21	0.65784	0.909	18.628	4	0.65873	0.92749	9.0444	4	0.65143	0.91187	9.6578	4	0.43274	0.71149	6.7879	2	0.42485	0.71104	16.019	3	0.42588	0.66752	17.595	4	0.91612	0.909	0.92749	0.91187	0.696683	0.71149	0.71104	0.66752	0.91612	0.696683	Yars2	1.31497	0.395034	1.2776	1.30441	1.36606	1	1
Solute carrier family 23 member 1	Slc23a1	65.553	4.9401e-24	1.1318	1.6933	70.874	19	1.5762	2.209	38.309	3	1.8142	2.5134	26.894	4	1.8158	2.384	1.3319	2	0.82642	1.1718	29.719	4	0.90926	1.5127	8.7114	3	0.86687	1.3408	144.76	3	2.3688	2.209	2.5134	2.384	1.34177	1.1718	1.5127	1.3408	2.3688	1.34177	Slc23a1	1.76543	0.820023	1.88513	1.66153	1.77804	1	1
Delta(3,5)-Delta(2,4)-dienoyl-CoA isomerase, mitochondrial	Ech1	36.118	1.8579e-209	1.1168	1.6778	25.539	88	1.1583	1.6368	24.727	16	1.0638	1.5313	23.022	16	1.1224	1.5973	11.187	15	1.1221	1.9339	32.095	12	1.0725	1.7389	14.506	13	1.156	1.8193	30.131	16	1.58847	1.6368	1.5313	1.5973	1.8307	1.9339	1.7389	1.8193	1.58847	1.8307	Ech1	0.867683	-0.204761	0.846373	0.880614	0.877975	1	1
Ezrin	Ezr	69.406	1.5239e-112	1.1532	1.8877	32.379	110	1.6973	2.382	20.029	22	1.6463	2.3791	28.123	18	1.588	2.2242	38.926	17	0.91477	1.5292	31.26	19	0.93434	1.6692	27.218	16	0.97187	1.5301	15.004	18	2.32843	2.382	2.3791	2.2242	1.57617	1.5292	1.6692	1.5301	2.32843	1.57617	Ezr	1.47728	0.562939	1.55768	1.42529	1.45363	1	1
ATP synthase-coupling factor 6, mitochondrial	Atp5j	12.496	1.0212e-123	0.5905	0.92509	12.233	51	0.61501	0.8711	14.479	10	0.60106	0.87096	11.623	8	0.62387	0.92397	11.428	8	0.55174	0.95074	9.7179	8	0.52634	0.96008	12.064	9	0.60194	0.99262	7.2406	8	0.888677	0.8711	0.87096	0.92397	0.967813	0.95074	0.96008	0.99262	0.888677	0.967813	Atp5j	0.918231	-0.12307	0.916234	0.907174	0.93084	1	1
Methylmalonyl-CoA epimerase, mitochondrial	Mcee	19.017	1.8883e-19	0.57023	0.91619	17.578	18	0.66198	0.92588	19.989	3	0.71806	1.0423	17.908	3	0.63861	0.90327	20.795	4	0.48906	0.84008	24.346	3	0.54622	0.9686	9.3541	2	0.51747	0.82668	21.229	3	0.95715	0.92588	1.0423	0.90327	0.878453	0.84008	0.9686	0.82668	0.95715	0.878453	Mcee	1.08959	0.123779	1.10213	1.07609	1.09265	1	1
Sarcosine dehydrogenase, mitochondrial	Sardh	101.68	0	0.65863	1.0095	23.954	117	0.76846	1.0861	13.26	20	0.76538	1.1123	28.441	19	0.76897	1.1003	24.907	18	0.57085	0.98072	20.282	19	0.56199	0.97645	32.245	22	0.61896	0.96358	18.055	19	1.09957	1.0861	1.1123	1.1003	0.973583	0.98072	0.97645	0.96358	1.09957	0.973583	Sardh	1.1294	0.175559	1.10745	1.13913	1.14189	1	1
Glutamate dehydrogenase 1, mitochondrial	Glud1	61.336	1.2677e-289	0.87339	1.3334	8.3294	121	0.99058	1.4007	5.7705	22	0.94794	1.381	6.1217	21	0.95338	1.3674	7.1727	18	0.75377	1.2997	9.2695	20	0.72566	1.2613	10.549	20	0.81692	1.2759	6.2656	20	1.38303	1.4007	1.381	1.3674	1.27897	1.2997	1.2613	1.2759	1.38303	1.27897	Glud1	1.08137	0.112857	1.07771	1.0949	1.07171	1	1
Peroxisomal acyl-coenzyme A oxidase 3;Acyl-coenzyme A oxidase	Acox3	78.403	0	2.5477	3.8866	29.758	106	2.4265	3.4781	14.114	21	2.3819	3.4643	38.635	18	2.5239	3.6127	24.257	18	2.5894	4.4843	16.032	17	2.551	4.4782	43.927	17	2.7773	4.3607	15.461	15	3.51837	3.4781	3.4643	3.6127	4.44107	4.4843	4.4782	4.3607	3.51837	4.44107	Acox3	0.792235	-0.336	0.775617	0.773592	0.828468	1	1
Radixin	Rdx	68.542	3.5705e-86	1.1331	1.8204	52.413	51	2.3657	3.32	35.9	9	2.0328	2.9125	62.329	8	2.4988	3.4515	44.068	6	1.0525	1.7413	38.582	9	0.88403	1.4227	34.258	9	1.0492	1.5482	29.252	10	3.228	3.32	2.9125	3.4515	1.57073	1.7413	1.4227	1.5482	3.228	1.57073	Rdx	2.05509	1.0392	1.90662	2.04716	2.22936	1	1
Heat shock protein HSP 90-beta	Hsp90ab1	83.28	1.8906e-237	1.5333	2.4465	29.615	78	2.1294	3.0247	20.245	9	2.197	3.1538	24.486	10	2.3428	3.3329	27.708	14	1.2264	2.1404	28.184	15	1.3306	2.3471	26.715	15	1.433	2.2666	20.735	15	3.17047	3.0247	3.1538	3.3329	2.25137	2.1404	2.3471	2.2666	3.17047	2.25137	Hsp90ab1	1.40824	0.493894	1.41315	1.3437	1.47044	1	1
Peroxiredoxin-5, mitochondrial	Prdx5	22.677	8.6237e-121	1.501	2.2854	18.512	72	1.5118	2.1	27.68	17	1.4829	2.1729	5.8456	11	1.4515	2.1878	7.3721	11	1.5038	2.5941	6.935	11	1.4514	2.6052	6.3656	11	1.6058	2.5412	6.3947	11	2.15357	2.1	2.1729	2.1878	2.58017	2.5941	2.6052	2.5412	2.15357	2.58017	Prdx5	0.834662	-0.260736	0.809529	0.834063	0.860932	1	1
Sodium/potassium-transporting ATPase subunit alpha-1	Atp1a1	112.98	0	1.0434	1.6155	28.039	211	1.1192	1.5721	31.812	36	1.0838	1.5565	31.993	36	1.0782	1.5095	26.795	34	0.96452	1.6711	17.359	31	0.94815	1.6637	32.551	38	1.0327	1.6402	20.94	36	1.54603	1.5721	1.5565	1.5095	1.65833	1.6711	1.6637	1.6402	1.54603	1.65833	Atp1a1	0.932281	-0.101163	0.940758	0.935565	0.920315	1	1
Na(+)/H(+) exchange regulatory cofactor NHE-RF1	Slc9a3r1	38.6	1.1747e-197	1.0867	1.7572	39.987	74	1.8191	2.5515	43.822	11	1.8469	2.6733	21.825	12	1.9908	2.9099	19.057	11	0.89755	1.5517	27.975	14	0.835	1.4496	25.433	13	0.96555	1.5524	15.192	13	2.71157	2.5515	2.6733	2.9099	1.5179	1.5517	1.4496	1.5524	2.71157	1.5179	Slc9a3r1	1.78639	0.83705	1.64433	1.84416	1.87445	1	1
Indolethylamine N-methyltransferase	Inmt	29.459	5.3125e-66	1.6614	2.7177	29.252	25	2.7477	3.9125	21.66	4	2.7125	3.8704	30.88	4	2.6779	3.7922	21.19	5	1.4831	2.5454	5.9713	4	1.3115	2.2299	13.398	4	1.4932	2.3513	9.8616	4	3.85837	3.9125	3.8704	3.7922	2.37553	2.5454	2.2299	2.3513	3.85837	2.37553	Inmt	1.62421	0.699739	1.53709	1.73568	1.61281	1	1
Alpha-enolase;Enolase	Eno1	47.14	9.7219e-214	2.4646	4.0273	43.948	111	3.8978	5.297	58.543	17	3.5318	5.1669	54.347	18	3.8217	5.5385	20.385	18	2.1898	3.7748	48.3	20	2.1123	3.7423	32.177	18	2.3346	3.6636	20.515	20	5.33413	5.297	5.1669	5.5385	3.7269	3.7748	3.7423	3.6636	5.33413	3.7269	Eno1	1.43125	0.517278	1.40325	1.38067	1.51176	1	1
Vesicle-associated membrane protein-associated protein B	Vapb	26.918	3.7833e-27	0.31377	0.47335	44.131	15	NaN	NaN	NaN	1	0.29147	0.40716	68.223	4	0.30504	0.44007	76.929	3	0.32218	0.52615	14.956	2	0.324	0.50982	3.7369	2	0.35797	0.53128	20.658	3	0.423615		0.40716	0.44007	0.522417	0.52615	0.50982	0.53128	0.423615	0.522417	Vapb	0.810876	-0.302447		0.798635	0.82832	1	1
Glyoxylate reductase/hydroxypyruvate reductase	Grhpr	35.328	7.3959e-74	0.68262	1.0485	17.925	64	0.81374	1.1288	14.142	11	0.78641	1.143	14.408	10	0.7929	1.1245	15.899	9	0.58983	1.0158	14.85	11	0.569	0.99711	10.236	12	0.65556	1.0121	30.008	11	1.1321	1.1288	1.143	1.1245	1.00834	1.0158	0.99711	1.0121	1.1321	1.00834	Grhpr	1.12274	0.167024	1.11124	1.14631	1.11106	1	1
Prohibitin-2	Phb2	33.296	1.5563e-127	0.60206	0.95449	24.949	34	0.68863	0.97355	24.243	6	0.66734	0.96426	33.458	6	0.66594	0.96729	34.561	5	0.53756	0.93185	31.333	5	0.52343	0.90754	18.297	7	0.58197	0.91554	16.177	5	0.968367	0.97355	0.96426	0.96729	0.91831	0.93185	0.90754	0.91554	0.968367	0.91831	Phb2	1.05451	0.0765722	1.04475	1.0625	1.05652	1	1
Guanine nucleotide-binding protein G(I)/G(S)/G(T) subunit beta-2	Gnb2	41.408	2.7333e-66	1.188	1.9218	15.382	23	1.5374	2.1366	6.1105	3	1.6283	2.2365	8.8488	3	1.6187	2.2799	18.343	3	0.97659	1.6943	12.186	5	1.0682	1.7923	11.021	5	1.09	1.7073	7.1432	4	2.21767	2.1366	2.2365	2.2799	1.7313	1.6943	1.7923	1.7073	2.21767	1.7313	Gnb2	1.28093	0.357187	1.26105	1.24784	1.33538	1	1
Hepatitis B virus X-interacting protein homolog	Hbxip	15.354	1.6201e-98	0.5898	0.90696	26.617	16	0.87773	1.2362	0.61135	2	0.79609	1.1503	13.77	3	0.80729	1.1453	6.6428	3	0.3989	0.68994	2.5282	2	0.42112	0.72852	11.538	3	0.44216	0.70576	7.1556	3	1.17727	1.2362	1.1503	1.1453	0.708073	0.68994	0.72852	0.70576	1.17727	0.708073	Hbxip	1.66263	0.73347	1.79175	1.57895	1.62279	1	1
Aspartoacylase-2	Acy3	35.286	5.1549e-150	1.9241	3.0135	24.857	55	3.0315	4.1187	9.9738	7	2.6199	3.878	22.654	7	2.903	4.1522	14.432	8	1.5228	2.6292	15.065	10	1.535	2.6896	13.751	12	1.6583	2.56	16.931	11	4.04963	4.1187	3.878	4.1522	2.62627	2.6292	2.6896	2.56	4.04963	2.62627	Acy3	1.54197	0.624778	1.56652	1.44185	1.62195	1	1
Protein disulfide-isomerase A4	Pdia4	71.982	5.6997e-26	1.0255	1.635	22.593	36	1.0163	1.3819	11.708	4	0.98422	1.3603	19.871	7	0.9883	1.3823	23.47	6	1.0863	1.6841	13.974	6	1.0005	1.7812	15.454	7	1.2419	1.8469	25.525	6	1.37483	1.3819	1.3603	1.3823	1.77073	1.6841	1.7812	1.8469	1.37483	1.77073	Pdia4	0.77642	-0.36509	0.820557	0.763699	0.748443	1	1
Alcohol dehydrogenase 1	Adh1	39.771	9.0141e-87	3.4359	5.6233	65.533	43	5.0048	7.1501	125.54	8	5.6148	7.9586	102.24	5	5.5604	7.9264	13.467	8	2.9192	4.9989	23.338	7	3.0491	5.3098	20.852	7	3.0281	4.9404	25.14	8	7.67837	7.1501	7.9586	7.9264	5.08303	4.9989	5.3098	4.9404	7.67837	5.08303	Adh1	1.51059	0.59511	1.43033	1.49885	1.6044	1	1
Sodium-dependent neutral amino acid transporter B(0)AT1	Slc6a19	71.366	2.4079e-12	0.42944	0.71101	33.298	11	0.89971	1.2926	5.7339	2	0.7711	1.1334	5.9117	2	NaN	NaN	NaN	1	0.36576	0.64357	0.53144	2	0.32702	0.6123	0.23116	2	0.42779	0.69455	3.3107	2	1.213	1.2926	1.1334		0.65014	0.64357	0.6123	0.69455	1.213	0.65014	Slc6a19	1.86575	0.899757	2.00848	1.85105		1	1
Protein ETHE1, mitochondrial	Ethe1	27.738	4.9553e-83	0.72124	1.0652	18.84	35	0.82908	1.1731	14.954	7	0.80488	1.1645	16.771	6	0.86699	1.2565	24.615	6	0.56522	0.98198	19.631	5	0.53869	0.93719	12.739	6	0.63855	0.98436	9.2209	5	1.19803	1.1731	1.1645	1.2565	0.967843	0.98198	0.93719	0.98436	1.19803	0.967843	Ethe1	1.23784	0.307823	1.19463	1.24254	1.27646	1	1
Glutamine synthetase	Glul	42.119	4.5434e-98	0.55529	0.81024	27.949	22	0.72431	0.99698	10.725	4	0.6836	0.96529	22.365	4	0.6653	0.93151	44.322	3	0.43814	0.74105	14.094	4	0.40584	0.68995	14.257	4	0.4003	0.62674	22.104	3	0.964593	0.99698	0.96529	0.93151	0.685913	0.74105	0.68995	0.62674	0.964593	0.685913	Glul	1.40629	0.491895	1.34536	1.39907	1.48628	1	1
	Akr1c14	37.188	3.0093e-34	1.7578	2.9976	37.681	17	3.138	4.4509	40.69	3	2.2138	3.0353	59.735	3	2.3281	3.2935	77.359	2	1.7578	2.9976	1.3948	3	1.4268	2.2396	36.714	3	1.5605	2.3981	28.429	3	3.59323	4.4509	3.0353	3.2935	2.5451	2.9976	2.2396	2.3981	3.59323	2.5451	Akr1c14	1.41182	0.49756	1.48482	1.35529	1.37338	1	1
Clathrin heavy chain 1	Cltc	191.98	9.9989e-248	2.3231	3.6335	40.446	78	2.749	3.8973	27.187	11	2.6469	3.7756	22.343	11	2.6876	3.9031	56.206	12	1.9801	3.3794	23.586	14	1.9788	3.3908	33.093	14	2.2044	3.4969	58.61	16	3.85867	3.8973	3.7756	3.9031	3.42237	3.3794	3.3908	3.4969	3.85867	3.42237	Cltc	1.12748	0.173108	1.15325	1.11348	1.11616	1	1
Alpha-actinin-4	Actn4	104.98	1.994e-103	1.309	2.0156	39.435	58	1.5694	2.2128	19.405	8	1.5981	2.2443	12.932	8	1.5906	2.2943	41.121	11	1.0254	1.8167	41.983	10	1.0149	1.8218	57.435	11	1.1541	1.7657	42.305	10	2.25047	2.2128	2.2443	2.2943	1.8014	1.8167	1.8218	1.7657	2.25047	1.8014	Actn4	1.24929	0.321106	1.21803	1.23191	1.29937	1	1
Acyl-coenzyme A synthetase ACSM1, mitochondrial	Acsm1	64.76	3.8562e-234	0.4902	0.74466	14.568	123	0.54595	0.77277	8.9853	20	0.53391	0.77549	15.437	20	0.55317	0.80327	11.686	19	0.40613	0.69254	14.802	19	0.3919	0.68607	17.954	25	0.43853	0.69116	8.0156	20	0.783843	0.77277	0.77549	0.80327	0.689923	0.69254	0.68607	0.69116	0.783843	0.689923	Acsm1	1.13613	0.184129	1.11585	1.13034	1.16221	1	1
Isocitrate dehydrogenase [NADP] cytoplasmic	Idh1	46.674	2.9345e-159	1.1362	1.7542	23.016	90	1.1233	1.5712	36.553	16	1.0599	1.5492	12.004	14	1.1537	1.6539	10.521	15	1.1337	1.9267	17.941	15	1.078	1.8655	11.618	13	1.2104	1.9005	19.027	17	1.59143	1.5712	1.5492	1.6539	1.89757	1.9267	1.8655	1.9005	1.59143	1.89757	Idh1	0.838671	-0.253824	0.815488	0.830448	0.870245	1	1
	Ndufv3	50.498	9.1345e-78	0.64953	1.0214	19.047	88	0.75676	1.0701	28.757	16	0.74382	1.0917	10.247	14	0.75344	1.0578	13.758	13	0.56427	0.98897	14.298	16	0.5837	1.0063	20.085	16	0.62259	0.9978	22.104	13	1.0732	1.0701	1.0917	1.0578	0.99769	0.98897	1.0063	0.9978	1.0732	0.99769	Ndufv3	1.07568	0.105255	1.08203	1.08487	1.06013	1	1
Solute carrier family 22 member 12	Slc22a12	60.194	7.295e-43	0.73119	1.0539	43.338	15	1.0639	1.4248	19.43	3	1.0875	1.521	24.305	3	0.97321	1.3349	28.027	2	0.35621	0.57078	18.979	2	0.41492	0.70098	26.64	3	0.4246	0.64669	24.267	2	1.4269	1.4248	1.521	1.3349	0.639483	0.57078	0.70098	0.64669	1.4269	0.639483	Slc22a12	2.23133	1.15791	2.49623	2.16982	2.0642	1	1
NHL repeat-containing protein 3	Nhlrc3	38.195	7.8615e-32	0.76966	1.2634	21.005	19	0.672	0.92651	27.802	3	0.69515	0.97897	0.4746	2	0.72952	1.0176	33.094	4	0.76966	1.3244	11.403	3	0.74217	1.2874	2.6681	3	0.82274	1.2884	12.71	4	0.97436	0.92651	0.97897	1.0176	1.30007	1.3244	1.2874	1.2884	0.97436	1.30007	Nhlrc3	0.749469	-0.416059	0.69957	0.760424	0.789817	1	1
Quinone oxidoreductase-like protein 2		37.808	2.7137e-180	0.70827	1.0997	23.43	57	0.85554	1.2143	8.4986	10	0.86176	1.2633	12.07	10	0.85254	1.2351	52.262	9	0.58749	1.019	8.0815	10	0.58271	1.0493	7.917	9	0.61682	0.97444	11.426	9	1.23757	1.2143	1.2633	1.2351	1.01425	1.019	1.0493	0.97444	1.23757	1.01425		1.22018	0.287098	1.19166	1.20395	1.2675	1	1
Ribosome-recycling factor, mitochondrial	Mrrf	29.05	3.5985e-59	0.65632	1.0202	38.025	39	0.74457	1.0291	26.457	6	0.74847	1.0807	91.677	5	0.72643	1.0202	22.922	7	0.58779	0.99391	10.939	7	0.58511	1.0298	18.897	7	0.63761	0.97152	21.29	7	1.04333	1.0291	1.0807	1.0202	0.99841	0.99391	1.0298	0.97152	1.04333	0.99841	Mrrf	1.04499	0.0634959	1.03541	1.04943	1.05011	1	1
Elongation factor 1-alpha 1	Eef1a1	50.113	1.5267e-90	1.3479	2.0079	64.122	78	1.7196	2.419	93.982	12	1.6867	2.4673	76.006	15	1.6034	2.2266	17.387	14	1.0407	1.8563	67.737	11	1.079	1.9295	8.1886	12	1.1703	1.8414	75.506	14	2.37097	2.419	2.4673	2.2266	1.87573	1.8563	1.9295	1.8414	2.37097	1.87573	Eef1a1	1.26402	0.338021	1.30313	1.27873	1.20919	1	1
Cysteine sulfinic acid decarboxylase	Csad	55.144	5.0253e-30	2.7529	4.3855	68.725	24	4.9446	6.9813	18.864	4	4.4564	6.4478	13.581	3	4.4611	6.2584	144.05	5	2.225	3.6479	15.617	4	2.2615	3.9633	6.4531	4	2.4489	3.5311	21.733	4	6.5625	6.9813	6.4478	6.2584	3.7141	3.6479	3.9633	3.5311	6.5625	3.7141	Csad	1.76692	0.821233	1.91379	1.62688	1.77237	1	1
Dimethylglycine dehydrogenase, mitochondrial	Dmgdh	97.254	6.5644e-251	0.79629	1.251	22.621	117	1.0474	1.5114	15.705	17	1.04	1.4966	19.913	16	0.94805	1.355	30.206	20	0.68584	1.1851	18.306	22	0.63987	1.1405	18.671	21	0.70536	1.1168	14.201	21	1.45433	1.5114	1.4966	1.355	1.14747	1.1851	1.1405	1.1168	1.45433	1.14747	Dmgdh	1.26743	0.341906	1.27534	1.31223	1.21329	1	1
2-oxoglutarate dehydrogenase, mitochondrial	Ogdh	116.45	0	0.60766	0.95266	41.222	331	0.69664	0.97284	33.567	60	0.66139	0.98002	38.79	53	0.68651	0.98983	53.668	52	0.53678	0.92338	48.036	55	0.51949	0.91041	41.367	56	0.58419	0.93407	28.25	55	0.980897	0.97284	0.98002	0.98983	0.92262	0.92338	0.91041	0.93407	0.980897	0.92262	Ogdh	1.06316	0.0883646	1.05356	1.07646	1.0597	1	1
Aflatoxin B1 aldehyde reductase member 2	Akr7a2	40.612	6.5524e-93	0.64258	1.0117	11.48	44	0.7785	1.1063	8.0446	7	0.76011	1.0638	6.4595	7	0.73104	1.0444	6.4603	6	0.54876	0.94442	14.176	7	0.54408	0.9501	7.9932	8	0.59623	0.9204	7.9458	9	1.0715	1.1063	1.0638	1.0444	0.938307	0.94442	0.9501	0.9204	1.0715	0.938307	Akr7a2	1.14195	0.1915	1.17141	1.11967	1.13472	1	1
S-formylglutathione hydrolase	Esd	32.829	1.4219e-42	1.3163	2.2063	22.722	41	1.9747	2.7689	13.799	6	1.8875	2.6888	10.938	7	1.8439	2.5912	21.849	7	1.1387	1.8395	15.62	8	1.0685	1.8574	18.481	6	1.2225	1.927	13.829	7	2.68297	2.7689	2.6888	2.5912	1.87463	1.8395	1.8574	1.927	2.68297	1.87463	Esd	1.4312	0.517221	1.50525	1.44761	1.34468	1	1
Alcohol dehydrogenase [NADP(+)]	Akr1a1	36.586	2.1263e-193	0.83915	1.3472	21.663	97	1.1429	1.6148	8.701	17	1.0963	1.5439	12.45	17	1.1343	1.6481	14.227	15	0.66562	1.1509	11.453	15	0.69385	1.175	27.327	17	0.71572	1.1282	13.446	16	1.60227	1.6148	1.5439	1.6481	1.15137	1.1509	1.175	1.1282	1.60227	1.15137	Akr1a1	1.39162	0.476767	1.40308	1.31396	1.46082	1	1
Citrate synthase, mitochondrial;Citrate synthase	Cs;Csl	51.736	7.2004e-68	0.63836	0.96808	29.57	60	0.70622	0.99433	66.112	11	0.70689	1.0184	9.151	10	0.7238	1.0363	8.1385	10	0.54261	0.93657	7.3272	9	0.53686	0.93628	4.6516	10	0.62437	0.9531	5.4174	10	1.01634	0.99433	1.0184	1.0363	0.941983	0.93657	0.93628	0.9531	1.01634	0.941983	Cs;Csl	1.07894	0.109614	1.06167	1.08771	1.08729	1	1
L-lactate dehydrogenase;L-lactate dehydrogenase A chain	Ldha	39.758	3.8149e-126	1.9147	2.9855	20.193	65	2.4226	3.364	7.3344	10	2.1022	3.1128	30.703	12	2.2903	3.243	23.028	12	1.6293	2.73	8.4247	11	1.5537	2.6583	14.118	11	1.7521	2.7749	12.637	9	3.23993	3.364	3.1128	3.243	2.72107	2.73	2.6583	2.7749	3.23993	2.72107	Ldha	1.19069	0.251792	1.23223	1.17097	1.16869	1	1
Glutathione S-transferase kappa 1	Gstk1	25.704	2.9784e-108	0.75343	1.1452	25.917	72	0.78824	1.1157	22.583	14	0.73178	1.0675	7.2824	11	0.77943	1.1032	6.267	12	0.73018	1.2058	37.89	12	0.68083	1.1842	31.245	13	0.75915	1.1861	29.046	10	1.09547	1.1157	1.0675	1.1032	1.19203	1.2058	1.1842	1.1861	1.09547	1.19203	Gstk1	0.91899	-0.121879	0.925278	0.901452	0.930107	1	1
Peroxisomal NADH pyrophosphatase NUDT12	Nudt12	51.51	1.224e-194	1.514	2.1248	71.195	69	1.4271	1.9973	14.709	12	1.3772	1.9799	9.8995	12	1.3494	1.8717	14.937	12	1.7996	3.1267	116.98	12	2.3534	4.2092	106.92	10	2.3503	3.6072	73.022	11	1.94963	1.9973	1.9799	1.8717	3.6477	3.1267	4.2092	3.6072	1.94963	3.6477	Nudt12	0.534483	-0.903784	0.638788	0.470374	0.518879	1	1
Sulfite oxidase, mitochondrial	Suox	60.755	1.8044e-99	1.2942	1.9267	21.095	25	1.2675	1.7669	26.27	4	1.254	1.7629	7.1553	4	1.2485	1.784	18.573	6	1.2718	2.2036	17.331	4	1.3252	2.3036	45.588	3	1.3567	2.1227	8.9817	4	1.77127	1.7669	1.7629	1.784	2.20997	2.2036	2.3036	2.1227	1.77127	2.20997	Suox	0.80149	-0.319243	0.801824	0.76528	0.840439	1	1
Guanine nucleotide-binding protein G(i) subunit alpha-2	Gnai2	40.489	1.9641e-49	1.1289	1.8606	32.679	20	1.8563	2.5432	64.357	4	1.6283	2.3386	43.445	3	1.6899	2.3313	39.35	3	1.1013	1.856	9.0242	3	1.0732	1.8651	7.3956	3	1.1094	1.728	8.9319	4	2.40437	2.5432	2.3386	2.3313	1.81637	1.856	1.8651	1.728	2.40437	1.81637	Gnai2	1.32372	0.404601	1.37026	1.25387	1.34913	1	1
Glucose-6-phosphate isomerase	Gpi;Gm1840	62.766	3.3895e-96	1.6917	2.6748	42.361	37	2.4201	3.3777	11.94	6	2.3866	3.3503	52.125	6	2.481	3.4819	8.8718	6	1.5303	2.5573	8.944	7	1.4846	2.5434	3.0069	6	1.5653	2.4215	80.846	6	3.4033	3.3777	3.3503	3.4819	2.5074	2.5573	2.5434	2.4215	3.4033	2.5074	Gpi;Gm1840	1.3573	0.440742	1.32081	1.31725	1.43791	1	1
Glutathione S-transferase A1;Glutathione S-transferase A2;Glutathione S-transferase	Gsta1;Gsta2;Gm10639	25.608	3.0887e-21	1.6847	2.8298	29.397	17	2.3141	3.2736	5.1809	3	3.1669	4.5015	29.826	2	2.7754	3.956	14.982	3	1.2658	2.2225	17.354	3	1.5268	2.6711	5.6053	3	1.5047	2.38	6.7321	3	3.91037	3.2736	4.5015	3.956	2.42453	2.2225	2.6711	2.38	3.91037	2.42453	Gsta1;Gsta2;Gm10639	1.61283	0.689597	1.47294	1.68526	1.66218	1	1
Phosphatidylethanolamine-binding protein 1;Hippocampal cholinergic neurostimulating peptide	Pebp1	20.83	7.3138e-58	2.2587	3.2126	33.822	26	2.9845	4.1139	37.248	5	2.72	4.0312	12.225	4	2.755	3.8387	12.485	5	1.3556	2.3225	4.3913	4	1.2883	2.2585	9.114	4	1.5709	2.484	8.5959	4	3.9946	4.1139	4.0312	3.8387	2.355	2.3225	2.2585	2.484	3.9946	2.355	Pebp1	1.69622	0.762324	1.77132	1.7849	1.54537	1	1
Leucine-rich PPR motif-containing protein, mitochondrial	Lrpprc	156.61	0	0.65072	1.0065	24.471	213	0.68932	0.97724	27.209	33	0.66294	0.96185	30.991	33	0.68064	0.97272	30.538	38	0.59438	1.0317	12.222	36	0.59662	1.043	19.546	37	0.6622	1.0401	20.213	36	0.970603	0.97724	0.96185	0.97272	1.03827	1.0317	1.043	1.0401	0.970603	1.03827	Lrpprc	0.93483	-0.0972233	0.947213	0.922196	0.935218	1	1
Peptidyl-prolyl cis-trans isomerase A	Ppia	17.971	6.5715e-49	1.3549	2.1632	19.515	46	1.7294	2.4571	23.615	6	1.8088	2.6469	19.969	8	1.7852	2.5427	22.372	8	1.2043	2.069	10.768	7	1.1993	2.111	13.932	9	1.3126	1.9923	12.564	8	2.5489	2.4571	2.6469	2.5427	2.05743	2.069	2.111	1.9923	2.5489	2.05743	Ppia	1.23887	0.309029	1.18758	1.25386	1.27626	1	1
Folate receptor alpha	Folr1	29.415	9.636e-78	0.93982	1.4662	22.579	18	1.2982	1.8194	8.7522	3	1.3605	1.9821	14.062	3	1.2789	1.8014	23.827	3	0.72855	1.2945	6.6127	3	0.72941	1.276	9.1431	3	0.81689	1.2899	3.2537	3	1.86763	1.8194	1.9821	1.8014	1.2868	1.2945	1.276	1.2899	1.86763	1.2868	Folr1	1.45138	0.537423	1.40548	1.55337	1.39654	1	1
Elongation factor 2	Eef2	95.313	2.0237e-118	1.9177	3.007	94.618	82	2.4976	3.5738	108.68	17	2.3827	3.328	27.952	13	2.5011	3.5087	118.92	13	1.6011	2.8306	119.47	13	1.6254	2.8208	116.62	13	1.7667	2.7971	16.58	13	3.47017	3.5738	3.328	3.5087	2.81617	2.8306	2.8208	2.7971	3.47017	2.81617	Eef2	1.23223	0.301272	1.26256	1.17981	1.25441	1	1
CaiB/baiF CoA-transferase family protein C7orf10 homolog		47.69	1.8659e-134	0.79211	1.2496	43.275	60	1.0205	1.4248	32.079	11	0.96593	1.4047	22.781	10	1.0403	1.4901	5.9234	9	0.69843	1.2002	52.229	10	0.67913	1.1874	22.773	10	0.75746	1.1846	77.851	10	1.43987	1.4248	1.4047	1.4901	1.19073	1.2002	1.1874	1.1846	1.43987	1.19073		1.20923	0.274085	1.18714	1.183	1.25789	1	1
14-3-3 protein beta/alpha;14-3-3 protein beta/alpha, N-terminally processed	Ywhab	28.086	1.6377e-137	1.6014	2.2942	21.094	27	1.9134	2.6331	28.132	4	1.9964	2.7781	17.657	5	2.0916	2.8875	9.5604	5	1.1743	2.0089	8.9422	5	1.1559	1.9974	20.191	4	1.254	1.967	7.2133	4	2.76623	2.6331	2.7781	2.8875	1.9911	2.0089	1.9974	1.967	2.76623	1.9911	Ywhab	1.3893	0.474357	1.31072	1.39086	1.46797	1	1
Serine hydrolase-like protein	Serhl	36.353	3.825e-116	0.97319	1.4579	22.302	28	0.93841	1.3199	21.598	5	0.83963	1.2255	10.302	5	0.93091	1.3038	14.599	5	0.97617	1.6786	23.581	3	1.0243	1.8052	14.452	5	1.1172	1.7699	9.1525	5	1.28307	1.3199	1.2255	1.3038	1.75123	1.6786	1.8052	1.7699	1.28307	1.75123	Serhl	0.732665	-0.448775	0.78631	0.678872	0.736652	1	1
V-type proton ATPase subunit C 1	Atp6v1c1	43.887	8.0103e-98	1.0629	1.6162	12.413	51	1.1409	1.5731	10.049	9	1.1142	1.6126	7.7926	8	1.1471	1.6118	13.55	9	0.9503	1.624	11.423	10	0.94791	1.6507	18.026	8	1.0629	1.6699	14.8	7	1.59917	1.5731	1.6126	1.6118	1.6482	1.624	1.6507	1.6699	1.59917	1.6482	Atp6v1c1	0.97025	-0.043571	0.968658	0.976919	0.965207	1	1
Sialidase-1	Neu1	44.591	4.1603e-32	0.6895	1.1737	29.772	14	0.52784	0.74819	28.707	2	NaN	NaN	NaN	1	0.46892	0.65965	20.47	2	0.7249	1.2132	10.148	3	0.67527	1.1515	3.6719	3	0.84004	1.2525	9.0788	3	0.70392	0.74819		0.65965	1.20573	1.2132	1.1515	1.2525	0.70392	1.20573	Neu1	0.583811	-0.776427	0.616708		0.526667	1	1
2-amino-3-ketobutyrate coenzyme A ligase, mitochondrial	Gcat	44.93	1.3951e-171	0.38258	0.59263	17.615	38	0.39629	0.54811	10.152	6	0.37945	0.53874	20.36	7	0.43243	0.6177	22.103	7	0.36544	0.62314	7.579	6	0.35835	0.58986	17.039	5	0.44178	0.67542	18.977	7	0.568183	0.54811	0.53874	0.6177	0.629473	0.62314	0.58986	0.67542	0.568183	0.629473	Gcat	0.902633	-0.147789	0.879594	0.913335	0.914542	1	1
Maleylacetoacetate isomerase	Gstz1	24.275	3.2467e-116	0.75852	1.1928	21.607	33	0.85142	1.2095	14.051	5	0.87514	1.2675	35.695	6	0.93845	1.3302	12.371	6	0.55557	0.96724	19.591	5	0.59209	1.0356	12.194	5	0.72371	1.1413	15.409	6	1.26907	1.2095	1.2675	1.3302	1.04805	0.96724	1.0356	1.1413	1.26907	1.04805	Gstz1	1.21089	0.276065	1.25047	1.22393	1.16551	1	1
Thioredoxin	Txn	11.675	6.3668e-11	1.9098	3.0611	10.155	12	1.9216	2.7496	14.907	2	1.8934	2.7815	13.816	2	1.947	2.828	1.6434	2	1.8871	3.2613	6.4908	2	1.8292	3.1832	4.26	2	2.0058	3.1575	7.912	2	2.78637	2.7496	2.7815	2.828	3.20067	3.2613	3.1832	3.1575	2.78637	3.20067	Txn	0.870558	-0.199987	0.843099	0.873806	0.895645	1	1
14-3-3 protein theta	Ywhaq	34.348	3.6552e-72	1.4116	2.3413	30.887	15	2.0512	2.6222	55.712	3	2.0335	2.93	23.313	2	NaN	NaN	NaN	1	1.4116	2.1096	26.655	3	1.3332	2.252	24.841	3	1.391	2.057	26.35	3	2.7761	2.6222	2.93		2.13953	2.1096	2.252	2.057	2.7761	2.13953	Ywhaq	1.29753	0.375763	1.24298	1.30107		1	1
Phenylalanine-4-hydroxylase	Pah	51.899	8.9303e-70	0.74799	1.2195	25.615	31	1.2295	1.7333	9.706	5	1.0833	1.5385	23.547	5	1.1726	1.6591	6.4822	5	0.66849	1.1257	11.186	6	0.64902	1.1148	10.507	5	0.68206	1.0563	8.0802	5	1.64363	1.7333	1.5385	1.6591	1.09893	1.1257	1.1148	1.0563	1.64363	1.09893	Pah	1.49566	0.580785	1.53975	1.38007	1.57067	1	1
ATP-binding cassette sub-family G member 2	Abcg2	72.977	1.9375e-102	1.1317	1.6952	28.685	45	1.623	2.2694	15.915	8	1.6865	2.4306	21.446	7	1.6463	2.3182	17.719	8	0.90947	1.5279	13.118	8	0.8053	1.401	25.754	8	0.8547	1.3847	15.824	6	2.3394	2.2694	2.4306	2.3182	1.43787	1.5279	1.401	1.3847	2.3394	1.43787	Abcg2	1.62699	0.702209	1.48531	1.7349	1.67415	1	1
NADH dehydrogenase [ubiquinone] iron-sulfur protein 3, mitochondrial	Ndufs3	30.149	8.5081e-106	0.64821	1.0014	16.793	46	0.67453	0.91929	12.508	9	0.67227	0.99648	31.348	7	0.67679	1.0018	9.2915	8	0.60796	1.027	10.47	7	0.62425	1.0832	14.669	7	0.65319	1.0782	7.6052	8	0.972523	0.91929	0.99648	1.0018	1.0628	1.027	1.0832	1.0782	0.972523	1.0628	Ndufs3	0.915058	-0.128065	0.895122	0.919941	0.929141	1	1
ATP synthase subunit beta, mitochondrial	Atp5b	56.3	0	0.58538	0.90375	39.036	316	0.64075	0.9036	43.691	48	0.61038	0.8784	21.488	48	0.6139	0.87316	19.721	53	0.55387	0.94864	55.366	58	0.53771	0.9338	13.444	58	0.58636	0.9089	53.912	51	0.885053	0.9036	0.8784	0.87316	0.930447	0.94864	0.9338	0.9089	0.885053	0.930447	Atp5b	0.951213	-0.0721591	0.952522	0.940673	0.960678	1	1
3-hydroxyisobutyryl-CoA hydrolase, mitochondrial	Hibch	43.037	1.5051e-146	0.60204	0.91947	22.671	108	0.70611	0.9973	21.446	18	0.67493	0.97325	22.172	20	0.69077	0.98594	22.636	16	0.50025	0.88828	12.89	17	0.4819	0.84702	23.91	19	0.52716	0.83161	20.648	18	0.985497	0.9973	0.97325	0.98594	0.855637	0.88828	0.84702	0.83161	0.985497	0.855637	Hibch	1.15177	0.203853	1.12273	1.14903	1.18558	1	1
Dipeptidyl peptidase 1;Dipeptidyl peptidase 1 exclusion domain chain;Dipeptidyl peptidase 1 heavy chain;Dipeptidyl peptidase 1 light chain	Ctsc	52.376	3.6191e-136	0.74311	1.1931	28.592	34	0.64603	0.88278	17.358	7	0.70831	1.002	17.485	6	0.67944	0.95435	11.144	5	0.89257	1.5225	15.115	5	0.8332	1.3978	18.126	6	0.89532	1.4056	13.163	5	0.946377	0.88278	1.002	0.95435	1.44197	1.5225	1.3978	1.4056	0.946377	1.44197	Ctsc	0.65631	-0.607551	0.579823	0.716841	0.678963	1	1
Transforming protein RhoA;Rho-related GTP-binding protein RhoC	Rhoa;Rhoc	21.782	5.188e-12	1.1883	2.067	61.116	19	1.9546	2.8762	13.461	3	1.6411	2.3921	110.03	3	1.8522	2.4104	77.166	3	1.1014	1.9417	13.878	3	0.99912	1.8204	8.7666	3	1.0502	1.6921	15.59	4	2.55957	2.8762	2.3921	2.4104	1.81807	1.9417	1.8204	1.6921	2.55957	1.81807	Rhoa;Rhoc	1.40785	0.493494	1.48128	1.31405	1.4245	1	1
Synaptosomal-associated protein;Synaptosomal-associated protein 23	Snap23	24.55	1.2046e-41	1.6208	2.6041	26.657	18	2.3086	3.1883	33.397	2	2.4877	3.4593	10.831	3	2.1992	3.0837	7.5675	2	1.3321	2.3774	29.06	4	1.37	2.4004	12.251	3	1.3659	2.0206	19.639	4	3.24377	3.1883	3.4593	3.0837	2.26613	2.3774	2.4004	2.0206	3.24377	2.26613	Snap23	1.43141	0.517437	1.34109	1.44113	1.52613	1	1
Peroxisomal membrane protein 4	Pxmp4	24.196	8.9101e-09	1.7305	2.6947	17.02	13	1.6677	2.3835	17.352	2	1.5271	2.1962	13.028	2	1.5084	2.1305	12.544	3	1.7305	2.9716	4.4409	3	NaN	NaN	NaN	1	1.8051	2.8316	1.172	2	2.23673	2.3835	2.1962	2.1305	2.9016	2.9716		2.8316	2.23673	2.9016	Pxmp4	0.770862	-0.375455	0.802093		0.752401	1	1
Methylmalonate-semialdehyde dehydrogenase [acylating], mitochondrial	Aldh6a1	57.915	0	0.61179	0.93577	33.169	236	0.71725	1.0118	22.423	37	0.69165	1.0075	25.101	36	0.68577	0.98496	40.69	42	0.50757	0.87012	27.838	40	0.50048	0.86958	21.648	37	0.56194	0.88907	47.398	44	1.00142	1.0118	1.0075	0.98496	0.876257	0.87012	0.86958	0.88907	1.00142	0.876257	Aldh6a1	1.14284	0.192622	1.16283	1.15861	1.10785	1	1
Lysosomal Pro-X carboxypeptidase	Prcp	55.026	5.8698e-30	0.8715	1.3167	27.756	12	0.71735	1.0043	2.1938	2	0.78425	1.1003	2.8874	2	0.76109	1.0627	1.9676	2	1.1291	1.9387	18.662	2	1.0025	1.743	6.5488	2	1.0051	1.5573	1.2185	2	1.05577	1.0043	1.1003	1.0627	1.74633	1.9387	1.743	1.5573	1.05577	1.74633	Prcp	0.604562	-0.726038	0.518028	0.631268	0.682399	1	1
Cofilin-1	Cfl1	24.576	2.8685e-150	1.7032	2.6187	31.951	47	2.4569	3.4299	12.54	7	2.2082	3.1732	33.426	8	2.084	3.0031	32.674	9	1.4781	2.5003	16.87	9	1.3943	2.4436	27.183	6	1.6335	2.4215	42.63	8	3.20207	3.4299	3.1732	3.0031	2.45513	2.5003	2.4436	2.4215	3.20207	2.45513	Cfl1	1.30423	0.383202	1.3718	1.29858	1.24018	1	1
Nucleoside diphosphate kinase;Nucleoside diphosphate kinase B	Gm20390;Nme2	30.2	4.1738e-72	1.6407	2.661	58.952	51	2.361	3.2635	34.705	6	2.4711	3.5443	4.6275	7	2.3441	3.2274	34.019	12	1.4211	2.4944	85.015	9	1.4435	2.4013	18.976	8	1.5271	2.3455	88.127	9	3.34507	3.2635	3.5443	3.2274	2.41373	2.4944	2.4013	2.3455	3.34507	2.41373	Gm20390;Nme2	1.38585	0.470769	1.30833	1.47599	1.376	1	1
Pyruvate kinase isozymes M1/M2	Pkm2	57.844	8.4343e-102	1.949	2.9676	28.381	44	2.6815	3.7057	6.4467	7	2.3332	3.3256	14.77	8	2.622	3.6569	58.72	7	1.5509	2.6801	18.531	7	1.5336	2.6469	11.183	8	1.6952	2.6304	10.46	7	3.56273	3.7057	3.3256	3.6569	2.65247	2.6801	2.6469	2.6304	3.56273	2.65247	Pkm2	1.34318	0.42565	1.38267	1.25641	1.39024	1	1
2,4-dienoyl-CoA reductase, mitochondrial	Decr1	36.213	1.1351e-186	0.70107	1.0888	12.123	122	0.81216	1.1474	12.782	22	0.8077	1.1595	8.4917	21	0.78355	1.1235	6.8023	18	0.59478	1.031	15.458	22	0.60602	1.0754	9.0251	19	0.65236	1.0411	11.062	20	1.14347	1.1474	1.1595	1.1235	1.04917	1.031	1.0754	1.0411	1.14347	1.04917	Decr1	1.08988	0.12417	1.1129	1.0782	1.07915	1	1
NADH-ubiquinone oxidoreductase 75 kDa subunit, mitochondrial	Ndufs1	79.776	0	0.66085	1.0137	19.478	166	0.69136	0.9873	14.386	26	0.672	0.96001	23.312	28	0.69544	0.98854	25.38	29	0.60755	1.0554	14.566	27	0.60192	1.0333	19.447	27	0.66758	1.0356	13.258	29	0.978617	0.9873	0.96001	0.98854	1.04143	1.0554	1.0333	1.0356	0.978617	1.04143	Ndufs1	0.939682	-0.0897547	0.935475	0.929072	0.954558	1	1
NADP-dependent malic enzyme	Me1	63.953	1.4307e-80	1.7605	2.8616	24.281	42	2.7696	3.8527	15.821	8	2.8035	4.0843	19.371	5	2.8837	4.1667	9.891	7	1.6199	2.7777	8.2085	7	1.5149	2.5808	10.18	8	1.7165	2.6257	8.4134	7	4.03457	3.8527	4.0843	4.1667	2.6614	2.7777	2.5808	2.6257	4.03457	2.6614	Me1	1.51596	0.600228	1.38701	1.58257	1.58689	1	1
Cytosolic non-specific dipeptidase	Cndp2	52.767	2.7289e-93	1.3182	2.1667	34.415	56	2.3219	3.2885	5.2382	5	2.0843	2.9112	28.98	11	2.4624	3.4457	32.78	12	1.1242	1.94	14.82	9	1.101	1.9258	18.509	10	1.1934	1.904	10.239	9	3.21513	3.2885	2.9112	3.4457	1.92327	1.94	1.9258	1.904	3.21513	1.92327	Cndp2	1.6717	0.74132	1.6951	1.51168	1.80972	1	1
Pantetheinase	Vnn1	57.091	1.7543e-33	0.91329	1.3651	24.417	21	0.91261	1.2358	55.308	3	0.91329	1.3116	12.713	3	1.0063	1.4111	20.881	4	0.77436	1.2953	18.943	4	0.87125	1.3992	23.269	4	0.97113	1.5218	11.111	3	1.3195	1.2358	1.3116	1.4111	1.40543	1.2953	1.3992	1.5218	1.3195	1.40543	Vnn1	0.938856	-0.0910237	0.954065	0.937393	0.927257	1	1
Glutamyl-tRNA(Gln) amidotransferase subunit A, mitochondrial	Qrsl1	56.782	2.82e-33	0.50294	0.74519	16.085	12	0.5121	0.70712	5.6295	2	0.52917	0.73796	14.257	2	0.47267	0.65508	19.03	2	NaN	NaN	NaN	1	0.50316	0.83501	25.843	2	0.50169	0.76915	16.518	3	0.700053	0.70712	0.73796	0.65508	0.80208		0.83501	0.76915	0.700053	0.80208	Qrsl1	0.872797	-0.196281		0.883774	0.851693	1	1
Probable D-lactate dehydrogenase, mitochondrial	Ldhd	51.847	0	0.95287	1.4773	27.219	63	1.0809	1.5408	17.749	14	1.1325	1.6469	13.803	10	1.1727	1.6929	62.932	9	0.76658	1.3217	16.313	10	0.75758	1.3186	10.692	11	0.85654	1.3454	8.1022	9	1.62687	1.5408	1.6469	1.6929	1.32857	1.3217	1.3186	1.3454	1.62687	1.32857	Ldhd	1.22453	0.292225	1.16577	1.24898	1.25829	1	1
28S ribosomal protein S36, mitochondrial	Mrps36;Mrps36-ps1	11.101	2.3638e-69	0.54811	0.85093	17.319	44	0.65544	0.91654	6.679	7	0.69206	1.0052	18.051	7	0.62753	0.8981	10.283	6	0.43064	0.73976	9.9454	7	0.47899	0.83254	21.149	9	0.45009	0.68045	13.461	8	0.939947	0.91654	1.0052	0.8981	0.750917	0.73976	0.83254	0.68045	0.939947	0.750917	Mrps36;Mrps36-ps1	1.25173	0.323926	1.23897	1.20739	1.31986	1	1
14-3-3 protein zeta/delta	Ywhaz	27.771	3.3747e-183	1.4848	2.4089	26.703	66	2.0798	2.9399	15.705	12	1.8916	2.6938	16.21	13	2.1714	3.0815	12.877	8	1.0929	1.8722	12.003	9	1.1046	1.9138	18.468	13	1.2218	1.8681	13.937	11	2.90507	2.9399	2.6938	3.0815	1.8847	1.8722	1.9138	1.8681	2.90507	1.8847	Ywhaz	1.54139	0.624236	1.57029	1.40757	1.64954	1	1
Abhydrolase domain-containing protein 14B	Abhd14b	22.45	4.6837e-68	2.5585	3.8945	20.048	30	2.3026	3.3114	9.1785	5	2.2271	3.158	5.2034	5	2.6776	3.7619	12.308	5	2.7036	4.6732	14.032	5	2.7198	4.8605	11.804	5	3.0435	4.8213	22.943	5	3.41043	3.3114	3.158	3.7619	4.785	4.6732	4.8605	4.8213	3.41043	4.785	Abhd14b	0.712734	-0.488564	0.708594	0.649727	0.780267	1	1
Cathepsin D	Ctsd	44.953	6.0674e-117	0.64288	0.96305	40.421	98	0.6476	0.9202	59.317	19	0.59059	0.85948	14.944	18	0.63222	0.90702	12.502	14	0.6327	1.0521	20.693	16	0.61805	1.0748	49.98	16	0.69392	1.0987	38.601	15	0.895567	0.9202	0.85948	0.90702	1.0752	1.0521	1.0748	1.0987	0.895567	1.0752	Ctsd	0.83293	-0.263732	0.874632	0.799665	0.825539	1	1
Propionyl-CoA carboxylase alpha chain, mitochondrial	Pcca	79.921	0	0.63409	1.0028	17.335	188	0.71249	1.0328	25.716	31	0.7173	1.0382	18.961	31	0.69749	1.0096	12.2	29	0.55789	0.9682	10.99	34	0.5637	0.98724	18.599	32	0.61182	0.96847	10.891	31	1.02687	1.0328	1.0382	1.0096	0.974637	0.9682	0.98724	0.96847	1.02687	0.974637	Pcca	1.05359	0.0753125	1.06672	1.05162	1.04247	1	1
Lysophosphatidic acid phosphatase type 6	Acp6	47.624	3.7201e-67	0.73522	1.1818	52.066	35	0.90673	1.2617	5.7915	5	0.79804	1.1859	114.47	7	0.92366	1.2947	7.654	5	0.65483	1.1361	13.869	6	0.58481	1.069	16.169	6	0.70698	1.1159	12.367	6	1.24743	1.2617	1.1859	1.2947	1.107	1.1361	1.069	1.1159	1.24743	1.107	Acp6	1.12686	0.172307	1.11055	1.10935	1.16023	1	1
Calreticulin	Calr	47.994	3.7398e-101	0.99211	1.4617	39.734	79	1.0127	1.4229	17.052	14	0.92162	1.3016	37.019	13	0.90508	1.3089	35.255	15	1.0651	1.757	23.975	14	1.0288	1.8597	70.198	13	1.1614	1.8348	17.019	10	1.34447	1.4229	1.3016	1.3089	1.81717	1.757	1.8597	1.8348	1.34447	1.81717	Calr	0.73987	-0.434657	0.809846	0.699898	0.713375	1	1
Propionyl-CoA carboxylase beta chain, mitochondrial	Pccb	58.408	0	0.62422	0.98696	22.111	92	0.74701	1.0542	26.373	16	0.69329	0.99576	23.418	17	0.70292	0.97743	21.789	15	0.59236	1.0152	17.431	15	0.5459	0.94496	16.902	14	0.60263	0.94402	25.494	15	1.00913	1.0542	0.99576	0.97743	0.96806	1.0152	0.94496	0.94402	1.00913	0.96806	Pccb	1.04243	0.0599437	1.03842	1.05376	1.03539	1	1
Triosephosphate isomerase	Tpi1	32.191	2.0456e-136	1.3862	2.2186	17.921	65	1.8464	2.6354	10.61	11	1.7392	2.4729	12.866	11	1.8062	2.5452	9.5072	10	1.0836	1.885	12.386	11	1.1204	1.9827	9.4967	11	1.2043	1.8941	9.0017	11	2.55117	2.6354	2.4729	2.5452	1.9206	1.885	1.9827	1.8941	2.55117	1.9206	Tpi1	1.32832	0.4096	1.39809	1.24724	1.34375	1	1
Electron transfer flavoprotein subunit beta	Etfb	27.623	6.7893e-250	0.60846	0.97722	15.901	93	0.72992	1.0293	13.579	18	0.7206	1.0388	17.16	16	0.73403	1.0484	11.585	14	0.55384	0.94317	12.663	14	0.52837	0.90531	14.556	15	0.59311	0.93435	16.724	16	1.03883	1.0293	1.0388	1.0484	0.92761	0.94317	0.90531	0.93435	1.03883	0.92761	Etfb	1.1199	0.163374	1.09132	1.14745	1.12206	1	1
Up-regulated during skeletal muscle growth protein 5	Usmg5	6.3814	2.113e-41	0.62809	1.0616	46.285	22	0.69303	0.97971	43.219	4	0.58436	0.87884	67.193	3	0.54867	0.75801	23.518	4	0.72605	1.2253	43.365	4	0.56513	1.0877	72.479	4	0.62939	1.0657	14.275	3	0.872187	0.97971	0.87884	0.75801	1.12623	1.2253	1.0877	1.0657	0.872187	1.12623	Usmg5	0.774428	-0.368797	0.799567	0.80798	0.711279	1	1
Lysosome-associated membrane glycoprotein 2	Lamp2	45.681	4.3564e-43	0.84038	1.2654	17.592	31	0.81156	1.1526	7.95	5	0.76372	1.1241	14.395	5	0.80125	1.14	15.396	6	0.8902	1.5246	13.05	5	0.76442	1.3294	15.602	5	0.95737	1.5032	8.0698	5	1.1389	1.1526	1.1241	1.14	1.4524	1.5246	1.3294	1.5032	1.1389	1.4524	Lamp2	0.78415	-0.350798	0.756002	0.845569	0.758382	1	1
Acyl-CoA-binding protein	Dbi	10	1.714e-25	1.4305	2.1684	11.928	40	1.5912	2.2511	15.684	8	1.6037	2.3422	4.6012	7	1.6202	2.3148	7.7261	6	1.1372	1.97	5.4605	5	1.0903	1.9022	10.877	7	1.2096	1.9059	8.6503	7	2.3027	2.2511	2.3422	2.3148	1.92603	1.97	1.9022	1.9059	2.3027	1.92603	Dbi	1.19557	0.257694	1.14269	1.23131	1.21454	1	1
Glutathione reductase, mitochondrial	Gsr	53.662	1.7989e-165	0.5035	0.79084	16.163	49	0.61063	0.83678	9.8143	8	0.56702	0.80558	4.6822	5	0.60215	0.85019	21.375	8	0.41943	0.7212	19.026	8	0.42531	0.73401	21.813	10	0.47516	0.74805	5.7903	10	0.83085	0.83678	0.80558	0.85019	0.73442	0.7212	0.73401	0.74805	0.83085	0.73442	Gsr	1.1313	0.177983	1.16026	1.09751	1.13654	1	1
Alpha-aminoadipic semialdehyde dehydrogenase	Aldh7a1	58.861	3.6607e-271	0.47419	0.71825	20.987	84	0.5793	0.81068	22.08	15	0.54506	0.80326	16.774	15	0.54421	0.76611	18.886	14	0.38126	0.65657	8.0799	12	0.38324	0.66537	9.9204	13	0.4103	0.67026	28.393	15	0.79335	0.81068	0.80326	0.76611	0.664067	0.65657	0.66537	0.67026	0.79335	0.664067	Aldh7a1	1.19468	0.256629	1.23472	1.20724	1.143	1	1
Ketohexokinase	Khk	37.724	3.2392e-55	1.8606	3.1037	39.781	29	3.3793	4.6209	55.161	4	3.2904	4.7448	14.088	4	3.3889	4.8275	17.811	5	1.7236	3.0053	25.472	4	1.5181	2.5245	32.017	6	1.7931	2.8335	26.244	6	4.73107	4.6209	4.7448	4.8275	2.78777	3.0053	2.5245	2.8335	4.73107	2.78777	Khk	1.69708	0.763056	1.53758	1.8795	1.70372	1	1
Hydroxyacyl-coenzyme A dehydrogenase, mitochondrial	Hadh	34.463	5.4156e-132	0.63084	0.98504	16.927	150	0.71761	1.0287	12.971	25	0.70265	1.0168	14.743	23	0.70051	1.0097	26.409	30	0.54403	0.94279	14.866	28	0.53748	0.94549	8.513	20	0.59654	0.95708	12.926	24	1.0184	1.0287	1.0168	1.0097	0.948453	0.94279	0.94549	0.95708	1.0184	0.948453	Hadh	1.07375	0.102656	1.09112	1.07542	1.05498	1	1
Valacyclovir hydrolase	Bphl	32.851	6.2231e-148	0.71663	1.0908	7.2126	68	0.79631	1.137	7.8454	15	0.78353	1.1395	4.4246	10	0.75182	1.1286	4.9015	9	0.6089	1.0653	6.6171	11	0.59913	1.0855	5.3876	11	0.66207	1.0427	8.2978	12	1.13503	1.137	1.1395	1.1286	1.0645	1.0653	1.0855	1.0427	1.13503	1.0645	Bphl	1.06626	0.0925587	1.0673	1.04975	1.08238	1	1
Alpha-aminoadipic semialdehyde synthase, mitochondrial;Lysine ketoglutarate reductase;Saccharopine dehydrogenase	Aass	102.97	0	0.45565	0.71916	21.45	202	0.60104	0.84285	19.719	33	0.59177	0.85522	16.407	30	0.58276	0.82021	18.623	32	0.3944	0.67475	18.918	33	0.37626	0.63081	15.365	37	0.42245	0.668	18.886	37	0.839427	0.84285	0.85522	0.82021	0.657853	0.67475	0.63081	0.668	0.839427	0.657853	Aass	1.27601	0.351638	1.24913	1.35575	1.22786	1	1
Unconventional myosin-VI	Myo6	146.31	1.1372e-84	1.9664	3.2459	26.816	49	2.9226	4.0767	16.326	7	2.5316	3.6423	18.636	8	2.445	3.3861	19.066	8	1.8853	3.2459	21.977	7	1.8198	3.1165	22.967	10	1.8462	2.8877	38.135	9	3.7017	4.0767	3.6423	3.3861	3.08337	3.2459	3.1165	2.8877	3.7017	3.08337	Myo6	1.20054	0.263682	1.25595	1.16871	1.17259	1	1
Citrate lyase subunit beta-like protein, mitochondrial	Clybl	37.548	3.4273e-237	0.57701	0.89523	51.225	74	0.71331	1.0261	78.136	13	0.68056	0.98891	15.009	12	0.66815	0.97987	12.671	12	0.48702	0.83993	82.374	13	0.48662	0.86245	13.847	12	0.53724	0.85343	42.162	12	0.998293	1.0261	0.98891	0.97987	0.851937	0.83993	0.86245	0.85343	0.998293	0.851937	Clybl	1.17179	0.228718	1.22165	1.14663	1.14816	1	1
Branched-chain-amino-acid aminotransferase, mitochondrial;Branched-chain-amino-acid aminotransferase	Bcat2	44.127	2.6246e-62	0.52138	0.79113	17.154	32	0.63962	0.90596	23.718	5	0.61439	0.90264	8.138	4	0.60561	0.86004	19.356	7	0.42863	0.74815	9.2659	5	0.42191	0.75316	10.709	5	0.4835	0.76249	13.382	6	0.889547	0.90596	0.90264	0.86004	0.7546	0.74815	0.75316	0.76249	0.889547	0.7546	Bcat2	1.17883	0.237358	1.21093	1.19847	1.12794	1	1
Xaa-Pro aminopeptidase 1	Xpnpep1	74.559	1.1448e-36	0.79011	1.2419	19.601	25	1.0102	1.4297	13.801	3	0.94972	1.3431	15.761	4	0.90335	1.2562	13.108	6	0.7319	1.2309	16.894	4	0.64593	1.1136	20.664	4	0.71441	1.1175	29.574	4	1.343	1.4297	1.3431	1.2562	1.154	1.2309	1.1136	1.1175	1.343	1.154	Xpnpep1	1.16378	0.218816	1.16151	1.20609	1.12412	1	1
P2X purinoceptor;P2X purinoceptor 4	P2rx4	43.492	1.4053e-41	0.64484	1.0052	20.77	13	0.55412	0.77822	8.4755	2	0.60319	0.87278	8.277	2	0.63861	0.90636	0.706	2	0.64534	1.1139	14.519	2	0.75904	1.3347	6.4317	2	0.73612	1.1421	9.521	3	0.852453	0.77822	0.87278	0.90636	1.1969	1.1139	1.3347	1.1421	0.852453	1.1969	P2rx4	0.712218	-0.48961	0.698644	0.653915	0.793591	1	1
Trans-2,3-enoyl-CoA reductase	Tecr	41.896	7.1103e-06	0.73629	1.1658	11.134	10	0.78544	1.085	0.8949	2	NaN	NaN	NaN	1	0.71006	0.99806	4.0995	2	0.76475	1.2816	6.7431	2	0.67748	1.2521	2.4825	2	NaN	NaN	NaN	1	1.04153	1.085		0.99806	1.26685	1.2816	1.2521		1.04153	1.26685	Tecr	0.822142	-0.282541	0.846598		0.797109	1	1
Peroxiredoxin-6	Prdx6	24.826	1.3555e-79	1.7026	2.8524	26.213	27	2.6604	3.6839	27.462	4	2.6426	3.692	21.601	3	2.9018	3.9677	8.1981	4	1.5503	2.7227	12.902	5	1.5363	2.674	16.523	6	1.5908	2.5553	10.824	5	3.7812	3.6839	3.692	3.9677	2.65067	2.7227	2.674	2.5553	3.7812	2.65067	Prdx6	1.42651	0.512489	1.35303	1.3807	1.55273	1	1
Glucosylceramidase	Gba	57.621	3.3402e-12	1.4113	2.1234	76.287	13	NaN	NaN	NaN	1	1.6925	2.3418	14.573	2	1.3912	1.9564	31.936	3	NaN	NaN	NaN	1	1.4937	2.6144	5.9597	3	1.3855	2.1234	150.34	3	2.1491		2.3418	1.9564	2.3689		2.6144	2.1234	2.1491	2.3689	Gba	0.907214	-0.140485		0.895731	0.921353	1	1
OCIA domain-containing protein 1	Ociad1	27.61	1.8816e-116	0.76473	1.1688	32.479	28	0.94565	1.2917	38.163	3	0.97252	1.389	27.974	4	0.8808	1.2232	26.614	5	0.5353	0.92673	19.067	5	0.52228	0.90951	18.384	5	0.58557	0.92732	31.888	6	1.3013	1.2917	1.389	1.2232	0.921187	0.92673	0.90951	0.92732	1.3013	0.921187	Ociad1	1.41263	0.498388	1.39383	1.5272	1.31907	1	1
Protein disulfide-isomerase	P4hb	57.058	3.5944e-170	1.0093	1.5295	29.766	112	1.061	1.4825	33.068	18	0.97183	1.3978	18.136	19	1.0047	1.4452	38.521	21	0.9927	1.703	31.813	19	0.98108	1.7721	21.489	19	1.1287	1.8331	15.143	16	1.44183	1.4825	1.3978	1.4452	1.7694	1.703	1.7721	1.8331	1.44183	1.7694	P4hb	0.814871	-0.295356	0.870523	0.788782	0.788391	1	1
Hypoxia up-regulated protein 1	Hyou1	111.18	1.7406e-31	0.94966	1.2921	38.308	12	0.95509	1.2878	14.173	3	0.93954	1.285	0.010686	2	0.9475	1.321	37.894	2	1.2662	2.1045	80.784	2	1.1058	1.8125	31.426	2	NaN	NaN	NaN	1	1.29793	1.2878	1.285	1.321	1.9585	2.1045	1.8125		1.29793	1.9585	Hyou1	0.662718	-0.593533	0.611927	0.708966		1	1
NADH dehydrogenase [ubiquinone] flavoprotein 3, mitochondrial	Ndufv3	11.813	1.1809e-76	0.63124	1.0114	6.6086	18	0.6824	0.98141	5.2587	3	0.66665	1.0259	2.7959	3	0.66015	0.95537	10.246	3	0.58159	1.0133	4.2027	3	0.58786	1.0733	9.7216	3	0.61875	1.0095	5.4921	3	0.98756	0.98141	1.0259	0.95537	1.03203	1.0133	1.0733	1.0095	0.98756	1.03203	Ndufv3	0.956907	-0.0635493	0.968529	0.955837	0.946379	1	1
Cathepsin S	Ctss	38.63	4.7347e-60	0.67299	1.0358	18.694	20	0.74338	1.0344	16.634	2	0.67307	0.9561	6.8022	4	0.63203	0.88126	25.227	3	0.67761	1.1701	29.023	5	0.60666	1.0865	15.09	3	0.67406	1.0748	8.9114	3	0.957253	1.0344	0.9561	0.88126	1.11047	1.1701	1.0865	1.0748	0.957253	1.11047	Ctss	0.862028	-0.214193	0.884027	0.879982	0.819929	1	1
3-hydroxyisobutyrate dehydrogenase, mitochondrial	Hibadh	35.44	0	0.62809	1.0381	16.047	60	0.80605	1.1591	18.166	10	0.79618	1.1749	21.081	10	0.82009	1.2279	7.9105	9	0.5678	0.98766	8.4167	11	0.54847	0.973	10.872	10	0.5944	0.95486	6.9632	10	1.1873	1.1591	1.1749	1.2279	0.97184	0.98766	0.973	0.95486	1.1873	0.97184	Hibadh	1.2217	0.288894	1.17358	1.2075	1.28595	1	1
Reticulon-4-interacting protein 1, mitochondrial	Rtn4ip1	43.371	4.2202e-149	0.55218	0.83231	22.864	74	0.57467	0.77852	23.823	16	0.56964	0.82491	17.581	12	0.58005	0.83248	15.974	11	0.47583	0.80994	36.448	11	0.46816	0.88213	22.879	12	0.55398	0.87489	15.71	12	0.81197	0.77852	0.82491	0.83248	0.855653	0.80994	0.88213	0.87489	0.81197	0.855653	Rtn4ip1	0.948947	-0.0756	0.961207	0.935134	0.951525	1	1
	Fga	87.428	3.8261e-71	1.4623	2.2776	30.824	27	2.2103	3.0913	28.131	5	2.0773	2.9611	10.477	4	2.3885	3.3518	32.468	3	1.3174	2.2082	32.443	5	1.2848	2.1221	29.453	4	1.3462	2.083	13.271	6	3.13473	3.0913	2.9611	3.3518	2.13777	2.2082	2.1221	2.083	3.13473	2.13777	Fga	1.46636	0.552238	1.39992	1.39536	1.60912	1	1
Pyruvate carboxylase;Pyruvate carboxylase, mitochondrial	Pcx;Pc	129.83	0	0.93161	1.4427	25.706	268	1.0621	1.5269	24.714	48	1.0351	1.476	17.575	50	1.0615	1.527	27.127	37	0.81489	1.4015	34.927	45	0.80405	1.3995	17.774	44	0.88537	1.3998	28.994	44	1.50997	1.5269	1.476	1.527	1.40027	1.4015	1.3995	1.3998	1.50997	1.40027	Pcx;Pc	1.07834	0.108815	1.08948	1.05466	1.09087	1	1
Probable phospholipid-transporting ATPase IH	Atp11a	135.5	1.082e-135	2.664	4.1907	48.422	60	3.5492	4.9652	47.398	9	4.0126	5.6939	63.832	11	3.8267	5.3049	42.371	8	2.3401	3.9115	54.68	12	2.4869	4.0727	37.684	10	2.3365	3.6222	26.245	10	5.32133	4.9652	5.6939	5.3049	3.8688	3.9115	4.0727	3.6222	5.32133	3.8688	Atp11a	1.37545	0.459902	1.26939	1.39807	1.46455	1	1
Transitional endoplasmic reticulum ATPase	Vcp	89.321	1.0848e-248	1.6095	2.4334	24.832	53	2.2157	3.0697	22.905	12	2.262	3.3579	18.367	9	2.1615	3.0804	20.258	8	1.3271	2.2517	21.981	8	1.1734	2.0631	9.7286	9	1.292	2.0205	9.4059	7	3.16933	3.0697	3.3579	3.0804	2.11177	2.2517	2.0631	2.0205	3.16933	2.11177	Vcp	1.5008	0.585729	1.36328	1.6276	1.52457	1	1
D-dopachrome decarboxylase	Ddt	13.077	1.486e-94	1.0542	1.8026	24.837	13	1.9253	2.7231	2.7117	2	1.7791	2.5783	15.991	2	1.5832	2.2357	28.674	2	0.96004	1.6468	6.4226	3	0.91816	1.6057	1.3314	2	1.0319	1.6186	2.8461	2	2.51237	2.7231	2.5783	2.2357	1.6237	1.6468	1.6057	1.6186	2.51237	1.6237	Ddt	1.54731	0.629762	1.65357	1.60572	1.38126	1	1
Alkyldihydroxyacetonephosphate synthase, peroxisomal	Agps	74.342	0	2.0679	3.1817	42.912	85	2.2415	3.1797	14.883	12	2.0048	2.9169	57.822	15	2.0628	2.9258	43.507	14	2.0679	3.5785	19.748	15	2.0665	3.6086	20.562	13	2.1896	3.4391	55.409	16	3.00747	3.1797	2.9169	2.9258	3.54207	3.5785	3.6086	3.4391	3.00747	3.54207	Agps	0.849071	-0.236043	0.888557	0.808319	0.850746	1	1
Sodium/potassium-transporting ATPase subunit beta-1	Atp1b1	35.194	4.0487e-56	1.0106	1.6083	31.491	47	1.0674	1.5418	28.268	8	1.0271	1.4806	30.504	8	1.0436	1.495	29.029	7	0.98446	1.702	22.161	8	0.98081	1.7081	54.891	8	1.0312	1.6252	14.872	8	1.5058	1.5418	1.4806	1.495	1.67843	1.702	1.7081	1.6252	1.5058	1.67843	Atp1b1	0.897146	-0.156585	0.905875	0.866811	0.919887	1	1
Cytochrome b-c1 complex subunit 7	Uqcrb	13.561	1.4525e-79	0.61678	0.94854	36.774	50	0.63626	0.90903	16.023	10	0.6221	0.93351	74.983	10	0.63889	0.91671	7.5976	8	0.5512	0.96639	14.068	8	0.56098	1.0166	6.1696	6	0.61219	0.96327	29.649	8	0.91975	0.90903	0.93351	0.91671	0.982087	0.96639	1.0166	0.96327	0.91975	0.982087	Uqcrb	0.936526	-0.0946086	0.940645	0.918267	0.951665	1	1
Glyceraldehyde-3-phosphate dehydrogenase	Gapdh;Gm7293;Gm5069	35.81	3.0163e-197	1.8753	3.0469	34.374	192	2.6544	3.6594	37.985	24	2.7404	3.8931	44.09	33	2.7977	3.8768	46.254	29	1.6699	2.8809	17.856	35	1.5775	2.6475	21.626	38	1.7638	2.7111	20.406	33	3.80977	3.6594	3.8931	3.8768	2.7465	2.8809	2.6475	2.7111	3.80977	2.7465	Gapdh;Gm7293;Gm5069	1.38714	0.472108	1.27023	1.47048	1.42997	1	1
Glutaredoxin-related protein 5, mitochondrial	Glrx5	16.292	4.987e-37	0.65254	0.96733	25.711	13	0.6781	0.96733	0	2	0.69764	1.0154	5.1379	2	NaN	NaN	NaN	1	0.53419	0.83528	46.567	2	0.56265	0.90967	21.441	3	0.5668	0.87282	41.565	3	0.991365	0.96733	1.0154		0.87259	0.83528	0.90967	0.87282	0.991365	0.87259	Glrx5	1.13612	0.184112	1.15809	1.11623		1	1
Amine oxidase [flavin-containing] A	Maoa	59.601	2.5908e-32	0.41262	0.59714	32.966	26	0.31204	0.43759	29.527	5	0.39917	0.56479	14.32	5	0.38567	0.48847	27.635	3	0.39231	0.61481	20.273	4	0.45649	0.71703	10.51	5	0.49343	0.77539	42.142	4	0.49695	0.43759	0.56479	0.48847	0.70241	0.61481	0.71703	0.77539	0.49695	0.70241	Maoa	0.707493	-0.499213	0.711748	0.78768	0.629967	1	1
UDP-glucuronosyltransferase 3A2	Ugt3a2	59.672	3.5275e-42	1.097	1.6793	20.919	41	1.1194	1.6028	18.137	7	1.1437	1.659	17.866	5	1.0814	1.5175	16.526	8	0.98354	1.7189	25.673	8	1.0997	1.8298	24.497	5	1.1208	1.7207	22.751	8	1.5931	1.6028	1.659	1.5175	1.75647	1.7189	1.8298	1.7207	1.5931	1.75647	Ugt3a2	0.906991	-0.140839	0.932457	0.906656	0.881909	1	1
Isochorismatase domain-containing protein 2B, mitochondrial	Isoc2b	23.151	4.4712e-23	0.7297	1.0503	33.822	15	0.83529	1.117	61.147	4	0.77103	1.088	3.1476	2	0.7297	1.014	9.2423	3	NaN	NaN	NaN	1	0.57546	1.0503	7.7621	3	0.62914	0.98802	1.1358	2	1.073	1.117	1.088	1.014	1.01916		1.0503	0.98802	1.073	1.01916	Isoc2b	1.05283	0.0742695		1.03589	1.0263	1	1
Cell division control protein 42 homolog	Cdc42	21.258	8.1561e-27	0.94801	1.4539	16.452	33	1.2007	1.6813	15.316	6	1.0353	1.4928	12.62	6	1.1638	1.6492	6.7065	6	0.82427	1.3354	12.668	6	0.77791	1.201	4.291	5	0.79722	1.1848	7.5561	4	1.60777	1.6813	1.4928	1.6492	1.2404	1.3354	1.201	1.1848	1.60777	1.2404	Cdc42	1.29617	0.374253	1.25902	1.24296	1.39196	1	1
Phosphotriesterase-related protein	Pter	39.218	9.882e-56	1.334	2.1811	26.406	22	2.3686	3.0707	38.208	3	1.9343	2.7581	25.581	4	2.2786	3.1029	15.775	4	1.2644	2.1635	7.4352	4	1.2584	1.9474	14.37	3	1.2207	1.8754	9.4661	4	2.97723	3.0707	2.7581	3.1029	1.99543	2.1635	1.9474	1.8754	2.97723	1.99543	Pter	1.49202	0.57727	1.41932	1.4163	1.65453	1	1
NADH dehydrogenase [ubiquinone] 1 beta subcomplex subunit 9	Ndufb9	21.984	1.561e-62	0.64031	1.0156	12.439	40	0.66996	0.94893	12.611	7	0.63349	0.91865	17.922	7	0.67755	0.98541	11.936	7	0.59648	1.0405	11.635	6	0.58204	1.0227	11.644	7	0.67479	1.0454	4.4928	6	0.950997	0.94893	0.91865	0.98541	1.0362	1.0405	1.0227	1.0454	0.950997	1.0362	Ndufb9	0.917773	-0.12379	0.911994	0.89826	0.942615	1	1
Lipoamide acyltransferase component of branched-chain alpha-keto acid dehydrogenase complex, mitochondrial	Dbt	53.246	1.2715e-254	0.56478	0.87524	33.359	184	0.66219	0.92847	43.092	28	0.65151	0.93631	39.044	31	0.65179	0.93634	23.868	32	0.48578	0.83913	26.912	31	0.44257	0.78801	16.041	29	0.51734	0.81603	39.428	33	0.933707	0.92847	0.93631	0.93634	0.81439	0.83913	0.78801	0.81603	0.933707	0.81439	Dbt	1.14651	0.19725	1.10647	1.1882	1.14743	1	1
CDGSH iron-sulfur domain-containing protein 3, mitochondrial	Cisd3	15.676	5.1259e-16	0.90899	1.3722	17.98	28	1.099	1.5519	13.344	5	1.0188	1.4759	9.7266	4	1.1152	1.5448	31.396	6	0.73547	1.2793	3.2547	4	0.69477	1.2204	8.9759	4	0.863	1.3747	14.525	5	1.5242	1.5519	1.4759	1.5448	1.29147	1.2793	1.2204	1.3747	1.5242	1.29147	Cisd3	1.18021	0.239042	1.21309	1.20936	1.12374	1	1
Moesin	Msn	67.766	5.2435e-73	0.64879	1.0682	29.658	32	NaN	NaN	NaN	1	0.86385	1.1699	20.627	7	0.86448	1.2038	22.188	6	0.67466	1.1828	16.356	4	0.59004	0.95952	28.372	7	0.59923	0.92525	27.07	7	1.18685		1.1699	1.2038	1.02252	1.1828	0.95952	0.92525	1.18685	1.02252	Msn	1.16071	0.215004		1.21926	1.30105	1	1
Cytochrome b-c1 complex subunit 1, mitochondrial	Uqcrc1	52.851	0	0.55972	0.87219	21.384	99	0.62602	0.88823	13.229	14	0.57785	0.81301	14.245	15	0.57882	0.80454	15.665	16	0.55831	0.96547	24.778	23	0.52372	0.9139	25.635	14	0.54562	0.85953	26.251	17	0.83526	0.88823	0.81301	0.80454	0.912967	0.96547	0.9139	0.85953	0.83526	0.912967	Uqcrc1	0.914886	-0.128337	0.919998	0.889605	0.936023	1	1
Mitochondrial fission 1 protein	Fis1	17.008	6.4062e-77	0.67017	0.98524	17.431	25	0.67343	0.94348	17.296	6	0.6055	0.86422	2.589	4	0.6767	0.97753	6.6778	3	0.69089	1.1867	9.096	4	0.67017	1.0893	8.1272	3	0.7051	1.1112	21.895	5	0.92841	0.94348	0.86422	0.97753	1.12907	1.1867	1.0893	1.1112	0.92841	1.12907	Fis1	0.822281	-0.282297	0.795045	0.793372	0.879707	1	1
Platelet factor 4	Pf4	11.243	1.6736e-07	1.5336	2.4218	72.658	12	NaN	NaN	NaN	1	2.1581	3.0689	6.0979	2	2.1143	2.984	151.76	3	1.3355	2.2001	13.698	2	1.2436	2.1049	15.306	2	1.476	2.2416	10.822	2	3.02645		3.0689	2.984	2.1822	2.2001	2.1049	2.2416	3.02645	2.1822	Pf4	1.38688	0.471843		1.45798	1.33119	1	1
Long-chain-fatty-acid--CoA ligase 1	Acsl1	78.034	6.4452e-229	0.7751	1.21	30.369	163	0.88398	1.2419	23.059	27	0.8778	1.2493	34.498	26	0.88644	1.2506	23.328	30	0.70323	1.1833	41.43	27	0.66175	1.1676	20.457	26	0.75057	1.202	34.162	27	1.24727	1.2419	1.2493	1.2506	1.1843	1.1833	1.1676	1.202	1.24727	1.1843	Acsl1	1.05317	0.0747354	1.04952	1.06997	1.04043	1	1
Growth arrest-specific protein 2	Gas2	34.9	2.2737e-06	1.3027	2.1786	62.973	10	0.89684	1.2402	119.82	2	0.87562	1.237	111.38	2	NaN	NaN	NaN	1	NaN	NaN	NaN	1	1.3213	2.2725	8.578	2	1.2027	1.8417	26.359	2	1.2386	1.2402	1.237		2.0571		2.2725	1.8417	1.2386	2.0571	Gas2	0.60211	-0.731902	0.6734	0.544334		1	1
Glycerol kinase	Gk;Gyk	61.227	1.2945e-149	1.0309	1.5302	33.278	77	1.1386	1.6113	37.287	14	1.097	1.5691	37.185	13	1.1354	1.6172	9.9947	12	0.84621	1.4762	41.089	13	0.84704	1.484	42.535	14	0.97073	1.5302	12.364	11	1.5992	1.6113	1.5691	1.6172	1.4968	1.4762	1.484	1.5302	1.5992	1.4968	Gk;Gyk	1.06841	0.0954689	1.09152	1.05735	1.05686	1	1
Acyl-coenzyme A synthetase ACSM5, mitochondrial	Acsm5	64.328	6.025e-249	0.48395	0.75188	54.691	64	0.61409	0.86067	87.374	11	0.55881	0.81823	61.331	13	0.57992	0.81061	36.72	8	0.40611	0.71046	52.224	12	0.41711	0.73376	30.12	10	0.43917	0.68682	22.498	10	0.829837	0.86067	0.81823	0.81061	0.710347	0.71046	0.73376	0.68682	0.829837	0.710347	Acsm5	1.16821	0.224304	1.21143	1.11512	1.18024	1	1
SRA stem-loop-interacting RNA-binding protein, mitochondrial	Slirp;1810035L17Rik	12.605	1.1701e-20	0.69845	1.0787	12.906	18	0.73807	1.037	2.5793	3	0.70414	1.0195	27.971	3	0.75672	1.0546	6.7076	3	0.64682	1.1143	6.8963	3	0.62864	1.0853	12.537	3	0.69479	1.0959	2.664	3	1.03703	1.037	1.0195	1.0546	1.0985	1.1143	1.0853	1.0959	1.03703	1.0985	Slirp;1810035L17Rik	0.944045	-0.0830726	0.930629	0.939372	0.962314	1	1
Di-N-acetylchitobiase	Ctbs	41.295	6.5257e-23	0.68233	0.97239	37.897	19	0.57658	0.81576	13.689	4	0.62235	0.90705	2.4233	2	0.55128	0.77454	14.192	4	0.88493	1.5535	25.065	3	0.88156	1.3579	10.709	3	1.2588	1.9778	25.257	3	0.83245	0.81576	0.90705	0.77454	1.62973	1.5535	1.3579	1.9778	0.83245	1.62973	Ctbs	0.510789	-0.9692	0.525111	0.66798	0.391617	1	1
Acyl-CoA synthetase family member 2, mitochondrial	Acsf2	67.95	1.0574e-38	0.31451	0.51133	47.87	24	0.28935	0.40601	34.831	4	0.30666	0.44244	19.746	4	0.29126	0.40754	11.775	4	0.37639	0.63537	71.515	4	0.34911	0.59701	32.872	4	0.32027	0.50907	59.62	4	0.418663	0.40601	0.44244	0.40754	0.580483	0.63537	0.59701	0.50907	0.418663	0.580483	Acsf2	0.721232	-0.471464	0.639013	0.741093	0.800558	1	1
14-3-3 protein epsilon	Ywhae	29.174	4.3004e-98	1.5229	2.508	18.072	29	1.9665	2.7505	15.958	5	2.0279	2.9774	9.2602	5	1.9803	2.7916	10.462	5	1.2088	2.0787	4.0636	4	1.155	2.0682	13.954	5	1.4091	2.2505	9.3343	5	2.83983	2.7505	2.9774	2.7916	2.13247	2.0787	2.0682	2.2505	2.83983	2.13247	Ywhae	1.33171	0.413283	1.32318	1.43961	1.24044	1	1
3 beta-hydroxysteroid dehydrogenase/Delta 5-->4-isomerase type 3;3-beta-hydroxy-Delta(5)-steroid dehydrogenase;Steroid Delta-isomerase;3 beta-hydroxysteroid dehydrogenase/Delta 5-->4-isomerase type 2;3-beta-hydroxy-Delta(5)-steroid dehydrogenase;Steroid Delta-isomerase;3 beta-hydroxysteroid dehydrogenase/Delta 5-->4-isomerase type 6;3-beta-hydroxy-Delta(5)-steroid dehydrogenase;Steroid Delta-isom…	Hsd3b3;Hsd3b2;Hsd3b6	42.031	2.2235e-51	0.84937	1.2284	15.913	11	0.8606	1.1763	6.1355	2	0.89764	1.2728	17.145	2	0.96175	1.2984	28.68	2	NaN	NaN	NaN	1	0.85867	1.3751	8.9976	2	0.93062	1.4521	23.947	2	1.24917	1.1763	1.2728	1.2984	1.4136		1.3751	1.4521	1.24917	1.4136	Hsd3b3;Hsd3b2;Hsd3b6	0.883678	-0.178408		0.925605	0.894153	1	1
Serine hydroxymethyltransferase	Shmt2	55.758	2.1803e-222	0.72714	1.1092	16.837	94	0.8283	1.1642	17.543	17	0.8533	1.2418	21.052	15	0.81106	1.1751	10.128	13	0.62893	1.0595	12.353	16	0.61622	1.064	17.347	18	0.67928	1.0623	15.182	15	1.1937	1.1642	1.2418	1.1751	1.06193	1.0595	1.064	1.0623	1.1937	1.06193	Shmt2	1.12408	0.168747	1.09882	1.16711	1.10618	1	1
Neprilysin	Mme	85.701	2.1305e-173	0.92772	1.4517	44.206	37	1.4853	2.0774	94.83	5	1.47	2.0687	41.357	5	1.8418	2.5964	47.676	8	0.82116	1.366	4.7775	6	0.8206	1.3691	10.581	7	0.89194	1.4048	12.485	6	2.2475	2.0774	2.0687	2.5964	1.37997	1.366	1.3691	1.4048	2.2475	1.37997	Mme	1.62866	0.703688	1.52079	1.51099	1.84823	1	1
Aldo-keto reductase family 1 member C21	Akr1c21	36.876	3.5401e-170	1.0249	1.6863	23.402	62	1.4257	2.0116	29.012	11	1.3483	1.9437	15.595	9	1.3534	1.7869	11.58	9	0.86067	1.494	18.185	11	0.83557	1.5056	21.456	11	0.98225	1.5123	14.646	11	1.91407	2.0116	1.9437	1.7869	1.50397	1.494	1.5056	1.5123	1.91407	1.50397	Akr1c21	1.27268	0.347868	1.34645	1.29098	1.18158	1	1
NADH dehydrogenase [ubiquinone] flavoprotein 1, mitochondrial	Ndufv1	50.834	1.7271e-301	0.67567	1.0401	28.998	118	0.70371	0.97518	25.972	22	0.70317	1.0089	19.621	20	0.70761	1.0227	11.123	16	0.62836	1.0837	33.953	22	0.62875	1.0903	30.422	19	0.68308	1.0802	42.562	19	1.00226	0.97518	1.0089	1.0227	1.08473	1.0837	1.0903	1.0802	1.00226	1.08473	Ndufv1	0.923969	-0.114084	0.899862	0.925342	0.946769	1	1
Hydroxysteroid dehydrogenase-like protein 2	Hsdl2	54.208	4.5262e-272	0.76142	1.149	33.952	62	0.79656	1.1177	37.161	9	0.71322	1.0127	33.243	10	0.77963	1.0932	34.203	12	0.73139	1.2624	31.131	10	0.71966	1.2532	34.277	10	0.7989	1.2381	36.64	11	1.07453	1.1177	1.0127	1.0932	1.25123	1.2624	1.2532	1.2381	1.07453	1.25123	Hsdl2	0.858779	-0.219641	0.885377	0.808091	0.882966	1	1
Ras-related protein Rab-2A	Rab2a	23.547	1.5896e-37	1.0487	1.636	31.76	27	1.0076	1.3722	31.6	4	1.0443	1.5244	27.73	5	0.92912	1.2662	19.303	5	0.98265	1.7046	38.696	5	1.1006	1.9401	15.742	4	1.2151	1.9152	21.879	4	1.3876	1.3722	1.5244	1.2662	1.8533	1.7046	1.9401	1.9152	1.3876	1.8533	Rab2a	0.748719	-0.417505	0.804998	0.785733	0.661132	1	1
Catechol O-methyltransferase domain-containing protein 1	Comtd1	28.96	2.5614e-12	0.47748	0.68939	21.662	10	0.41606	0.59573	0	2	NaN	NaN	NaN	1	0.47155	0.65628	14.164	2	0.62163	0.9778	6.2975	2	NaN	NaN	NaN	1	0.62655	0.89753	1.4597	2	0.626005	0.59573		0.65628	0.937665	0.9778		0.89753	0.626005	0.937665	Comtd1	0.667621	-0.582898	0.609255		0.731207	1	1
Epimerase family protein SDR39U1	Sdr39u1	32.994	9.0708e-74	0.60192	0.92108	38.278	14	0.66757	0.94265	13.752	2	0.67841	0.97509	73.97	4	0.71673	1.0176	2.3304	2	0.50989	0.87477	7.853	2	0.50022	0.86486	7.2691	2	0.56409	0.88322	5.3778	2	0.978447	0.94265	0.97509	1.0176	0.874283	0.87477	0.86486	0.88322	0.978447	0.874283	Sdr39u1	1.11914	0.162392	1.0776	1.12745	1.15215	1	1
NADH-cytochrome b5 reductase 3;NADH-cytochrome b5 reductase 3 membrane-bound form;NADH-cytochrome b5 reductase 3 soluble form	Cyb5r3	34.127	2.1452e-86	0.95572	1.4786	26.888	58	1.1325	1.6078	34.165	9	1.0444	1.5236	45.85	7	1.1414	1.6454	26.033	11	0.80639	1.4176	26.524	12	0.82538	1.4261	13.507	8	0.90761	1.4807	14.388	11	1.59227	1.6078	1.5236	1.6454	1.44147	1.4176	1.4261	1.4807	1.59227	1.44147	Cyb5r3	1.10462	0.143544	1.13417	1.06837	1.11123	1	1
Fumarylacetoacetate hydrolase domain-containing protein 2A	Fahd2	34.69	7.3816e-280	0.64051	1.0139	10.653	63	0.72019	1.032	14.211	11	0.72913	1.0533	4.5229	11	0.74182	1.0579	6.2332	12	0.54609	0.94174	11.395	10	0.54482	1.0011	6.3488	9	0.59685	0.96127	8.2844	10	1.04773	1.032	1.0533	1.0579	0.968037	0.94174	1.0011	0.96127	1.04773	0.968037	Fahd2	1.08233	0.114138	1.09584	1.05214	1.10052	1	1
Acyl-CoA dehydrogenase family member 9, mitochondrial	Acad9	68.721	5.8127e-139	0.94008	1.3917	29.065	82	1.0098	1.4242	20.783	14	0.98865	1.411	27.665	16	0.98294	1.4168	19.187	13	0.78507	1.3606	20.992	13	0.79445	1.3784	50.318	13	0.86142	1.3638	21.321	13	1.41733	1.4242	1.411	1.4168	1.3676	1.3606	1.3784	1.3638	1.41733	1.3676	Acad9	1.03637	0.0515328	1.04674	1.02365	1.03886	1	1
Cytochrome P450 4B1	Cyp4b1	58.9	1.0715e-119	1.145	1.6584	22.855	37	1.2793	1.8191	10.463	6	1.2242	1.6949	6.9676	6	1.3295	1.8974	10.899	7	0.85628	1.4207	28.907	6	0.86936	1.4732	40.824	6	0.96892	1.4734	26.823	6	1.8038	1.8191	1.6949	1.8974	1.45577	1.4207	1.4732	1.4734	1.8038	1.45577	Cyp4b1	1.23907	0.30926	1.28043	1.15049	1.28777	1	1
Pyruvate dehydrogenase E1 component subunit beta, mitochondrial	Pdhb	38.937	7.1649e-177	0.59943	0.93704	20.62	107	0.7193	1.0179	9.8943	20	0.67998	0.98766	32.295	20	0.69387	0.98999	22.953	18	0.52681	0.8861	17.639	16	0.52647	0.91745	13.003	17	0.56712	0.89208	13.566	16	0.998517	1.0179	0.98766	0.98999	0.898543	0.8861	0.91745	0.89208	0.998517	0.898543	Pdhb	1.11126	0.152198	1.14874	1.07653	1.10975	1	1
Glycine N-acyltransferase	Glyat	34.098	0	0.4983	0.81409	20.341	162	0.5963	0.85005	20.451	30	0.58159	0.85179	15.251	23	0.57722	0.81243	14.137	24	0.46554	0.81796	28.513	29	0.44686	0.79414	20.348	27	0.4827	0.77519	18.828	29	0.83809	0.85005	0.85179	0.81243	0.795763	0.81796	0.79414	0.77519	0.83809	0.795763	Glyat	1.05319	0.0747658	1.03923	1.07259	1.04804	1	1
Glycine dehydrogenase [decarboxylating], mitochondrial	Gldc	113.27	1.1954e-120	0.71751	1.1112	36.344	48	0.69584	0.99317	13.845	7	0.71881	1.0355	72.242	8	0.76206	1.0667	32.186	7	0.69859	1.1921	14.382	10	0.73115	1.2008	18.288	8	0.73583	1.1645	33.652	8	1.03179	0.99317	1.0355	1.0667	1.1858	1.1921	1.2008	1.1645	1.03179	1.1858	Gldc	0.870121	-0.200711	0.833126	0.862342	0.916015	1	1
Kynurenine 3-monooxygenase	Kmo	54.531	1.1364e-149	0.66821	1.0224	17.673	38	0.82319	1.1574	8.7607	5	0.74562	1.07	16.438	5	0.73797	1.0694	12.463	7	0.51838	0.89302	18.259	7	0.49257	0.84713	21.239	7	0.59161	0.93021	12.235	7	1.09893	1.1574	1.07	1.0694	0.89012	0.89302	0.84713	0.93021	1.09893	0.89012	Kmo	1.23459	0.304032	1.29605	1.26309	1.14963	1	1
Succinate dehydrogenase cytochrome b560 subunit, mitochondrial	Sdhc	18.382	5.0837e-13	0.70307	1.0366	16.866	13	0.79994	1.115	17.124	2	NaN	NaN	NaN	1	0.76988	1.1147	13.308	3	0.55832	0.94512	30.594	2	0.65927	1.0923	16.69	2	0.66032	0.99389	19.215	3	1.11485	1.115		1.1147	1.01044	0.94512	1.0923	0.99389	1.11485	1.01044	Sdhc	1.10333	0.141871	1.17974		1.12155	1	1
Presequence protease, mitochondrial	Pitrm1	117.37	1.3772e-234	0.5587	0.85707	22.246	120	0.54506	0.77536	19.068	21	0.55258	0.79603	24.775	20	0.56375	0.80602	16.001	23	0.52825	0.91583	28.855	19	0.52001	0.86846	19.705	17	0.57863	0.89394	17.759	20	0.79247	0.77536	0.79603	0.80602	0.892743	0.91583	0.86846	0.89394	0.79247	0.892743	Pitrm1	0.88768	-0.171889	0.84662	0.916599	0.901649	1	1
NADH dehydrogenase [ubiquinone] iron-sulfur protein 7, mitochondrial	Ndufs7	24.683	1.2964e-140	0.67876	1.0197	19.661	24	0.70709	0.9893	12.998	4	0.69893	1.0226	23.901	3	0.6785	0.97053	22.981	4	0.61043	1.0568	22.296	5	0.63536	1.1098	16.061	4	0.69771	1.1026	21.608	4	0.994143	0.9893	1.0226	0.97053	1.08973	1.0568	1.1098	1.1026	0.994143	1.08973	Ndufs7	0.912281	-0.132449	0.936128	0.921427	0.880219	1	1
Fructose-bisphosphate aldolase;Fructose-bisphosphate aldolase A	Aldoa;Aldoart1	45.12	7.2505e-139	1.4452	2.2852	24.332	36	2.0051	2.7727	27.13	6	1.6922	2.3716	29.509	6	1.9255	2.7259	26.933	7	1.2308	2.0248	22.458	5	1.2288	1.9873	14.596	7	1.2643	1.9795	20.683	5	2.6234	2.7727	2.3716	2.7259	1.9972	2.0248	1.9873	1.9795	2.6234	1.9972	Aldoa;Aldoart1	1.31354	0.393459	1.36937	1.19338	1.37706	1	1
Ragulator complex protein LAMTOR2	Lamtor2	13.48	2.5189e-15	0.72418	1.1759	31.123	11	NaN	NaN	NaN	1	0.95953	1.3656	39.198	2	0.85936	1.2121	8.6478	2	0.54621	0.92302	34.238	2	0.52583	0.92381	41.318	2	0.58149	0.91842	44.278	2	1.28885		1.3656	1.2121	0.92175	0.92302	0.92381	0.91842	1.28885	0.92175	Lamtor2	1.39826	0.483637		1.47823	1.31977	1	1
Phosphoenolpyruvate carboxykinase, cytosolic [GTP]	Pck1	69.354	5.5138e-182	4.6521	7.7964	60.424	52	8.5761	11.948	82.493	8	7.5921	10.832	30.155	7	8.3601	11.798	66.304	9	4.2003	6.9783	13.473	9	4.5233	8.0178	70.985	9	4.5931	7.2588	62.477	10	11.526	11.948	10.832	11.798	7.4183	6.9783	8.0178	7.2588	11.526	7.4183	Pck1	1.55373	0.635731	1.71216	1.35099	1.62534	1	1
Aldehyde dehydrogenase, mitochondrial	Aldh2	56.537	0	0.42519	0.67493	17.335	160	0.49501	0.69231	15.276	31	0.48386	0.7006	20.331	27	0.48002	0.69307	23.311	25	0.38183	0.65742	8.2539	24	0.36355	0.63238	16.116	29	0.4	0.63901	12.618	24	0.695327	0.69231	0.7006	0.69307	0.642937	0.65742	0.63238	0.63901	0.695327	0.642937	Aldh2	1.08149	0.113014	1.05307	1.10788	1.0846	1	1
Transmembrane protein 135	Tmem135	52.363	5.6801e-42	1.1234	1.6	21.803	16	1.1975	1.6123	8.3068	3	0.92367	1.3167	16.363	3	1.0454	1.4613	17.749	3	1.2156	2.0536	6.1833	2	1.0517	1.6466	5.136	2	1.4571	2.2779	32.787	3	1.46343	1.6123	1.3167	1.4613	1.9927	2.0536	1.6466	2.2779	1.46343	1.9927	Tmem135	0.734397	-0.445368	0.785109	0.799648	0.641512	1	1
	Eci3	35.23	2.2508e-232	1.8935	2.8496	40.647	72	1.9444	2.7599	32.064	14	1.8044	2.6055	37.983	10	1.8672	2.6924	34.673	11	1.938	3.2584	62.777	12	2.059	3.5614	34.676	13	2.0327	3.1935	33.057	12	2.68593	2.7599	2.6055	2.6924	3.33777	3.2584	3.5614	3.1935	2.68593	3.33777	Eci3	0.80471	-0.31346	0.847011	0.731594	0.843088	1	1
	Rab1	22.372	6.5195e-100	0.98648	1.4224	13.746	11	NaN	NaN	NaN	1	0.94953	1.348	7.5951	2	1.0304	1.4538	8.7633	2	1.0527	1.7826	6.4893	2	0.81462	1.3965	20.444	2	0.99835	1.5342	17.093	2	1.4009		1.348	1.4538	1.5711	1.7826	1.3965	1.5342	1.4009	1.5711	Rab1	0.891668	-0.165421		0.96527	0.947595	1	1
Major urinary protein 20	Mup20	20.93	7.1891e-133	0.71766	1.0514	96.375	16	0.64462	0.87947	12.555	2	0.65884	0.93987	189.55	4	0.54422	0.75217	19.069	2	1.0649	1.5688	56.28	3	0.73627	1.2812	19.639	3	1.0833	1.677	0.5205	2	0.85717	0.87947	0.93987	0.75217	1.509	1.5688	1.2812	1.677	0.85717	1.509	Mup20	0.568038	-0.81594	0.5606	0.733586	0.448521	1	1
Omega-amidase NIT2	Nit2	30.501	2.3923e-145	0.58689	0.92231	10.38	70	0.66225	0.93359	10.472	12	0.66226	0.97197	7.6198	10	0.67533	0.95258	11.746	11	0.51848	0.89688	10.137	13	0.50234	0.8971	6.2098	12	0.5625	0.8838	8.3516	12	0.952713	0.93359	0.97197	0.95258	0.892593	0.89688	0.8971	0.8838	0.952713	0.892593	Nit2	1.06735	0.0940391	1.04093	1.08346	1.07782	1	1
Succinate-semialdehyde dehydrogenase, mitochondrial	Aldh5a1	55.968	7.5653e-196	0.60974	0.89651	41.561	119	0.65173	0.91869	17.113	19	0.63562	0.93787	23.49	19	0.63504	0.88666	18.709	18	0.47368	0.80427	62.074	21	0.48588	0.84078	49.845	21	0.54129	0.82988	52.231	21	0.914407	0.91869	0.93787	0.88666	0.824977	0.80427	0.84078	0.82988	0.914407	0.824977	Aldh5a1	1.1084	0.148483	1.14227	1.11548	1.06842	1	1
Actin-related protein 2/3 complex subunit 4	Arpc4	19.667	2.9589e-16	1.5458	2.3549	26.888	10	2.139	2.9589	12.994	2	NaN	NaN	NaN	1	2.0785	2.7644	11.887	2	NaN	NaN	NaN	1	1.2563	2.1112	17.642	2	1.2068	1.7142	35.51	2	2.86165	2.9589		2.7644	1.9127		2.1112	1.7142	2.86165	1.9127	Arpc4	1.49613	0.581237	1.40153		1.61265	1	1
NADH dehydrogenase [ubiquinone] 1 beta subcomplex subunit 7	Ndufb7	16.331	7.4569e-118	0.64039	1.006	11.681	41	0.67705	0.95491	16.381	9	0.67469	0.98543	17.482	8	0.6722	0.9729	6.6732	5	0.56084	0.97898	6.0197	5	0.58821	1.0258	3.3231	7	0.65326	1.0255	8.7355	7	0.97108	0.95491	0.98543	0.9729	1.01009	0.97898	1.0258	1.0255	0.97108	1.01009	Ndufb7	0.961377	-0.0568265	0.975413	0.960645	0.948708	1	1
Ubiquitin-conjugating enzyme E2 N	Ube2n	17.138	2.2476e-11	1.6833	2.3732	40.959	11	1.7217	2.3584	56.575	2	2.3338	3.3187	46.263	2	1.9867	2.7903	23.266	2	NaN	NaN	NaN	1	1.2795	2.1326	15.118	2	1.3029	2.0468	64.119	2	2.82247	2.3584	3.3187	2.7903	2.0897		2.1326	2.0468	2.82247	2.0897	Ube2n	1.35066	0.433661		1.55618	1.36325	1	1
Ras-related protein Rab-7a	Rab7a	23.489	1.1988e-159	0.76472	1.1843	49.102	47	0.82145	1.1407	78.931	9	0.71814	1.0116	21.989	9	0.84315	1.1843	20.091	7	0.76472	1.3104	82.659	7	0.66549	1.169	17.563	8	0.80264	1.267	9.765	7	1.1122	1.1407	1.0116	1.1843	1.2488	1.3104	1.169	1.267	1.1122	1.2488	Rab7a	0.890615	-0.167126	0.870498	0.865355	0.934728	1	1
Aconitate hydratase, mitochondrial	Aco2	85.462	0	0.69522	1.0782	44.413	297	0.77236	1.0933	37.855	54	0.77176	1.1215	41.722	50	0.78074	1.1263	65.75	43	0.60174	1.0318	38.743	51	0.59078	1.0295	42.091	50	0.67417	1.0782	39.273	49	1.1137	1.0933	1.1215	1.1263	1.0465	1.0318	1.0295	1.0782	1.1137	1.0465	Aco2	1.06421	0.0897884	1.0596	1.08936	1.04461	1	1
LIM and SH3 domain protein 1	Lasp1	29.994	4.2536e-07	1.4792	2.1055	24.632	12	1.7008	2.3336	8.6419	2	2.0432	2.7372	4.237	2	1.9947	2.7246	4.0469	2	1.1779	1.7565	19.727	2	1.0852	1.7208	16.286	2	1.1734	1.6034	6.4468	2	2.59847	2.3336	2.7372	2.7246	1.69357	1.7565	1.7208	1.6034	2.59847	1.69357	Lasp1	1.53432	0.617596	1.32855	1.59066	1.69926	1	1
Methylcrotonoyl-CoA carboxylase beta chain, mitochondrial	Mccc2	61.378	0	0.54227	0.83021	21.854	96	0.61067	0.88093	16.89	15	0.5983	0.89008	35.656	16	0.62537	0.87781	10.028	14	0.45913	0.78504	20.596	16	0.44071	0.79547	15.684	18	0.52174	0.82881	19.198	17	0.88294	0.88093	0.89008	0.87781	0.803107	0.78504	0.79547	0.82881	0.88294	0.803107	Mccc2	1.09941	0.136724	1.12215	1.11894	1.05912	1	1
Nitrilase homolog 1	Nit1	35.705	3.9366e-80	0.63954	0.93983	11.567	20	0.64808	0.91091	8.6928	3	0.65807	0.9664	17.023	3	0.70655	1.0118	6.3196	4	0.47719	0.84197	7.9862	4	0.53715	0.92795	11.944	3	0.58955	0.93002	10.891	3	0.963037	0.91091	0.9664	1.0118	0.89998	0.84197	0.92795	0.93002	0.963037	0.89998	Nit1	1.07006	0.0976978	1.08188	1.04144	1.08793	1	1
39S ribosomal protein L46, mitochondrial	Mrpl46	32.131	6.8016e-45	0.61471	0.86912	32.718	11	0.5681	0.79602	51.247	2	NaN	NaN	NaN	1	0.64563	0.91952	7.9727	2	NaN	NaN	NaN	1	0.43232	0.75836	30.802	3	0.55333	0.85362	47.822	2	0.85777	0.79602		0.91952	0.80599		0.75836	0.85362	0.85777	0.80599	Mrpl46	1.06424	0.0898289	1.04966		1.0772	1	1
Tubulin beta-4B chain;Tubulin beta-4A chain	Tubb4b;Tubb4a	49.83	3.191e-223	1.9065	2.7232	31.526	44	2.0865	2.8597	12.829	5	2.231	3.2483	21.037	8	2.0928	3.0068	6.26	8	1.3336	2.3098	41.734	8	1.2675	2.1937	48.261	8	1.2725	2.0041	10.189	7	3.03827	2.8597	3.2483	3.0068	2.1692	2.3098	2.1937	2.0041	3.03827	2.1692	Tubb4b;Tubb4a	1.40064	0.486085	1.23807	1.48074	1.50032	1	1
GTP:AMP phosphotransferase, mitochondrial	Ak3	25.426	2.72e-165	0.56228	0.84342	11.643	60	0.62725	0.8849	8.3725	11	0.58766	0.85032	4.9083	9	0.63204	0.89291	10.675	9	0.46255	0.80121	10.28	11	0.46618	0.81021	20.124	9	0.49738	0.81143	10.355	11	0.876043	0.8849	0.85032	0.89291	0.807617	0.80121	0.81021	0.81143	0.876043	0.807617	Ak3	1.08473	0.117332	1.10445	1.04951	1.10042	1	1
Isochorismatase domain-containing protein 2A, mitochondrial	Isoc2a	22.417	3.1581e-116	0.51996	0.78358	13.42	67	0.5772	0.80747	14.771	14	0.58991	0.84605	17.406	11	0.59803	0.86866	10.8	9	0.43975	0.76104	10.207	10	0.44121	0.77224	10.455	12	0.49665	0.76832	11.912	11	0.840727	0.80747	0.84605	0.86866	0.7672	0.76104	0.77224	0.76832	0.840727	0.7672	Isoc2a	1.09584	0.132034	1.06101	1.09558	1.1306	1	1
Dimethylaniline monooxygenase [N-oxide-forming] 2	Fmo2	60.974	6.5199e-29	0.86555	1.2091	17.221	11	0.89567	1.1949	1.6737	2	0.74709	1.0294	9.0229	2	NaN	NaN	NaN	1	0.94083	1.6086	5.3235	3	NaN	NaN	NaN	1	0.81653	1.2309	4.2535	2	1.11215	1.1949	1.0294		1.41975	1.6086		1.2309	1.11215	1.41975	Fmo2	0.783342	-0.352286	0.74282	0.836299		1	1
ATP synthase subunit d, mitochondrial	Atp5h;Gm10250	18.749	6.1968e-222	0.59297	0.9289	22.204	139	0.62801	0.89637	38.54	26	0.60918	0.92031	12.442	22	0.61805	0.90874	9.8522	22	0.53584	0.94647	21.469	21	0.54002	0.99064	20.007	23	0.58407	0.93949	16.893	25	0.908473	0.89637	0.92031	0.90874	0.958867	0.94647	0.99064	0.93949	0.908473	0.958867	Atp5h;Gm10250	0.947445	-0.0778861	0.947066	0.929005	0.967269	1	1
Uncharacterized protein C2orf47 homolog, mitochondrial		32.985	2.4717e-11	0.55145	0.86789	18.023	18	0.66907	0.94929	17.667	4	0.61778	0.89408	20.821	3	NaN	NaN	NaN	1	0.5094	0.84842	18.751	4	0.47354	0.8314	10.425	3	0.49822	0.77899	18.963	3	0.921685	0.94929	0.89408		0.819603	0.84842	0.8314	0.77899	0.921685	0.819603		1.12455	0.169348	1.11889	1.07539		1	1
Dihydroxyacetone phosphate acyltransferase	Gnpat	76.869	6.9645e-69	1.5517	2.3846	24.922	52	1.4812	2.1324	9.6384	7	1.5204	2.2547	23.862	8	1.5421	2.1778	20.912	8	1.5729	2.6975	29.017	9	1.4489	2.4901	29.95	10	1.7348	2.6667	16.997	10	2.1883	2.1324	2.2547	2.1778	2.6181	2.6975	2.4901	2.6667	2.1883	2.6181	Gnpat	0.835835	-0.25871	0.79051	0.905466	0.816665	1	1
Transmembrane protein 192	Tmem192	30.335	6.8324e-15	0.64183	0.89495	22.438	10	0.55002	0.76009	10.457	2	0.55278	0.78333	24.113	2	0.51527	0.72808	28.795	2	0.70983	1.1557	9.7536	2	NaN	NaN	NaN	0	0.68666	0.92756	4.674	2	0.757167	0.76009	0.78333	0.72808	1.04163	1.1557		0.92756	0.757167	1.04163	Tmem192	0.726906	-0.46016	0.657688		0.784941	1	1
Succinyl-CoA ligase [GDP-forming] subunit beta, mitochondrial	Suclg2	46.839	0	0.61755	0.95881	33.485	138	0.69531	0.98372	19.881	25	0.64608	0.97462	12.132	21	0.69077	1.0022	20.678	23	0.5402	0.92459	55.938	23	0.52188	0.9307	24.967	22	0.57717	0.91228	43.763	24	0.986847	0.98372	0.97462	1.0022	0.922523	0.92459	0.9307	0.91228	0.986847	0.922523	Suclg2	1.06973	0.0972405	1.06395	1.04719	1.09857	1	1
2-oxoisovalerate dehydrogenase subunit beta, mitochondrial	Bckdhb	42.88	4.5349e-42	0.6461	0.99936	10.091	29	0.76498	1.0871	5.3079	5	0.73507	1.06	9.5816	4	0.77219	1.0902	12.046	5	0.51633	0.90183	6.0017	5	0.55098	0.95779	11.175	6	0.61909	0.9751	7.9305	4	1.0791	1.0871	1.06	1.0902	0.944907	0.90183	0.95779	0.9751	1.0791	0.944907	Bckdhb	1.14202	0.191585	1.20544	1.10671	1.11804	1	1
NADH-ubiquinone oxidoreductase chain 4	Mtnd4;mt-Nd4	51.881	2.5927e-16	0.67282	1.0337	7.9748	14	0.7282	1.0314	3.6308	3	0.69486	1.0128	3.2068	2	0.6632	0.96303	8.8264	2	0.64202	1.1303	6.683	2	0.57679	1.0803	12.682	3	0.6388	1.0029	7.4277	2	1.00241	1.0314	1.0128	0.96303	1.07117	1.1303	1.0803	1.0029	1.00241	1.07117	Mtnd4;mt-Nd4	0.935811	-0.0957103	0.912501	0.937517	0.960245	1	1
ATPase family AAA domain-containing protein 1	Atad1	40.744	4.6129e-89	0.96	1.5336	36.101	40	1.1793	1.6634	9.0779	7	1.1203	1.5906	81.444	7	1.1812	1.6551	16.15	6	0.87669	1.4818	16.064	6	0.78475	1.4037	12.054	7	0.85025	1.3406	16.675	7	1.63637	1.6634	1.5906	1.6551	1.4087	1.4818	1.4037	1.3406	1.63637	1.4087	Atad1	1.16161	0.216132	1.12255	1.13315	1.2346	1	1
Cytochrome c oxidase subunit 2	Mtco2;mt-Co2	25.976	1.0678e-63	0.65469	1.0019	39.877	51	0.68552	0.96147	63.247	10	0.64698	0.93979	61.507	10	0.69104	0.99432	8.6209	7	0.61809	1.0494	24.549	8	0.60495	1.0478	11.533	7	0.65932	1.0416	15.667	9	0.965193	0.96147	0.93979	0.99432	1.04627	1.0494	1.0478	1.0416	0.965193	1.04627	Mtco2;mt-Co2	0.922512	-0.116361	0.916209	0.896917	0.954608	1	1
Sulfotransferase 1 family member D1	Sult1d1	35.083	9.6011e-17	1.1748	1.9735	122.4	29	1.8689	2.671	166.29	4	1.6332	2.3919	55.715	6	1.775	2.5704	45.292	4	0.97424	1.6956	161.42	5	1.0678	1.8945	133.46	5	1.1693	1.8348	159.82	5	2.54443	2.671	2.3919	2.5704	1.8083	1.6956	1.8945	1.8348	2.54443	1.8083	Sult1d1	1.40709	0.49271	1.57525	1.26255	1.40092	1	1
Probable 2-oxoglutarate dehydrogenase E1 component DHKTD1, mitochondrial	Dhtkd1	102.79	3.8073e-166	0.21561	0.33524	34.94	74	0.25751	0.34943	22.936	11	0.25966	0.37675	22.524	11	0.24529	0.34646	27.716	11	0.18238	0.30523	47.082	14	0.1669	0.31182	35.598	12	0.17214	0.264	39.719	15	0.357547	0.34943	0.37675	0.34646	0.293683	0.30523	0.31182	0.264	0.357547	0.293683	Dhtkd1	1.21746	0.28387	1.14481	1.20823	1.31235	1	1
Lysosomal alpha-mannosidase	Man2b1	114.65	1.1997e-113	1.052	1.5915	19.848	36	0.99909	1.3713	7.0693	7	0.98057	1.376	16.568	7	1.0991	1.5414	12.571	7	1.1665	1.9351	18.948	5	1.065	1.888	14.718	5	1.1241	1.7698	19.876	5	1.42957	1.3713	1.376	1.5414	1.8643	1.9351	1.888	1.7698	1.42957	1.8643	Man2b1	0.766811	-0.383056	0.708646	0.728814	0.870946	1	1
Sodium/myo-inositol cotransporter 2	Slc5a11	73.797	3.4e-31	0.64227	0.95961	24.969	12	1.0417	1.3599	40.033	2	0.82031	1.1383	35.838	2	0.93335	1.256	19.07	2	0.50489	0.876	4.5262	2	0.52361	0.88403	9.2076	2	0.63333	0.95961	0.52444	2	1.2514	1.3599	1.1383	1.256	0.906547	0.876	0.88403	0.95961	1.2514	0.906547	Slc5a11	1.3804	0.46509	1.5524	1.28763	1.30887	1	1
ATPase family AAA domain-containing protein 3	Atad3	66.741	0	0.64298	0.9856	19.397	75	0.68216	0.9537	18.185	12	0.6414	0.93157	18.407	13	0.67422	0.94606	15.986	12	0.59511	1.0489	21.422	13	0.59324	0.9856	20.061	13	0.68844	1.0798	24.034	12	0.943777	0.9537	0.93157	0.94606	1.0381	1.0489	0.9856	1.0798	0.943777	1.0381	Atad3	0.909138	-0.137428	0.909238	0.945181	0.876144	1	1
DnaJ homolog subfamily A member 3, mitochondrial	Dnaja3	52.443	9.0905e-127	0.68786	0.98474	25.382	28	0.73656	1.004	19.054	5	0.73242	0.97961	17.291	5	0.68948	0.95519	23.069	5	0.59648	1.0275	30.334	4	0.60312	1.0186	26.414	4	0.61585	0.9735	40.154	5	0.9796	1.004	0.97961	0.95519	1.00653	1.0275	1.0186	0.9735	0.9796	1.00653	Dnaja3	0.973241	-0.0391303	0.977129	0.961722	0.981192	1	1
Nascent polypeptide-associated complex subunit alpha, muscle-specific form;Nascent polypeptide-associated complex subunit alpha	Naca	220.5	1.0623e-51	1.6932	2.8851	28.11	11	1.9981	2.7692	45.795	2	NaN	NaN	NaN	1	2.4497	3.4145	22.689	2	1.3138	2.2468	35.362	2	1.3309	2.3144	32.032	2	1.6126	2.4765	26.028	2	3.09185	2.7692		3.4145	2.3459	2.2468	2.3144	2.4765	3.09185	2.3459	Naca	1.31798	0.398329	1.23251		1.37876	1	1
Palmitoyl-protein thioesterase 1	Ppt1	34.49	1.1855e-33	0.92594	1.3908	27.544	21	0.90536	1.2555	26.784	4	0.66757	0.95361	16.859	4	0.88715	1.2599	12.603	2	0.92395	1.5897	21.453	4	0.98656	1.7782	19.013	3	1.1728	1.8192	13.531	4	1.15634	1.2555	0.95361	1.2599	1.72903	1.5897	1.7782	1.8192	1.15634	1.72903	Ppt1	0.668776	-0.580404	0.789772	0.536278	0.692557	1	1
Ferrochelatase;Ferrochelatase, mitochondrial	Fech	47.421	2.2218e-47	0.50957	0.84665	24.239	49	0.6268	0.85764	30.67	7	0.66393	0.96859	27.83	10	0.68776	0.97126	19.906	7	0.44146	0.76134	11.777	9	0.45532	0.79189	23.551	7	0.46817	0.74923	18.707	9	0.932497	0.85764	0.96859	0.97126	0.767487	0.76134	0.79189	0.74923	0.932497	0.767487	Fech	1.215	0.280957	1.12649	1.22314	1.29634	1	1
Cathepsin F	Ctsf	51.66	8.1334e-37	0.85439	1.2412	16.405	22	0.97612	1.4003	12.46	3	0.94938	1.3077	14.875	5	1.06	1.4876	11.15	3	0.65555	1.15	9.4983	4	0.61876	1.0918	9.3215	3	0.66346	1.0692	11.873	4	1.39853	1.4003	1.3077	1.4876	1.10367	1.15	1.0918	1.0692	1.39853	1.10367	Ctsf	1.26717	0.34161	1.21765	1.19775	1.39132	1	1
Alanine--glyoxylate aminotransferase 2, mitochondrial	Agxt2	57.114	8.8786e-197	0.81058	1.2277	13.317	56	0.90317	1.2884	7.5307	9	0.88789	1.285	6.5842	9	0.86307	1.2363	10.598	9	0.69928	1.2058	14.702	10	0.7017	1.225	23.623	10	0.75927	1.2007	5.4736	9	1.2699	1.2884	1.285	1.2363	1.2105	1.2058	1.225	1.2007	1.2699	1.2105	Agxt2	1.04907	0.0691118	1.0685	1.04898	1.02965	1	1
ATP synthase subunit gamma, mitochondrial;ATP synthase gamma chain	Atp5c1	32.886	7.6794e-130	0.62438	0.95863	14.076	92	0.6694	0.94839	11.177	17	0.64171	0.92783	17.25	16	0.63555	0.91325	7.6792	15	0.58109	0.98863	18.195	15	0.57017	0.99071	15.11	14	0.64668	1.0064	9.5775	15	0.929823	0.94839	0.92783	0.91325	0.995247	0.98863	0.99071	1.0064	0.929823	0.995247	Atp5c1	0.934264	-0.0980975	0.959297	0.93653	0.907442	1	1
Dihydrolipoyllysine-residue acetyltransferase component of pyruvate dehydrogenase complex, mitochondrial	Dlat	67.941	1.4084e-178	0.65711	1.0242	13.722	80	0.74921	1.0563	17.583	13	0.72445	1.0618	11.618	14	0.70799	1.0593	5.8741	12	0.56125	0.97549	10.629	17	0.5682	0.99747	19.342	12	0.65186	1.0237	15.731	12	1.05913	1.0563	1.0618	1.0593	0.998887	0.97549	0.99747	1.0237	1.05913	0.998887	Dlat	1.06031	0.0844913	1.08284	1.06449	1.03478	1	1
Cytosolic 5-nucleotidase 3	Nt5c3	37.252	3.2926e-35	0.75913	1.1342	19.078	19	0.8406	1.1244	22.096	2	0.94417	1.3137	6.829	2	0.85836	1.1971	12.444	5	0.52323	0.86846	8.1921	3	0.65562	1.1179	27.394	4	0.66687	1.0506	9.2727	3	1.21173	1.1244	1.3137	1.1971	1.01232	0.86846	1.1179	1.0506	1.21173	1.01232	Nt5c3	1.19699	0.259407	1.29471	1.17515	1.13944	1	1
Putative ATP-dependent Clp protease proteolytic subunit, mitochondrial	Clpp	29.8	9.1413e-108	0.53794	0.83275	9.5119	24	0.57064	0.81395	13.464	4	0.56993	0.82316	14.514	4	0.56847	0.80413	5.4515	4	0.48565	0.84006	10.345	4	0.47451	0.83661	5.7687	4	0.52974	0.83639	9.7375	4	0.813747	0.81395	0.82316	0.80413	0.837687	0.84006	0.83661	0.83639	0.813747	0.837687	Clpp	0.971421	-0.041831	0.968919	0.983923	0.961429	1	1
Cytosol aminopeptidase	Lap3	56.141	0	0.8746	1.3531	15.464	104	1.0195	1.4462	10.605	17	1.0638	1.5333	12.869	18	1.0043	1.3959	14.013	16	0.756	1.3195	16.761	18	0.71635	1.2551	14.724	18	0.76932	1.2127	10.964	17	1.45847	1.4462	1.5333	1.3959	1.26243	1.3195	1.2551	1.2127	1.45847	1.26243	Lap3	1.15528	0.208245	1.09602	1.22166	1.15107	1	1
Cytochrome c oxidase subunit 1	mt-Co1;Mtco1	56.909	1.2402e-10	0.5825	0.89114	31.77	12	NaN	NaN	NaN	1	0.45259	0.64987	61.666	2	0.5158	0.72986	27.39	2	0.57192	0.92746	6.2639	3	0.57422	0.99481	60.469	2	0.58363	0.92135	6.0472	2	0.689865		0.64987	0.72986	0.947873	0.92746	0.99481	0.92135	0.689865	0.947873	mt-Co1;Mtco1	0.727803	-0.45838		0.65326	0.792164	1	1
Sushi domain-containing protein 2	Susd2	90.641	5.1689e-85	1.0183	1.6157	28.705	11	1.3334	1.8539	19.45	2	1.426	2.0204	9.4663	2	NaN	NaN	NaN	1	0.72397	1.2129	11.286	2	0.64157	1.0737	9.0575	2	0.97741	1.5409	8.3206	2	1.93715	1.8539	2.0204		1.27583	1.2129	1.0737	1.5409	1.93715	1.27583	Susd2	1.51834	0.602496	1.52849	1.88172		1	1
Malate dehydrogenase, cytoplasmic	Mdh1	36.511	3.17e-213	2.3967	3.5771	16.377	49	2.5273	3.7119	12.854	10	2.6377	3.7902	9.363	8	2.4959	3.5993	7.2995	10	1.9152	3.3408	34.988	6	1.9785	3.5518	7.5947	8	2.1271	3.4234	8.6535	7	3.70047	3.7119	3.7902	3.5993	3.43867	3.3408	3.5518	3.4234	3.70047	3.43867	Mdh1	1.07613	0.105858	1.11108	1.06712	1.05138	1	1
Sulfated glycoprotein 1	Psap	61.05	5.8862e-210	0.88305	1.3467	51.749	108	0.87872	1.2403	67.803	19	0.86487	1.2561	51.784	17	0.87212	1.2588	70.773	19	0.87246	1.5016	34.471	18	0.8132	1.4159	20.703	18	1.067	1.6999	15.118	17	1.25173	1.2403	1.2561	1.2588	1.53913	1.5016	1.4159	1.6999	1.25173	1.53913	Psap	0.813272	-0.298191	0.825986	0.887139	0.740514	1	1
Chloride intracellular channel protein 1	Clic1	27.013	1.1745e-38	1.2637	2.025	28.833	22	2.2487	3.1483	11.803	2	1.6125	2.2529	21.25	6	1.941	2.7819	49.187	3	1.0107	1.7067	13.883	3	1.0181	1.6786	2.1328	3	1.0606	1.6392	9.2699	5	2.7277	3.1483	2.2529	2.7819	1.67483	1.7067	1.6786	1.6392	2.7277	1.67483	Clic1	1.62864	0.703667	1.84467	1.34213	1.69711	1	1
Lysosomal acid lipase/cholesteryl ester hydrolase	Lipa	45.325	4.9701e-12	0.66393	1.0048	17.747	29	0.68324	0.93989	9.7302	5	0.60091	0.86387	6.8464	4	0.58548	0.82043	7.5692	5	0.68854	1.1688	7.7475	5	0.63574	1.0276	12.403	5	0.80153	1.2431	9.4917	5	0.87473	0.93989	0.86387	0.82043	1.1465	1.1688	1.0276	1.2431	0.87473	1.1465	Lipa	0.762957	-0.390327	0.80415	0.840668	0.659987	1	1
Vacuolar protein sorting-associated protein 35	Vps35	91.712	2.871e-49	1.5838	2.2892	35.513	12	1.9751	2.5778	11.064	2	1.7888	2.4346	15.516	2	3.0339	4.0122	52.012	3	1.2905	2.0089	12.746	2	1.0766	1.6457	53.208	2	NaN	NaN	NaN	1	3.0082	2.5778	2.4346	4.0122	1.8273	2.0089	1.6457		3.0082	1.8273	Vps35	1.64625	0.719187	1.28319	1.47937		1	1
Bifunctional coenzyme A synthase;Phosphopantetheine adenylyltransferase;Dephospho-CoA kinase	Coasy	62.022	1.2739e-159	0.69395	1.158	20.531	54	0.87762	1.2333	28.756	9	0.9358	1.3513	16.922	8	0.87214	1.227	23.212	9	0.66995	1.1535	16.729	9	0.65321	1.1531	20.674	10	0.68759	1.0714	12.002	9	1.27053	1.2333	1.3513	1.227	1.126	1.1535	1.1531	1.0714	1.27053	1.126	Coasy	1.12836	0.174227	1.06918	1.17188	1.14523	1	1
Heat shock cognate 71 kDa protein	Hspa8	70.87	0	1.2561	1.964	30.297	108	1.4974	2.106	59.8	19	1.5627	2.2515	8.4122	18	1.5704	2.2267	19.75	16	1.0829	1.9101	27.508	19	1.0471	1.8134	8.3625	19	1.1233	1.7822	12.197	17	2.19473	2.106	2.2515	2.2267	1.83523	1.9101	1.8134	1.7822	2.19473	1.83523	Hspa8	1.19589	0.258082	1.10256	1.24159	1.24941	1	1
Zinc-binding alcohol dehydrogenase domain-containing protein 2	Zadh2	40.528	6.9826e-41	1.034	1.589	42.071	29	1.0917	1.5389	45.367	5	1.0476	1.4877	44.041	5	1.0043	1.4049	46.872	5	1.025	1.7823	36.574	5	1.0192	1.7813	44.354	5	1.2587	1.9857	49.1	4	1.47717	1.5389	1.4877	1.4049	1.84977	1.7823	1.7813	1.9857	1.47717	1.84977	Zadh2	0.798569	-0.324511	0.863435	0.835177	0.707509	1	1
Cytochrome c oxidase subunit 6C	Cox6c	8.4689	4.7415e-117	0.61526	0.95354	41.108	78	0.66672	0.95067	52.464	13	0.63108	0.92749	31.857	15	0.61332	0.8851	24.114	11	0.57536	0.99243	27.547	13	0.57681	1.0063	39.319	14	0.63016	0.98901	60.91	12	0.921087	0.95067	0.92749	0.8851	0.995913	0.99243	1.0063	0.98901	0.921087	0.995913	Cox6c	0.924866	-0.112683	0.957921	0.921683	0.894935	1	1
Probable 4-hydroxy-2-oxoglutarate aldolase, mitochondrial	Hoga1	34.644	1.6503e-134	0.55182	0.85857	10.454	39	0.62446	0.88825	12.977	8	0.61073	0.90873	8.4517	6	0.5861	0.88581	6.3426	5	0.49891	0.83287	10.89	7	0.4688	0.84304	7.8758	6	0.53689	0.85933	5.3126	7	0.894263	0.88825	0.90873	0.88581	0.84508	0.83287	0.84304	0.85933	0.894263	0.84508	Hoga1	1.0582	0.0816118	1.06649	1.07792	1.03081	1	1
Vinculin	Vcl	116.72	3.2209e-36	1.21	2.013	34.198	17	1.9482	2.7426	5.9338	3	NaN	NaN	NaN	1	1.6024	2.2492	48.363	3	1.1736	1.8532	21.278	4	1.0801	1.7425	42.492	4	1.1223	1.758	4.9523	2	2.4959	2.7426		2.2492	1.78457	1.8532	1.7425	1.758	2.4959	1.78457	Vcl	1.3986	0.483986	1.47993		1.27941	1	1
Arylacetamide deacetylase	Aadac	45.25	1.1365e-18	0.65072	1.039	79.708	10	NaN	NaN	NaN	1	1.2858	1.8072	142.61	2	0.90359	1.2635	79.982	2	0.63028	1.039	33.262	2	0.96947	1.6053	103.59	2	NaN	NaN	NaN	1	1.53535		1.8072	1.2635	1.32215	1.039	1.6053		1.53535	1.32215	Aadac	1.16125	0.215682		1.12577	1.21607	1	1
3 beta-hydroxysteroid dehydrogenase type 4	Gm4450;Hsd3b4	41.708	2.0079e-216	0.40541	0.63553	18.146	51	0.42935	0.61605	18.367	9	0.34039	0.50502	12.154	11	0.41369	0.60278	17.394	7	0.40642	0.71124	7.136	7	0.39279	0.71274	13.149	8	0.45674	0.7222	10.212	9	0.574617	0.61605	0.50502	0.60278	0.715393	0.71124	0.71274	0.7222	0.574617	0.715393	Gm4450;Hsd3b4	0.803218	-0.316137	0.866163	0.708561	0.834644	1	1
Multidrug and toxin extrusion protein 1	Slc47a1	61.641	1.1011e-12	0.89196	1.5493	43.222	11	1.3412	1.8972	60.731	2	1.3734	1.9686	62.948	2	1.163	1.6744	67.276	2	0.80171	1.3879	38.983	2	0.69061	1.2052	35.519	2	NaN	NaN	NaN	1	1.84673	1.8972	1.9686	1.6744	1.29655	1.3879	1.2052		1.84673	1.29655	Slc47a1	1.42434	0.510298	1.36696	1.63342		1	1
Peroxisomal 2,4-dienoyl-CoA reductase	Decr2	31.3	6.3137e-82	1.4592	2.3106	20.35	21	1.4701	2.082	19.909	3	1.5598	2.2441	14.466	3	1.3153	1.8778	13.199	5	1.4069	2.4344	10.185	3	1.4809	2.5568	10.666	3	1.6141	2.5436	24.813	4	2.06797	2.082	2.2441	1.8778	2.5116	2.4344	2.5568	2.5436	2.06797	2.5116	Decr2	0.823366	-0.280394	0.855242	0.877699	0.738245	1	1
Cytochrome b-c1 complex subunit Rieske, mitochondrial;Cytochrome b-c1 complex subunit 11	Uqcrfs1	29.367	8.8942e-168	0.63767	0.97087	12.479	63	0.66918	0.94553	12.735	9	0.6773	0.96225	9.1027	11	0.67438	0.97408	11.688	12	0.56465	0.9675	12.667	11	0.58321	1.0143	16.179	10	0.63869	1.0043	13.565	10	0.96062	0.94553	0.96225	0.97408	0.995367	0.9675	1.0143	1.0043	0.96062	0.995367	Uqcrfs1	0.965092	-0.0512622	0.977292	0.948684	0.969909	1	1
Mitochondrial import receptor subunit TOM22 homolog	Tomm22	15.537	2.4799e-122	0.56	0.94992	27.927	18	0.67759	0.969	37.914	3	0.67613	0.96991	45.096	3	0.68661	0.99272	45.561	3	0.54067	0.88907	4.0023	3	0.49483	0.86927	7.4672	3	0.59758	0.95011	7.6877	3	0.97721	0.969	0.96991	0.99272	0.902817	0.88907	0.86927	0.95011	0.97721	0.902817	Tomm22	1.0824	0.114236	1.0899	1.11578	1.04485	1	1
Talin-1	Tln1	269.82	1.4881e-188	1.422	1.9578	92.875	42	1.7807	2.3763	14.53	4	1.723	2.3864	155.41	5	1.8616	2.6214	23.99	9	1.0999	1.8527	144.69	11	1.2008	1.9303	19.832	6	1.3108	1.7295	25.442	7	2.46137	2.3763	2.3864	2.6214	1.8375	1.8527	1.9303	1.7295	2.46137	1.8375	Tln1	1.33952	0.421715	1.28261	1.23628	1.5157	1	1
Peptidyl-prolyl cis-trans isomerase F, mitochondrial	Ppif	21.737	1.6741e-21	0.58346	0.90618	23.32	33	0.62943	0.88956	7.1657	6	0.59507	0.88783	12.3	5	0.59321	0.82438	10.854	5	0.54748	0.9549	36.267	6	0.53619	0.95888	13.695	5	0.58317	0.96219	34.443	6	0.867257	0.88956	0.88783	0.82438	0.958657	0.9549	0.95888	0.96219	0.867257	0.958657	Ppif	0.904658	-0.144555	0.931574	0.925903	0.856775	1	1
NADH dehydrogenase [ubiquinone] 1 alpha subcomplex subunit 12	Ndufa12	17.086	1.2091e-72	0.66167	1.0359	16.276	48	0.67658	0.9464	33.149	8	0.69273	0.98948	7.7766	8	0.68252	0.95827	17.05	7	0.61344	1.052	5.1276	8	0.61877	1.0402	4.7106	9	0.7042	1.0999	6.8332	8	0.964717	0.9464	0.98948	0.95827	1.06403	1.052	1.0402	1.0999	0.964717	1.06403	Ndufa12	0.90666	-0.141366	0.89962	0.95124	0.871234	1	1
Acyl-coenzyme A thioesterase 13	Acot13	15.183	8.2895e-37	0.68296	1.0674	23.184	35	0.73248	1.0381	30.75	7	0.66918	0.96907	25.304	6	0.68296	0.98589	18.576	5	0.63917	1.0958	17.367	5	0.63849	1.107	22.729	6	0.72951	1.1467	19.715	6	0.997687	1.0381	0.96907	0.98589	1.1165	1.0958	1.107	1.1467	0.997687	1.1165	Acot13	0.893584	-0.162325	0.947344	0.875402	0.859763	1	1
UTP--glucose-1-phosphate uridylyltransferase	Ugp2	56.979	7.8295e-23	1.3134	2.1218	30.962	22	2.0994	2.9179	17.627	3	2.6624	3.7953	24.521	3	1.8064	2.3661	16.407	3	1.1709	1.9573	18.539	5	1.1072	1.8705	16.379	4	1.0499	1.5527	16.604	4	3.02643	2.9179	3.7953	2.3661	1.7935	1.9573	1.8705	1.5527	3.02643	1.7935	Ugp2	1.68745	0.754841	1.49078	2.02903	1.52386	1	1
N(4)-(beta-N-acetylglucosaminyl)-L-asparaginase;Glycosylasparaginase alpha chain;Glycosylasparaginase beta chain	Aga	37.022	1.2722e-122	1.0448	1.7	18.497	16	0.94735	1.3305	17.175	3	0.89299	1.2706	17.548	3	1.0983	1.548	21.518	2	0.90457	1.5366	13.347	3	1.1075	1.9062	11.584	2	1.2997	1.9595	10.669	3	1.38303	1.3305	1.2706	1.548	1.80077	1.5366	1.9062	1.9595	1.38303	1.80077	Aga	0.768025	-0.380775	0.865873	0.666562	0.789997	1	1
Ras-related protein Rab-5C	Rab5c	25.352	7.8991e-73	0.74525	1.1757	18.633	27	0.71497	1.0053	25.022	5	0.82128	1.1554	13.48	4	0.64871	0.9219	14.467	4	0.78018	1.3082	5.6294	4	0.73841	1.2832	18.289	5	0.80631	1.2639	21.238	5	1.02753	1.0053	1.1554	0.9219	1.2851	1.3082	1.2832	1.2639	1.02753	1.2851	Rab5c	0.799575	-0.322695	0.76846	0.900405	0.729409	1	1
Fumarylacetoacetase	Fah	46.175	2.8534e-70	1.9619	3.0224	29.966	18	2.6257	3.709	39.964	3	2.5402	3.6653	23.337	3	2.2279	3.1237	23.709	3	1.2822	2.2271	24.463	3	1.7754	2.8054	6.0445	3	1.47	2.3275	32.04	3	3.49933	3.709	3.6653	3.1237	2.45333	2.2271	2.8054	2.3275	3.49933	2.45333	Fah	1.42636	0.512337	1.66539	1.30652	1.34208	1	1
Rho GDP-dissociation inhibitor 1	Arhgdia	23.407	4.0631e-19	1.5793	2.5487	21.165	16	2.4837	3.6303	5.9192	2	2.2439	3.1529	36.178	2	2.1107	2.9337	15.233	2	1.3727	2.4082	13.474	4	1.1531	2.1871	15.598	2	1.5676	2.4784	8.362	4	3.23897	3.6303	3.1529	2.9337	2.3579	2.4082	2.1871	2.4784	3.23897	2.3579	Arhgdia	1.37367	0.458031	1.50747	1.44159	1.18371	1	1
Phenazine biosynthesis-like domain-containing protein 1	Pbld1	32.189	2.213e-58	1.3104	1.9015	20.575	16	1.611	2.2682	24.365	2	1.5087	2.1474	9.4726	2	1.6639	2.4039	20.436	3	0.85516	1.4819	10.815	3	0.97642	1.698	3.7527	3	1.2779	1.9272	19.781	3	2.27317	2.2682	2.1474	2.4039	1.70237	1.4819	1.698	1.9272	2.27317	1.70237	Pbld1	1.3353	0.417162	1.5306	1.26466	1.24735	1	1
Carbonic anhydrase 2	Ca2	29.032	1.2221e-61	1.7325	2.9664	22.832	26	2.386	3.3272	12.165	4	2.3938	3.4534	9.2539	4	2.6821	3.8421	5.4598	4	1.5849	2.749	19.032	4	1.3976	2.3674	14.801	6	1.5287	2.4189	4.4904	4	3.5409	3.3272	3.4534	3.8421	2.51177	2.749	2.3674	2.4189	3.5409	2.51177	Ca2	1.40972	0.495414	1.21033	1.45873	1.58837	1	1
Pentatricopeptide repeat-containing protein 3, mitochondrial	Ptcd3	77.795	5.5508e-64	0.61956	0.93343	73.882	34	0.66622	0.95639	105.18	7	0.63121	0.89792	17.255	6	0.59811	0.83785	9.2053	6	0.6135	1.0756	21.878	6	0.56179	0.99377	26.041	4	0.71219	1.0668	139.74	5	0.897387	0.95639	0.89792	0.83785	1.04539	1.0756	0.99377	1.0668	0.897387	1.04539	Ptcd3	0.858423	-0.22024	0.889169	0.903549	0.785386	1	1
Guanine nucleotide-binding protein subunit beta-2-like 1	Gnb2l1	35.076	1.7901e-52	1.8473	3.0464	24.863	13	2.9667	4.0542	18.226	3	2.8326	4.0959	27.187	3	NaN	NaN	NaN	1	1.7674	3.0733	1.2397	2	1.4621	2.5871	18.4	2	1.7368	2.7845	6.9891	2	4.07505	4.0542	4.0959		2.81497	3.0733	2.5871	2.7845	4.07505	2.81497	Gnb2l1	1.44764	0.5337	1.31917	1.5832		1	1
Threonine synthase-like 2	Thnsl2	54.187	4.1828e-90	1.341	2.074	25.705	27	2.2865	3.1848	22.774	5	1.9933	2.844	20.336	4	1.7505	2.4635	24.192	3	1.0871	1.8373	13.325	6	1.2019	1.98	13.777	5	1.2235	1.9041	9.4232	4	2.83077	3.1848	2.844	2.4635	1.90713	1.8373	1.98	1.9041	2.83077	1.90713	Thnsl2	1.4843	0.569787	1.73341	1.43636	1.29379	1	1
Iron-sulfur cluster assembly enzyme ISCU, mitochondrial	Iscu	18.098	3.7539e-34	0.60298	0.8995	70.96	45	0.70724	0.98851	41.832	9	0.61754	0.86835	113.41	7	0.75719	1.0619	104.3	8	0.51508	0.83725	7.8703	6	0.46236	0.78417	17.83	8	0.53551	0.82886	12.13	7	0.97292	0.98851	0.86835	1.0619	0.81676	0.83725	0.78417	0.82886	0.97292	0.81676	Iscu	1.19119	0.252409	1.18066	1.10735	1.28116	1	1
Calnexin	Canx	67.277	1.1132e-94	0.84458	1.2401	44.127	76	0.80134	1.1524	18.345	12	0.78826	1.125	72.135	16	0.8745	1.2379	18.924	12	0.8489	1.4945	44.012	13	0.93432	1.648	29.652	11	0.95511	1.3983	27.108	12	1.17177	1.1524	1.125	1.2379	1.5136	1.4945	1.648	1.3983	1.17177	1.5136	Canx	0.774159	-0.369299	0.771094	0.682646	0.885289	1	1
2-oxoisovalerate dehydrogenase subunit alpha, mitochondrial	Bckdha	50.773	6.5366e-127	0.60142	0.9082	17.954	36	0.72754	1.0095	11.612	6	0.63093	0.90912	18.476	4	0.68326	0.89504	10.76	5	0.52722	0.92155	23.615	7	0.51222	0.87858	23.881	6	0.53124	0.81892	14.904	8	0.937887	1.0095	0.90912	0.89504	0.873017	0.92155	0.87858	0.81892	0.937887	0.873017	Bckdha	1.07431	0.103404	1.09544	1.03476	1.09295	1	1
Plastin-1	Pls1	70.407	1.3959e-34	1.2053	1.7764	32.031	24	2.2384	3.1688	22.403	4	1.6401	2.268	35.493	3	1.7624	2.4256	26.115	4	1.0088	1.7268	8.3437	5	0.97455	1.6333	11.39	3	1.1222	1.7196	32.634	5	2.6208	3.1688	2.268	2.4256	1.69323	1.7268	1.6333	1.7196	2.6208	1.69323	Pls1	1.54781	0.630226	1.83507	1.3886	1.41056	1	1
Acyl-CoA dehydrogenase family member 10	Acad10	118.98	0	0.84433	1.2956	18.946	167	0.98851	1.3993	19.376	30	0.97347	1.3812	16.922	25	0.94431	1.3242	17.603	24	0.67894	1.1785	20.538	29	0.7075	1.2579	13.457	30	0.78645	1.2235	18.723	29	1.36823	1.3993	1.3812	1.3242	1.21997	1.1785	1.2579	1.2235	1.36823	1.21997	Acad10	1.12153	0.165473	1.18736	1.09802	1.0823	1	1
Succinyl-CoA:3-ketoacid-coenzyme A transferase 1, mitochondrial	Oxct1	55.988	9.379e-298	0.47722	0.72944	50.607	169	0.50458	0.71805	36.548	23	0.478	0.69394	16.251	29	0.48272	0.69675	69.507	30	0.43651	0.74607	22.98	29	0.44653	0.77679	70.442	30	0.48384	0.75961	57.703	28	0.702913	0.71805	0.69394	0.69675	0.760823	0.74607	0.77679	0.75961	0.702913	0.760823	Oxct1	0.923885	-0.114215	0.962443	0.893343	0.917247	1	1
Cytochrome c oxidase subunit 5A, mitochondrial	Cox5a	16.101	1.392e-93	0.56719	0.8855	31.341	63	0.6352	0.89078	36.619	10	0.55831	0.80084	23.066	10	0.59118	0.84083	9.403	8	0.53894	0.9371	28.174	13	0.51793	0.92275	27.968	11	0.58451	0.92006	42.328	11	0.84415	0.89078	0.80084	0.84083	0.926637	0.9371	0.92275	0.92006	0.84415	0.926637	Cox5a	0.910983	-0.134504	0.950571	0.867884	0.913886	1	1
Quinone oxidoreductase	Cryz	35.268	3.0403e-293	1.0411	1.6223	14.944	119	1.1863	1.6857	11.969	16	1.1539	1.6762	9.6342	18	1.1754	1.6716	23.997	22	0.91231	1.5863	7.5754	18	0.89829	1.5557	18.199	23	1.0203	1.6276	7.2454	22	1.67783	1.6857	1.6762	1.6716	1.58987	1.5863	1.5557	1.6276	1.67783	1.58987	Cryz	1.05533	0.0776936	1.06266	1.07746	1.02703	1	1
Syntaxin-7	Stx7	29.82	7.653e-69	0.71966	1.1512	38.05	19	0.63562	0.88322	17.272	3	0.78807	1.1293	88.093	3	0.75514	1.0376	31.503	3	0.65829	1.1812	16.269	3	0.69757	1.2385	12.721	4	0.85697	1.3332	18.691	3	1.01671	0.88322	1.1293	1.0376	1.25097	1.1812	1.2385	1.3332	1.01671	1.25097	Stx7	0.812737	-0.29914	0.747731	0.911829	0.778278	1	1
NADH dehydrogenase [ubiquinone] 1 subunit C2	Ndufc2	14.164	5.2083e-45	0.65688	1.0018	9.855	52	0.68824	0.97192	8.3815	9	0.65698	0.96203	7.3508	10	0.67143	0.94378	10.061	8	0.61174	1.0672	8.8478	9	0.58053	1.0048	9.013	9	0.66355	1.0734	8.9653	7	0.959243	0.97192	0.96203	0.94378	1.04847	1.0672	1.0048	1.0734	0.959243	1.04847	Ndufc2	0.914901	-0.128312	0.91072	0.957434	0.879244	1	1
Sodium/glucose cotransporter 1	Slc5a1	73.448	6.6425e-15	1.5728	2.4226	17.949	9	NaN	NaN	NaN	0	1.8308	2.6623	13.341	2	1.8614	2.6319	33.392	2	1.3106	2.2958	25.117	2	NaN	NaN	NaN	1	1.5907	2.4254	10.335	2	2.6471		2.6623	2.6319	2.3606	2.2958		2.4254	2.6471	2.3606	Slc5a1	1.12137	0.165259		1.15964	1.08514	1	1
L-xylulose reductase	Dcxr	25.746	1.3986e-23	1.6534	2.4879	21.159	14	2.6925	3.5993	26.643	2	2.198	3.0438	9.4638	3	NaN	NaN	NaN	1	1.5164	2.2786	12.527	3	1.3936	2.3256	2.574	2	1.6028	2.363	16.149	3	3.32155	3.5993	3.0438		2.3224	2.2786	2.3256	2.363	3.32155	2.3224	Dcxr	1.43022	0.51624	1.57961	1.30882		1	1
Apolipoprotein A-IV	Apoa4	45.029	6.0232e-66	0.62266	0.96712	20.171	30	0.58901	0.82553	16.295	4	0.63677	0.92452	21.086	7	0.64318	0.93213	13.308	6	0.62796	1.0595	8.1718	5	0.5919	1.0576	17.115	3	0.63799	1.021	32.879	5	0.89406	0.82553	0.92452	0.93213	1.04603	1.0595	1.0576	1.021	0.89406	1.04603	Apoa4	0.854715	-0.226485	0.779169	0.874168	0.912958	1	1
Inorganic pyrophosphatase 2, mitochondrial	Ppa2	38.114	6.014e-259	0.47481	0.74139	33.546	113	0.53628	0.76212	30.82	22	0.50438	0.7468	30.688	17	0.54047	0.76034	46.892	16	0.43639	0.74608	32.994	20	0.40561	0.71575	38.713	20	0.4501	0.71619	21.426	18	0.75642	0.76212	0.7468	0.76034	0.726007	0.74608	0.71575	0.71619	0.75642	0.726007	Ppa2	1.04189	0.0592047	1.0215	1.04338	1.06165	1	1
Sodium-dependent phosphate transport protein 2A	Slc34a1	68.773	1.1331e-29	0.98717	1.4254	36.029	20	1.4577	2.0395	29.988	4	1.3042	1.9069	37.07	5	1.4787	2.0557	48.278	3	0.79052	1.2524	27.224	4	0.81161	1.432	32.749	3	NaN	NaN	NaN	1	2.0007	2.0395	1.9069	2.0557	1.3422	1.2524	1.432		2.0007	1.3422	Slc34a1	1.49061	0.575905	1.62847	1.33163		1	1
NADH dehydrogenase [ubiquinone] 1 beta subcomplex subunit 11, mitochondrial	Ndufb11	17.444	1.6011e-94	0.59655	0.93971	28.083	30	0.61465	0.84409	12.279	6	0.59305	0.86069	16.719	4	0.62556	0.89298	16.645	4	0.55919	0.98929	54.596	6	0.57588	0.99787	11.12	5	0.61283	0.93975	13.713	5	0.86592	0.84409	0.86069	0.89298	0.975637	0.98929	0.99787	0.93975	0.86592	0.975637	Ndufb11	0.887544	-0.17211	0.853228	0.862527	0.950231	1	1
Methylcrotonoyl-CoA carboxylase subunit alpha, mitochondrial	Mccc1	79.343	0	0.5771	0.90262	35.995	145	0.6762	0.94888	14.27	25	0.62986	0.92382	48.982	25	0.63259	0.90333	69.501	22	0.47677	0.82397	17.446	24	0.48506	0.85034	15.271	24	0.54289	0.85342	12.669	25	0.925343	0.94888	0.92382	0.90333	0.842577	0.82397	0.85034	0.85342	0.925343	0.842577	Mccc1	1.09823	0.135181	1.1516	1.08641	1.05848	1	1
Heat shock protein HSP 90-alpha	Hsp90aa1	84.787	3.9365e-112	1.3011	2.0451	49.538	22	1.9292	2.709	9.4108	3	2.0075	2.8369	39.395	4	1.6619	2.403	107.55	4	1.2515	1.9585	5.6412	3	0.96285	1.679	28.501	4	1.2066	1.8906	17.567	4	2.64963	2.709	2.8369	2.403	1.8427	1.9585	1.679	1.8906	2.64963	1.8427	Hsp90aa1	1.43791	0.523972	1.3832	1.68964	1.27103	1	1
Kynurenine--oxoglutarate transaminase 1	Ccbl1	47.563	2.8979e-17	0.21193	0.33006	27.65	10	NaN	NaN	NaN	1	0.25627	0.3633	1.8036	2	0.34174	0.46494	30.539	2	0.16154	0.27105	16.088	2	0.15944	0.26515	0	2	NaN	NaN	NaN	1	0.41412		0.3633	0.46494	0.2681	0.27105	0.26515		0.41412	0.2681	Ccbl1	1.54465	0.627278		1.37017	1.71533	1	1
Phosphoenolpyruvate carboxykinase [GTP], mitochondrial	Pck2	70.527	4.3338e-84	0.68246	1.0557	17.112	27	0.65146	0.9218	34.716	3	0.73944	1.0206	17.203	5	0.69699	0.98537	13.387	5	0.66576	1.1646	16.878	4	0.63408	1.109	15.234	6	0.71027	1.1144	10.135	4	0.975923	0.9218	1.0206	0.98537	1.12933	1.1646	1.109	1.1144	0.975923	1.12933	Pck2	0.864159	-0.210632	0.791516	0.920289	0.884216	1	1
Dihydrolipoyl dehydrogenase, mitochondrial	Dld	54.272	2.891e-249	0.63314	0.96449	16.191	137	0.69533	0.98558	9.7744	21	0.69948	1.0169	12.307	23	0.6926	0.98767	13.087	27	0.55098	0.95131	18.35	25	0.53465	0.92637	27.551	21	0.60575	0.93456	8.9235	20	0.996717	0.98558	1.0169	0.98767	0.937413	0.95131	0.92637	0.93456	0.996717	0.937413	Dld	1.06326	0.0884981	1.03602	1.09773	1.05683	1	1
Protein-glutamine gamma-glutamyltransferase 2	Tgm2	77.06	1.5616e-48	1.5386	2.5256	43.446	30	1.984	2.8082	22.064	4	1.9702	2.863	38.094	6	1.4888	2.1144	41.915	6	1.1252	1.909	72.898	4	1.4263	2.3472	31.246	5	1.1591	1.7515	50.158	5	2.5952	2.8082	2.863	2.1144	2.00257	1.909	2.3472	1.7515	2.5952	2.00257	Tgm2	1.29594	0.373995	1.47103	1.21975	1.20719	1	1
Sodium-dependent neutral amino acid transporter B(0)AT3	Slc6a18	69.228	6.9567e-10	1.0832	1.3684	101.43	13	1.5341	2.0704	25.505	2	1.2667	1.7418	6.9613	2	NaN	NaN	NaN	1	0.51737	0.86056	14.567	2	0.61745	1.0139	168.48	3	0.55524	0.88812	156.85	3	1.9061	2.0704	1.7418		0.92086	0.86056	1.0139	0.88812	1.9061	0.92086	Slc6a18	2.06991	1.04957	2.40588	1.71792		1	1
EH domain-containing protein 1	Ehd1	60.602	5.5532e-23	1.2998	2.1916	38.29	17	1.766	2.5517	42.012	2	2.0107	2.9199	54.857	2	2.2591	3.1629	54.272	4	0.96083	1.6737	23.371	4	1.2369	2.4171	21.824	3	1.173	1.905	19.82	2	2.87817	2.5517	2.9199	3.1629	1.9986	1.6737	2.4171	1.905	2.87817	1.9986	Ehd1	1.44009	0.52616	1.52459	1.20802	1.66031	1	1
Rab GDP dissociation inhibitor beta	Gdi2	50.537	2.4508e-159	2.2431	3.4372	37.029	42	3.6788	5.2751	25.687	4	3.3447	4.9016	26.415	5	2.7738	3.9306	22.233	8	1.8534	3.1923	22.93	8	1.6934	2.8405	47.559	9	2.0484	3.1975	9.7458	8	4.70243	5.2751	4.9016	3.9306	3.07677	3.1923	2.8405	3.1975	4.70243	3.07677	Gdi2	1.52837	0.611992	1.65244	1.72561	1.22927	1	1
Uncharacterized protein KIAA0564 homolog	Kiaa0564	213.42	0	1.0918	1.6992	27.019	331	1.2157	1.7025	32.347	54	1.1609	1.682	23.682	55	1.1908	1.6624	16.377	54	0.99245	1.7198	25.343	54	0.99392	1.7338	28.273	54	1.0945	1.7165	32.3	60	1.6823	1.7025	1.682	1.6624	1.72337	1.7198	1.7338	1.7165	1.6823	1.72337	Kiaa0564	0.976171	-0.0347947	0.989941	0.970123	0.968482	1	1
Probable N-acetyltransferase CML1	Cml1	26.216	7.3545e-14	0.90886	1.3858	12.149	18	0.92614	1.259	18.382	3	0.88265	1.2505	11.793	3	0.94585	1.3094	5.1342	2	0.80945	1.3677	12.077	3	0.88389	1.5157	8.4301	4	0.93679	1.4198	3.0065	3	1.27297	1.259	1.2505	1.3094	1.4344	1.3677	1.5157	1.4198	1.27297	1.4344	Cml1	0.887456	-0.172253	0.920524	0.825031	0.922243	1	1
40S ribosomal protein S6	Rps6	28.68	6.0233e-18	1.3829	2.0898	21.945	13	1.5675	2.2182	1.8538	2	2.1182	3.0095	3.7247	2	1.3829	2.0249	11.239	3	1.188	1.9052	27.964	2	1.2096	2.055	2.3751	2	1.1388	1.5921	18.088	2	2.41753	2.2182	3.0095	2.0249	1.85077	1.9052	2.055	1.5921	2.41753	1.85077	Rps6	1.30623	0.385413	1.16429	1.46448	1.27184	1	1
40S ribosomal protein S3	Rps3	26.674	4.7119e-24	1.8505	2.8131	26.647	14	2.3321	3.3159	22.79	3	2.1555	3.1178	5.9814	2	2.6958	3.7799	25.192	2	1.5551	2.6479	7.4	3	1.2909	2.2033	0.99987	2	1.4314	2.2076	15.869	2	3.40453	3.3159	3.1178	3.7799	2.35293	2.6479	2.2033	2.2076	3.40453	2.35293	Rps3	1.44693	0.532997	1.25228	1.41506	1.71222	1	1
Methionine-R-sulfoxide reductase B2, mitochondrial	Msrb2	19.157	1.2788e-32	0.63747	0.93096	11.226	13	0.66746	0.94894	1.1042	3	0.62549	0.92349	5.9527	2	0.79164	1.1102	1.7207	2	NaN	NaN	NaN	1	0.47313	0.84694	9.0084	3	0.60564	0.94109	7.8101	2	0.99421	0.94894	0.92349	1.1102	0.894015		0.84694	0.94109	0.99421	0.894015	Msrb2	1.11207	0.153252		1.09038	1.1797	1	1
ATP synthase subunit g, mitochondrial	Atp5l;Atp5l-ps1	11.424	1.0885e-35	0.60442	0.91972	19.024	28	0.61087	0.87317	4.9284	6	0.61981	0.89033	5.7781	4	0.62402	0.89345	4.0578	4	0.56946	0.9852	7.0687	5	0.54348	0.94192	41.229	5	0.59441	0.93737	7.6279	4	0.88565	0.87317	0.89033	0.89345	0.95483	0.9852	0.94192	0.93737	0.88565	0.95483	Atp5l;Atp5l-ps1	0.927547	-0.108507	0.886287	0.945229	0.953146	1	1
Homogentisate 1,2-dioxygenase	Hgd	49.959	5.3344e-72	1.5476	2.4934	73.377	46	1.9909	2.8251	80.581	8	1.9988	2.8768	92.564	6	2.2749	3.1827	90.493	7	1.4325	2.4674	69.485	8	1.3586	2.3413	59.943	9	1.4737	2.2673	72.59	8	2.96153	2.8251	2.8768	3.1827	2.35867	2.4674	2.3413	2.2673	2.96153	2.35867	Hgd	1.2556	0.328373	1.14497	1.22872	1.40374	1	1
Glycerate kinase	Glyctk	55.292	3.3866e-85	0.49253	0.75684	10.636	20	0.58202	0.81938	16.574	2	0.56399	0.79923	10.647	3	0.5649	0.81338	16.488	4	0.41277	0.7128	2.6515	4	0.46233	0.75118	7.0779	4	0.48386	0.76114	4.3127	3	0.810663	0.81938	0.79923	0.81338	0.741707	0.7128	0.75118	0.76114	0.810663	0.741707	Glyctk	1.09297	0.128254	1.14952	1.06397	1.06863	1	1
Isoamyl acetate-hydrolyzing esterase 1 homolog	Iah1	27.974	2.1944e-86	0.82196	1.2053	18.241	22	0.86258	1.2124	8.1801	4	0.89753	1.2923	11.563	4	0.88414	1.2387	6.1035	3	0.63944	1.1017	28.221	4	0.64567	1.1309	32.217	4	0.75662	1.1861	11.926	3	1.2478	1.2124	1.2923	1.2387	1.13957	1.1017	1.1309	1.1861	1.2478	1.13957	Iah1	1.09498	0.130901	1.10048	1.14272	1.04435	1	1
ATP synthase subunit b, mitochondrial	Atp5f1	28.948	2.0824e-145	0.58066	0.91859	12.583	85	0.63268	0.9299	14.477	15	0.60115	0.90257	10.053	15	0.6132	0.87363	6.8011	12	0.5407	0.95296	13.607	15	0.54485	0.97141	10.69	14	0.57884	0.95047	14.347	14	0.902033	0.9299	0.90257	0.87363	0.95828	0.95296	0.97141	0.95047	0.902033	0.95828	Atp5f1	0.941305	-0.0872665	0.975802	0.929134	0.919156	1	1
Adenylyl cyclase-associated protein 1	Cap1	51.564	3.0603e-61	1.5343	2.1662	59.627	25	1.6492	2.2769	41.95	5	2.4177	3.3687	21.986	4	2.0842	2.8826	45.41	3	1.1027	1.9169	20.93	3	1.3214	2.0696	108.69	5	1.2906	1.9245	38.331	5	2.84273	2.2769	3.3687	2.8826	1.97033	1.9169	2.0696	1.9245	2.84273	1.97033	Cap1	1.44277	0.528839	1.1878	1.62771	1.49784	1	1
Immunity-related GTPase family M protein 1	Irgm1	46.551	3.7866e-37	0.73301	1.1413	21.584	14	0.76282	1.055	19.445	2	0.76895	1.0837	23.197	2	0.56924	0.79618	15.155	2	0.75935	1.2028	25.782	3	0.75095	1.2207	2.9438	2	0.74629	1.0895	17.847	3	0.978293	1.055	1.0837	0.79618	1.171	1.2028	1.2207	1.0895	0.978293	1.171	Irgm1	0.835434	-0.259402	0.87712	0.887769	0.730776	1	1
Acetyl-coenzyme A synthetase 2-like, mitochondrial	Acss1	74.622	8.6385e-167	0.26777	0.42615	50.903	50	0.28771	0.40409	16.243	8	0.25968	0.37784	35.055	8	0.27197	0.38424	93.646	10	0.26604	0.46145	32.694	7	0.26044	0.49352	22.368	9	0.26595	0.41963	53.33	8	0.388723	0.40409	0.37784	0.38424	0.4582	0.46145	0.49352	0.41963	0.388723	0.4582	Acss1	0.84837	-0.237234	0.875696	0.765602	0.915664	1	1
Glutaryl-CoA dehydrogenase, mitochondrial	Gcdh	48.605	6.3789e-182	0.57061	0.866	13.486	82	0.62565	0.88598	10.644	13	0.61769	0.89101	14.14	16	0.63779	0.91811	12.19	12	0.49776	0.86227	13.529	15	0.48756	0.83676	12.272	12	0.53083	0.84085	15.779	14	0.898367	0.88598	0.89101	0.91811	0.846627	0.86227	0.83676	0.84085	0.898367	0.846627	Gcdh	1.06111	0.0855785	1.0275	1.06483	1.09188	1	1
ATP synthase subunit alpha, mitochondrial;ATP synthase subunit alpha	Atp5a1	59.752	0	0.59846	0.9348	26.739	343	0.65045	0.91949	13.756	54	0.63586	0.91712	34.92	59	0.64354	0.91516	32.306	58	0.55668	0.94738	29.641	60	0.56012	0.96278	18.551	58	0.60146	0.92915	24.428	54	0.917257	0.91949	0.91712	0.91516	0.946437	0.94738	0.96278	0.92915	0.917257	0.946437	Atp5a1	0.969169	-0.0451805	0.970561	0.952575	0.984943	1	1
V-type proton ATPase 116 kDa subunit a isoform 4	Atp6v0a4	95.604	1.0843e-65	1.9657	2.9609	19.858	39	2.4204	3.4512	21.362	6	2.7248	3.7593	14.812	7	2.3279	3.266	16.993	6	1.5433	2.6724	13.016	7	1.3645	2.4107	7.8167	7	1.7113	2.7276	9.5722	6	3.49217	3.4512	3.7593	3.266	2.60357	2.6724	2.4107	2.7276	3.49217	2.60357	Atp6v0a4	1.3413	0.423633	1.29142	1.55942	1.19739	1	1
Cytochrome c oxidase subunit 7B, mitochondrial	Cox7b	9.0113	0.00021142	0.65871	1.0044	3.4344	12	0.68907	0.97786	0.57383	2	0.69495	0.99768	4.7842	2	0.67275	0.96329	4.0091	2	0.5884	1.0118	3.7567	2	0.58388	1.0239	0.82225	2	0.65205	1.0351	0.22492	2	0.97961	0.97786	0.99768	0.96329	1.0236	1.0118	1.0239	1.0351	0.97961	1.0236	Cox7b	0.957024	-0.0633726	0.966456	0.974392	0.930625	1	1
T-complex protein 1 subunit epsilon	Cct5	59.623	2.2057e-20	1.7279	2.3784	28.755	14	2.6717	3.6532	6.3278	2	1.7513	2.4118	35.193	3	2.0035	2.835	2.0369	2	1.532	2.6296	39.963	2	1.2332	2.1636	14.191	3	1.2635	1.9931	3.1563	2	2.96667	3.6532	2.4118	2.835	2.2621	2.6296	2.1636	1.9931	2.96667	2.2621	Cct5	1.31147	0.39118	1.38926	1.11472	1.42241	1	1
ADP-ribosylation factor-like protein 8A	Arl8a	21.39	3.9011e-16	0.80176	1.1272	31.783	13	0.61145	0.81971	38.691	2	0.80176	1.1272	15.842	3	0.77958	1.0958	24.849	3	NaN	NaN	NaN	1	0.77282	1.3597	32.288	2	1.1022	1.7248	1.5086	2	1.01424	0.81971	1.1272	1.0958	1.54225		1.3597	1.7248	1.01424	1.54225	Arl8a	0.657634	-0.604642		0.829006	0.63532	1	1
NADH dehydrogenase [ubiquinone] iron-sulfur protein 8, mitochondrial	Ndufs8	24.038	1.5009e-50	0.65815	1.0016	7.9684	25	0.69121	1.0016	4.0703	5	0.65238	0.95876	5.1751	4	0.66842	0.95094	8.24	4	0.59365	1.0291	9.2089	4	0.59285	1.051	5.549	4	0.63349	1.0039	10.804	4	0.970433	1.0016	0.95876	0.95094	1.028	1.0291	1.051	1.0039	0.970433	1.028	Ndufs8	0.944001	-0.0831393	0.973278	0.912236	0.947246	1	1
60S ribosomal protein L7	Rpl7	32.416	4.6914e-08	1.3745	2.1122	19.786	14	1.9547	2.7376	17.528	2	2.0552	2.9543	11.009	2	1.5516	2.1455	11.582	2	1.1522	1.9828	3.1225	3	1.3721	2.2807	4.3938	2	1.2719	1.9468	12.878	3	2.61247	2.7376	2.9543	2.1455	2.0701	1.9828	2.2807	1.9468	2.61247	2.0701	Rpl7	1.262	0.335712	1.38067	1.29535	1.10206	1	1
Trifunctional enzyme subunit alpha, mitochondrial;Long-chain enoyl-CoA hydratase;Long chain 3-hydroxyacyl-CoA dehydrogenase	Hadha	82.669	0	0.73707	1.1335	24.954	246	0.83146	1.1715	13.286	36	0.79615	1.1436	12.55	38	0.81746	1.1748	13.629	43	0.64387	1.1095	51.629	45	0.64861	1.1269	12.411	42	0.70807	1.1231	14.129	42	1.1633	1.1715	1.1436	1.1748	1.11983	1.1095	1.1269	1.1231	1.1633	1.11983	Hadha	1.03882	0.0549392	1.05588	1.01482	1.04603	1	1
Phosphoglucomutase-1	Pgm2;Pgm1	63.747	2.4454e-42	1.4117	2.1879	31.473	26	2.4798	3.4562	44.243	4	2.3958	3.374	29.853	4	1.7609	2.4069	16.306	4	1.1942	2.0669	13.518	5	1.1468	1.8716	11.209	4	1.2483	1.9852	21.489	5	3.07903	3.4562	3.374	2.4069	1.97457	2.0669	1.8716	1.9852	3.07903	1.97457	Pgm2;Pgm1	1.55935	0.640941	1.67217	1.80274	1.21242	1	1
Methylglutaconyl-CoA hydratase, mitochondrial	Auh	33.395	1.4771e-84	0.61868	0.91229	10.658	34	0.6623	0.93708	9.3314	5	0.66896	0.96768	8.2134	4	0.72563	1.0342	11.509	7	0.51636	0.89532	11.821	7	0.52344	0.87631	7.9767	6	0.57229	0.88995	6.1167	5	0.979653	0.93708	0.96768	1.0342	0.887193	0.89532	0.87631	0.88995	0.979653	0.887193	Auh	1.10422	0.143023	1.04664	1.10427	1.16209	1	1
Sulfide:quinone oxidoreductase, mitochondrial	Sqrdl	50.282	5.9441e-218	0.67197	1.0302	14.827	85	0.76779	1.0909	15.243	14	0.73759	1.0862	17.274	15	0.75923	1.0941	9.3008	13	0.52326	0.93121	14.166	13	0.5844	1.0302	10.589	15	0.63362	0.99992	19.044	15	1.0904	1.0909	1.0862	1.0941	0.98711	0.93121	1.0302	0.99992	1.0904	0.98711	Sqrdl	1.10464	0.143575	1.17149	1.05436	1.09419	1	1
NADH dehydrogenase [ubiquinone] 1 alpha subcomplex subunit 6	Ndufa6	15.283	8.5021e-92	0.66185	1.0157	12.205	49	0.69709	0.99393	11.54	9	0.69056	1.0238	7.2336	7	0.6602	0.94927	16.378	8	0.63614	1.1024	10.182	9	0.58182	1.0524	6.4245	8	0.6801	1.0591	9.5471	8	0.989	0.99393	1.0238	0.94927	1.0713	1.1024	1.0524	1.0591	0.989	1.0713	Ndufa6	0.923177	-0.11532	0.901606	0.972824	0.896299	1	1
Sarcoplasmic/endoplasmic reticulum calcium ATPase 2	Atp2a2	114.86	3.8076e-76	0.87866	1.3243	28.293	38	0.80943	1.1057	29.963	5	0.92357	1.3251	37.229	7	0.88901	1.2494	45.523	8	0.86877	1.3453	11.266	7	0.90002	1.4418	11.242	6	0.85452	1.3383	9.5982	5	1.22673	1.1057	1.3251	1.2494	1.37513	1.3453	1.4418	1.3383	1.22673	1.37513	Atp2a2	0.892083	-0.16475	0.821898	0.91906	0.933572	1	1
Ubiquinone biosynthesis protein COQ9, mitochondrial	Coq9	35.082	9.7485e-78	0.55477	0.86855	26.464	33	0.61701	0.87094	3.9125	4	0.64252	0.91086	5.8325	6	0.59882	0.82671	14.738	5	0.4792	0.83243	55.509	7	0.50305	0.87614	8.1491	5	0.51655	0.81714	10.201	6	0.869503	0.87094	0.91086	0.82671	0.841903	0.83243	0.87614	0.81714	0.869503	0.841903	Coq9	1.03278	0.046537	1.04626	1.03963	1.01171	1	1
Calmodulin;Calmodulin-like protein 3	Calm1;Calml3	21.56	5.0041e-58	1.5584	2.569	21.375	32	2.106	3.0478	4.3844	4	1.892	2.7459	4.4914	4	1.8685	2.6066	21.066	6	1.203	2.1643	22.557	7	1.2878	2.4363	21.09	5	1.3506	2.1417	17.568	6	2.8001	3.0478	2.7459	2.6066	2.24743	2.1643	2.4363	2.1417	2.8001	2.24743	Calm1;Calml3	1.24591	0.3172	1.40822	1.12708	1.21707	1	1
Probable cysteine--tRNA ligase, mitochondrial	Cars2	61.271	9.4292e-28	0.47785	0.69248	11.258	10	NaN	NaN	NaN	1	0.4924	0.69248	0.083158	2	0.53159	0.73349	9.3584	2	0.40624	0.66073	16.151	2	0.40598	0.65994	14.019	2	NaN	NaN	NaN	1	0.712985		0.69248	0.73349	0.660335	0.66073	0.65994		0.712985	0.660335	Cars2	1.07973	0.110674		1.04931	1.11012	1	1
Mitochondrial intermembrane space import and assembly protein 40	Chchd4	15.525	2.8486e-38	0.56674	0.87297	15.089	24	0.62493	0.86039	13.653	4	0.57293	0.82549	11.22	4	0.53423	0.74635	25.321	4	0.52183	0.90053	17.028	4	0.52208	0.91567	16.731	4	0.57825	0.88946	12.627	4	0.810743	0.86039	0.82549	0.74635	0.901887	0.90053	0.91567	0.88946	0.810743	0.901887	Chchd4	0.898941	-0.153701	0.955426	0.901515	0.839105	1	1
Enoyl-CoA hydratase, mitochondrial	Echs1	31.474	4.6554e-137	0.61405	0.96187	11.983	91	0.68436	0.96825	10.91	14	0.67429	0.99039	12.382	13	0.69916	1.0033	9.1734	15	0.5555	0.95188	17.624	18	0.54516	0.94915	7.2444	14	0.60211	0.94119	10.472	17	0.987313	0.96825	0.99039	1.0033	0.947407	0.95188	0.94915	0.94119	0.987313	0.947407	Echs1	1.04212	0.0595242	1.0172	1.04345	1.06599	1	1
Ethylmalonyl-CoA decarboxylase	Echdc1	35.467	4.7371e-68	0.6599	1.0022	14.421	21	0.78035	1.0914	14.032	4	0.81342	1.1919	12.987	3	0.71293	0.99174	21.122	2	0.51694	0.88897	19.243	3	0.62777	0.98816	9.0991	4	0.59701	0.94046	14.341	5	1.09168	1.0914	1.1919	0.99174	0.939197	0.88897	0.98816	0.94046	1.09168	0.939197	Echdc1	1.16236	0.217051	1.22771	1.20618	1.05453	1	1
Cystathionine gamma-lyase	Cth	43.567	8.1592e-49	2.3932	3.8331	23.727	14	2.8495	4.0991	14.739	3	3.1393	4.4371	7.0664	2	3.2698	4.5752	21.082	2	1.752	3.0468	22.248	2	1.5796	2.6971	22.053	2	2.3932	3.8331	22.118	3	4.37047	4.0991	4.4371	4.5752	3.19233	3.0468	2.6971	3.8331	4.37047	3.19233	Cth	1.36905	0.453176	1.34538	1.64514	1.1936	1	1
28S ribosomal protein S31, mitochondrial	Mrps31	43.88	9.1107e-37	0.58993	0.88679	21.363	24	0.66666	0.9008	20.342	5	0.57975	0.81908	7.746	3	0.58855	0.85243	20.426	3	0.62418	1.057	22.183	4	0.5076	0.84879	22.786	4	0.63189	0.96875	22.514	5	0.857437	0.9008	0.81908	0.85243	0.95818	1.057	0.84879	0.96875	0.857437	0.95818	Mrps31	0.89486	-0.160267	0.852223	0.964997	0.879928	1	1
Mitochondrial import inner membrane translocase subunit Tim8 A	Timm8a1	11.042	6.8022e-52	0.72414	1.1481	16.047	18	0.78717	1.1675	18.696	3	0.82505	1.1994	22.49	3	0.85127	1.2491	15.744	3	0.62777	1.0752	15.611	3	0.62508	1.1155	11.697	3	0.6554	1.0388	6.4595	3	1.20533	1.1675	1.1994	1.2491	1.0765	1.0752	1.1155	1.0388	1.20533	1.0765	Timm8a1	1.11968	0.163084	1.08584	1.07521	1.20245	1	1
UMP-CMP kinase	Cmpk1	22.165	2.5494e-20	1.2779	1.9402	24.768	18	1.9045	2.6444	16.02	3	1.213	1.7613	23.991	3	1.5038	2.0971	13.451	2	1.1949	2.0538	36.579	4	0.92999	1.6361	20.055	3	1.1361	1.7805	20.123	3	2.1676	2.6444	1.7613	2.0971	1.82347	2.0538	1.6361	1.7805	2.1676	1.82347	Cmpk1	1.18872	0.249415	1.28756	1.07652	1.17782	1	1
Protein DJ-1	Park7	20.021	7.5637e-81	0.72636	1.0765	7.8504	36	0.76715	1.0835	12.35	6	0.7685	1.1039	6.09	6	0.80119	1.1371	11.032	6	0.62412	1.0724	6.1399	6	0.6044	1.0568	3.1874	6	0.69192	1.0945	4.3228	6	1.10817	1.0835	1.1039	1.1371	1.07457	1.0724	1.0568	1.0945	1.10817	1.07457	Park7	1.03127	0.0444199	1.01035	1.04457	1.03892	1	1
ATP-dependent Clp protease ATP-binding subunit clpX-like, mitochondrial	Clpx	69.228	1.1807e-191	0.60986	0.94408	47.313	61	0.72509	1.022	6.7372	5	0.71024	1.0302	39.559	9	0.66703	0.93072	23.333	10	0.56193	0.98405	21.39	12	0.5249	0.89416	88.002	14	0.60986	0.847	23.397	11	0.994307	1.022	1.0302	0.93072	0.908403	0.98405	0.89416	0.847	0.994307	0.908403	Clpx	1.09457	0.130358	1.03857	1.15214	1.09884	1	1
Iron-sulfur protein NUBPL	Nubpl	34.139	5.9453e-25	0.59167	0.92954	44.912	18	0.56653	0.78611	45.878	3	0.73367	1.0417	40.097	3	0.745	1.0435	54.797	4	0.34563	0.59127	61.876	2	0.46142	0.77612	46.984	3	0.61792	0.96597	60.969	3	0.957103	0.78611	1.0417	1.0435	0.777787	0.59127	0.77612	0.96597	0.957103	0.777787	Nubpl	1.23055	0.2993	1.32953	1.34219	1.08026	1	1
Creatine kinase U-type, mitochondrial	Ckmt1	47.003	2.3541e-77	0.48034	0.72164	17.995	31	0.47391	0.67745	32.268	6	0.50622	0.72038	2.0145	4	0.48479	0.6917	13.679	6	0.463	0.79862	18.143	6	0.43097	0.75022	7.0315	4	0.48034	0.76189	8.4829	5	0.69651	0.67745	0.72038	0.6917	0.770243	0.79862	0.75022	0.76189	0.69651	0.770243	Ckmt1	0.904273	-0.14517	0.848276	0.960225	0.907874	1	1
NADH dehydrogenase [ubiquinone] flavoprotein 2, mitochondrial	Ndufv2	27.285	4.9527e-208	0.64768	1.0001	17.53	60	0.70781	0.99736	23.47	13	0.66201	0.96248	6.3739	10	0.67426	0.96553	16.79	9	0.60042	1.0126	27.966	10	0.58443	1.0138	5.8397	9	0.66203	1.0332	5.9836	9	0.975123	0.99736	0.96248	0.96553	1.01987	1.0126	1.0138	1.0332	0.975123	1.01987	Ndufv2	0.956128	-0.0647239	0.98495	0.949379	0.934504	1	1
Mitochondrial carrier homolog 2	Mtch2	33.499	1.204e-129	0.67755	1.1017	10.266	14	0.67784	0.98938	19.781	2	0.67502	1.0339	6.3978	2	0.69195	1.0608	6.5955	3	0.62609	1.1219	10.006	3	0.56575	1.064	8.5218	2	0.71305	1.2106	8.6259	2	1.02803	0.98938	1.0339	1.0608	1.13217	1.1219	1.064	1.2106	1.02803	1.13217	Mtch2	0.908017	-0.139209	0.881879	0.971711	0.87626	1	1
Phosphate carrier protein, mitochondrial	Slc25a3	39.632	6.3998e-83	0.56617	0.90151	9.5964	88	0.63948	0.90922	6.8078	12	0.60011	0.88518	8.4349	15	0.62112	0.87443	9.9953	15	0.53467	0.91965	9.9386	16	0.52732	0.91852	9.3316	17	0.58271	0.91971	12.551	13	0.88961	0.90922	0.88518	0.87443	0.919293	0.91965	0.91852	0.91971	0.88961	0.919293	Slc25a3	0.967711	-0.0473523	0.988659	0.963702	0.950767	1	1
Prohibitin	Phb	29.82	7.5474e-162	0.65016	0.99938	8.2134	40	0.68248	0.96715	12.642	7	0.66606	0.97715	4.1051	6	0.68043	0.97798	7.5836	7	0.56422	0.98421	10.11	7	0.56713	1.0129	5.8142	6	0.64716	1.0444	4.8332	7	0.974093	0.96715	0.97715	0.97798	1.01384	0.98421	1.0129	1.0444	0.974093	1.01384	Phb	0.960799	-0.0576933	0.982666	0.964705	0.936404	1	1
Neurolysin, mitochondrial	Nln	80.428	2.8167e-25	0.48908	0.80356	41.577	19	0.63756	0.82538	22.834	3	0.62891	0.88156	18.348	3	0.61549	0.84659	86.339	4	0.47849	0.80356	9.6894	3	0.46118	0.81878	2.4546	3	0.48651	0.75955	3.7419	3	0.851177	0.82538	0.88156	0.84659	0.793963	0.80356	0.81878	0.75955	0.851177	0.793963	Nln	1.07206	0.100386	1.02715	1.07668	1.11459	1	1
Acid ceramidase;Acid ceramidase subunit alpha;Acid ceramidase subunit beta	Asah1	44.669	9.4959e-35	0.73825	1.1534	8.5286	13	0.80369	1.147	6.6141e-05	2	0.79478	1.1681	1.7897	2	0.7569	1.0634	6.1262	2	0.686	1.187	6.7881	3	0.69619	1.2747	12.539	2	0.75594	1.2302	13.011	2	1.12617	1.147	1.1681	1.0634	1.23063	1.187	1.2747	1.2302	1.12617	1.23063	Asah1	0.915111	-0.127981	0.966302	0.916372	0.864412	1	1
3-hydroxybutyrate dehydrogenase type 2	Bdh2	27.69	1.2706e-187	1.3515	2.0596	7.3835	22	1.4561	2.0732	2.9937	4	1.4095	2.0619	8.6637	4	1.5625	2.2504	10.101	4	1.1502	1.9903	3.8208	4	1.1507	2.0242	2.9651	3	1.3393	2.0989	9.4062	3	2.1285	2.0732	2.0619	2.2504	2.0378	1.9903	2.0242	2.0989	2.1285	2.0378	Bdh2	1.04451	0.0628246	1.04165	1.01862	1.07218	1	1
ADP/ATP translocase 2	Slc25a5	32.931	1.1906e-203	0.6661	1.0159	16.014	151	0.71831	1.0224	11.535	27	0.69389	1.0092	12.618	27	0.69822	1.0045	12.956	18	0.59466	1.0274	14.184	26	0.59523	1.0331	20.515	28	0.65905	1.0259	21.648	25	1.01203	1.0224	1.0092	1.0045	1.0288	1.0274	1.0331	1.0259	1.01203	1.0288	Slc25a5	0.983703	-0.0237057	0.995133	0.976866	0.97914	1	1
ADP-ribosylation factor 3;ADP-ribosylation factor 1;ADP-ribosylation factor 2	Arf3;Arf1;Arf2	20.601	1.0298e-23	1.6046	2.5149	17.285	26	2.0203	2.7896	10.778	2	1.6759	2.4093	18.645	4	1.9736	2.7628	22.116	6	1.394	2.3543	15.168	5	1.3002	2.3085	21.562	4	1.545	2.4776	15.833	5	2.6539	2.7896	2.4093	2.7628	2.38013	2.3543	2.3085	2.4776	2.6539	2.38013	Arf3;Arf1;Arf2	1.11502	0.157072	1.1849	1.04366	1.11511	1	1
Cytochrome c oxidase subunit 4 isoform 1, mitochondrial	Cox4i1	19.53	8.8758e-109	0.64405	1.0061	8.5341	75	0.68691	0.98	10.407	15	0.6673	0.9996	3.9976	11	0.64953	0.96797	5.0683	11	0.5865	1.0163	5.6138	13	0.57713	1.0194	6.1873	12	0.6535	1.0405	11.577	13	0.982523	0.98	0.9996	0.96797	1.0254	1.0163	1.0194	1.0405	0.982523	1.0254	Cox4i1	0.958185	-0.0616232	0.964282	0.980577	0.930293	1	1
Protein QIL1	Qil1	13.373	7.3373e-28	0.6928	1.014	22.901	39	0.6928	0.97544	11.912	7	0.65122	0.93065	15.931	4	0.69717	0.99138	13.514	8	0.61741	1.0702	37.388	6	0.71453	1.1776	19.446	6	0.71781	1.0662	30.235	8	0.965823	0.97544	0.93065	0.99138	1.10467	1.0702	1.1776	1.0662	0.965823	1.10467	Qil1	0.874312	-0.19378	0.911456	0.790294	0.929826	1	1
Carnitine O-acetyltransferase	Crat	70.839	2.2607e-99	0.75158	1.1596	74.799	85	0.87528	1.2072	76.313	14	0.80746	1.1682	11.762	14	0.83617	1.2058	15.536	13	0.63322	1.0928	110.65	12	0.68518	1.1439	92.859	16	0.70782	1.108	87.928	16	1.19373	1.2072	1.1682	1.2058	1.1149	1.0928	1.1439	1.108	1.19373	1.1149	Crat	1.07071	0.0985663	1.10469	1.02124	1.08827	1	1
G-rich sequence factor 1	Grsf1	53.076	2.1349e-36	0.65279	0.98885	37.745	18	0.77436	1.0894	9.2486	2	0.65874	0.97053	24.185	3	0.70631	0.99262	7.4824	2	0.62326	1.0349	24.689	3	0.53266	0.9405	14.626	4	0.56999	0.89386	73.735	4	1.01752	1.0894	0.97053	0.99262	0.95642	1.0349	0.9405	0.89386	1.01752	0.95642	Grsf1	1.06388	0.0893362	1.05266	1.03193	1.11049	1	1
Medium-chain specific acyl-CoA dehydrogenase, mitochondrial	Acadm	46.481	0	0.72208	1.0974	19.945	201	0.81047	1.119	31.436	37	0.79951	1.15	19.056	40	0.78521	1.0974	12.056	33	0.62489	1.0695	12.546	30	0.64442	1.094	18.446	31	0.68625	1.0866	17.891	30	1.12213	1.119	1.15	1.0974	1.08337	1.0695	1.094	1.0866	1.12213	1.08337	Acadm	1.03578	0.0507225	1.04628	1.05119	1.00994	1	1
Glutathione S-transferase Mu 5	Gstm5	26.635	3.3082e-30	1.3256	2.0047	25.98	16	2.002	2.6805	12.041	3	2.0184	2.7473	36.243	3	1.7285	2.3496	4.5112	2	1.2283	1.765	12.942	2	1.0194	1.5055	14.011	3	1.2461	1.9844	13.72	3	2.59247	2.6805	2.7473	2.3496	1.75163	1.765	1.5055	1.9844	2.59247	1.75163	Gstm5	1.48003	0.565625	1.5187	1.82484	1.18404	1	1
Vitamin D-binding protein	Gc	53.6	3.0858e-127	0.46171	0.7128	21.983	32	0.47631	0.67897	16.861	5	0.40572	0.59993	18.107	5	0.37794	0.54542	28.215	5	0.48483	0.73664	24.699	5	0.4242	0.72487	22.305	6	0.51638	0.79522	17.326	6	0.608107	0.67897	0.59993	0.54542	0.752243	0.73664	0.72487	0.79522	0.608107	0.752243	Gc	0.808391	-0.306875	0.921712	0.827638	0.685873	1	1
Adenylate kinase isoenzyme 4, mitochondrial	Ak4	25.061	1.7667e-59	0.61131	0.98247	17.486	47	0.70051	0.94458	17.22	8	0.66494	0.97699	16.364	8	0.6798	0.98356	19.316	7	0.54678	0.96999	18.752	7	0.59436	1.0381	16.66	9	0.62089	1.0012	21.194	8	0.968377	0.94458	0.97699	0.98356	1.0031	0.96999	1.0381	1.0012	0.968377	1.0031	Ak4	0.965387	-0.0508204	0.973804	0.941133	0.982381	1	1
Glutaminase kidney isoform, mitochondrial	Gls	73.963	5.1673e-192	1.3292	2.1127	17.2	75	1.462	2.0786	16.276	12	1.2992	1.8959	14.577	13	1.3053	1.8704	10.975	10	1.2284	2.1401	13.464	13	1.2441	2.206	16.48	12	1.4398	2.2057	21.547	15	1.9483	2.0786	1.8959	1.8704	2.18393	2.1401	2.206	2.2057	1.9483	2.18393	Gls	0.892106	-0.164713	0.971263	0.859429	0.847985	1	1
Glutathione S-transferase theta-2	Gstt2	27.634	1.2936e-25	0.98969	1.596	24.918	12	NaN	NaN	NaN	1	1.1193	1.5721	21.214	2	1.692	2.3725	14.781	2	0.90668	1.5029	25.518	3	0.79463	1.3185	7.4934	2	1.0173	1.596	4.8445	2	1.9723		1.5721	2.3725	1.47247	1.5029	1.3185	1.596	1.9723	1.47247	Gstt2	1.33945	0.421644		1.19234	1.48653	1	1
Insulin-like growth factor-binding protein 7	Igfbp7	32.803	7.8715e-16	0.49849	0.77254	21.73	11	0.52471	0.74787	25.1	2	0.45205	0.64909	35.901	2	0.51106	0.71917	13.772	2	0.47839	0.82159	8.7056	2	NaN	NaN	NaN	1	0.60515	0.93169	30.293	2	0.705377	0.74787	0.64909	0.71917	0.87664	0.82159		0.93169	0.705377	0.87664	Igfbp7	0.804637	-0.313591	0.910272		0.771898	1	1
Carnitine O-palmitoyltransferase 1, muscle isoform	Cpt1b	88.216	2.5382e-59	0.80859	1.36	37.142	21	0.89118	1.227	73.627	2	0.96556	1.3746	38.281	3	1.1769	1.5955	29.133	4	0.69876	1.0602	27.208	5	0.73885	1.2924	46.157	4	0.96428	1.5182	37.922	3	1.39903	1.227	1.3746	1.5955	1.29027	1.0602	1.2924	1.5182	1.39903	1.29027	Cpt1b	1.0843	0.116761	1.15733	1.0636	1.05092	1	1
Estradiol 17-beta-dehydrogenase 11	Hsd17b11	32.88	5.0597e-39	1.3755	2.0611	21.211	15	1.6997	2.3232	15.985	2	1.7345	2.4516	29.614	2	1.5768	2.1961	11.72	3	1.284	1.8939	10.162	3	1.1775	1.7634	43.246	3	1.3045	2.0171	3.0466	2	2.32363	2.3232	2.4516	2.1961	1.89147	1.8939	1.7634	2.0171	2.32363	1.89147	Hsd17b11	1.22848	0.296877	1.22668	1.39027	1.08874	1	1
60S acidic ribosomal protein P2	Rplp2	11.651	1.8024e-19	1.3564	2.3377	29.698	21	2.2533	3.1646	13.796	3	1.6991	2.4022	24.379	3	1.7826	2.5176	7.5634	3	1.0706	1.8242	24.48	4	1.1769	2.0727	19.986	4	1.1115	1.7361	19.726	4	2.6948	3.1646	2.4022	2.5176	1.87767	1.8242	2.0727	1.7361	2.6948	1.87767	Rplp2	1.43519	0.521237	1.73479	1.15897	1.45015	1	1
Legumain	Lgmn	49.372	1.6343e-32	0.72272	1.2018	124.17	20	1.2482	1.7545	256.86	2	2.6542	3.6717	242.29	3	3.0866	4.356	97.296	2	0.68599	1.1829	34.678	4	0.68338	1.1701	10.44	5	0.80996	1.1939	7.0974	4	3.26073	1.7545	3.6717	4.356	1.1823	1.1829	1.1701	1.1939	3.26073	1.1823	Lgmn	2.75796	1.4636	1.48322	3.13794	3.64855	1	1
NADH dehydrogenase [ubiquinone] 1 beta subcomplex subunit 8, mitochondrial	Ndufb8	21.876	2.3729e-89	0.6414	0.95149	12.562	21	0.66041	0.93355	12.916	4	0.64375	0.92975	6.6924	4	0.65299	0.94708	23.982	3	0.60077	1.0336	14.158	4	0.62525	1.0097	7.3128	3	0.61536	0.964	12.837	3	0.936793	0.93355	0.92975	0.94708	1.00243	1.0336	1.0097	0.964	0.936793	1.00243	Ndufb8	0.934519	-0.0977036	0.903202	0.920818	0.982448	1	1
Endoplasmin	Hsp90b1	92.475	1.5238e-163	0.97142	1.4076	25.592	73	1.0113	1.3917	17.051	10	0.89667	1.2714	25.517	14	0.87893	1.2344	32.174	17	0.87852	1.4666	20.782	12	1.0434	1.7365	15.519	8	1.1548	1.7401	19.509	12	1.29917	1.3917	1.2714	1.2344	1.64773	1.4666	1.7365	1.7401	1.29917	1.64773	Hsp90b1	0.788457	-0.342896	0.948929	0.732162	0.709385	1	1
Glycine N-acyltransferase-like protein Keg1	Keg1	33.723	1.0796e-172	0.46601	0.73447	22.027	118	0.53899	0.7647	9.6908	19	0.52714	0.78157	30.402	20	0.50457	0.73007	33.17	20	0.40515	0.68848	17.288	20	0.41315	0.71416	8.193	19	0.45227	0.7162	11.858	20	0.75878	0.7647	0.78157	0.73007	0.70628	0.68848	0.71416	0.7162	0.75878	0.70628	Keg1	1.07433	0.103441	1.11071	1.09439	1.01937	1	1
Aspartate aminotransferase, mitochondrial	Got2	47.411	1.6715e-249	0.5954	0.91636	46.172	134	0.6299	0.90888	34.274	26	0.62976	0.92655	59.539	22	0.6203	0.89668	62.75	18	0.52673	0.91618	39.664	25	0.52323	0.92903	42.901	22	0.58054	0.90839	40.897	21	0.910703	0.90888	0.92655	0.89668	0.917867	0.91618	0.92903	0.90839	0.910703	0.917867	Got2	0.992196	-0.0113034	0.992032	0.997331	0.987109	1	1
Heme-binding protein 1	Hebp1	21.067	1.3438e-74	0.33579	0.47306	36.374	19	0.35089	0.49177	30.075	4	0.33579	0.45824	29.329	3	0.23187	0.33349	68.935	3	0.36491	0.61679	32.117	3	0.29385	0.50218	48.853	2	0.34314	0.53483	26.369	4	0.427833	0.49177	0.45824	0.33349	0.551267	0.61679	0.50218	0.53483	0.427833	0.551267	Hebp1	0.776091	-0.365701	0.797305	0.912501	0.623544	1	1
	Ces1f	61.612	7.8119e-187	1.1764	1.8591	19.931	69	1.2345	1.7505	18.172	11	1.2918	1.8625	19.189	12	1.2338	1.718	12.519	12	1.0992	1.9247	16.642	12	1.0154	1.9105	30.126	11	1.2474	1.9848	21.189	11	1.777	1.7505	1.8625	1.718	1.94	1.9247	1.9105	1.9848	1.777	1.94	Ces1f	0.915979	-0.126613	0.909492	0.974876	0.865578	1	1
Carbonyl reductase family member 4	Cbr4	25.414	8.951e-65	0.61745	0.92736	13.717	30	0.71762	1.0055	15.523	5	0.64615	0.93372	7.3367	4	0.73525	0.97973	7.9655	5	0.51591	0.88825	14.04	5	0.51873	0.89122	13.258	5	0.53972	0.797	14.978	6	0.972983	1.0055	0.93372	0.97973	0.858823	0.88825	0.89122	0.797	0.972983	0.858823	Cbr4	1.13293	0.180054	1.132	1.04769	1.22927	1	1
Proteasome subunit alpha type-2	Psma2	25.926	3.4849e-07	1.2614	1.9357	32.631	12	1.4219	1.8794	26.634	2	1.5399	2.2058	28.243	2	1.4312	1.9902	40.531	2	0.91901	1.575	47.07	2	0.86818	1.4323	52.363	2	1.0756	1.6853	32.765	2	2.02513	1.8794	2.2058	1.9902	1.5642	1.575	1.4323	1.6853	2.02513	1.5642	Psma2	1.29468	0.372592	1.19327	1.54004	1.18092	1	1
Apolipoprotein A-I;Truncated apolipoprotein A-I	Apoa1	30.615	3.2121e-28	0.65808	0.97388	15.309	15	0.67064	0.94496	11.924	3	0.58389	0.82878	25.878	2	0.61642	0.87609	11.533	2	0.60295	0.98777	6.4547	3	0.64296	1.0964	22.34	2	0.67455	1.0468	13.624	3	0.883277	0.94496	0.82878	0.87609	1.04366	0.98777	1.0964	1.0468	0.883277	1.04366	Apoa1	0.846329	-0.24071	0.95666	0.75591	0.836922	1	1
Eukaryotic translation initiation factor 5A-1	Eif5a	16.832	2.1227e-43	1.4389	2.2451	52.928	21	1.9482	2.669	12.228	3	1.6015	2.3746	92.191	5	1.6136	2.2451	33.272	3	1.0997	1.8407	16.838	4	1.1058	2.0581	8.1327	2	1.2605	1.9447	39.994	4	2.42957	2.669	2.3746	2.2451	1.94783	1.8407	2.0581	1.9447	2.42957	1.94783	Eif5a	1.24732	0.318829	1.44999	1.15378	1.15447	1	1
DnaJ homolog subfamily C member 11	Dnajc11	63.232	1.3933e-111	0.68052	1.0335	12.539	31	0.72017	0.99805	5.962	4	0.66086	0.93046	11.994	4	0.71398	0.99544	7.0742	8	0.62865	1.0901	16.601	6	0.65259	1.1023	6.4569	3	0.6848	1.0291	18.676	6	0.97465	0.99805	0.93046	0.99544	1.07383	1.0901	1.1023	1.0291	0.97465	1.07383	Dnajc11	0.907636	-0.139814	0.915558	0.844108	0.967292	1	1
Calcium-binding mitochondrial carrier protein Aralar1	Slc25a12	74.569	1.3536e-174	0.58547	0.91284	29.551	66	0.65265	0.89273	18.28	10	0.63558	0.90269	64.81	11	0.6255	0.88442	17.101	12	0.5298	0.89611	9.3094	11	0.55143	0.92474	8.5884	11	0.59184	0.89996	12.635	11	0.89328	0.89273	0.90269	0.88442	0.906937	0.89611	0.92474	0.89996	0.89328	0.906937	Slc25a12	0.984942	-0.0218893	0.996228	0.976155	0.982733	1	1
Mitochondrial Rho GTPase 2	Rhot2	69.07	4.8435e-103	0.72164	1.1293	19.958	33	0.9156	1.2426	22.693	6	0.92464	1.3261	25.724	4	0.90795	1.2566	28.51	6	0.64792	1.1133	6.9626	4	0.5908	0.99307	12.475	7	0.72947	1.1315	7.9059	6	1.2751	1.2426	1.3261	1.2566	1.07929	1.1133	0.99307	1.1315	1.2751	1.07929	Rhot2	1.18142	0.240528	1.11614	1.33535	1.11056	1	1
Electron transfer flavoprotein-ubiquinone oxidoreductase, mitochondrial	Etfdh	68.09	1.3186e-301	0.71574	1.1218	29.019	183	0.8069	1.1518	9.7232	26	0.77798	1.1506	14.502	30	0.77108	1.1183	21.733	36	0.64126	1.0983	43.065	31	0.63815	1.111	47.059	31	0.7087	1.1099	14.565	29	1.14023	1.1518	1.1506	1.1183	1.1064	1.0983	1.111	1.1099	1.14023	1.1064	Etfdh	1.03058	0.043456	1.04871	1.03564	1.00757	1	1
3-ketoacyl-CoA thiolase, mitochondrial	Acaa2	41.829	0	0.35859	0.55308	19.513	159	0.40378	0.57393	17.372	28	0.38919	0.56625	15.118	28	0.3897	0.55762	19.143	26	0.30663	0.5267	22.802	26	0.31359	0.55069	20.931	26	0.34379	0.54036	21.181	25	0.565933	0.57393	0.56625	0.55762	0.53925	0.5267	0.55069	0.54036	0.565933	0.53925	Acaa2	1.04948	0.0696778	1.08967	1.02826	1.03194	1	1
Alpha-2-HS-glycoprotein	Ahsg	37.325	1.6249e-53	0.8549	1.2098	29.672	26	0.84488	1.1157	21.257	5	0.80948	1.197	18.269	5	0.64975	0.97343	29.742	3	1.0556	1.7856	48.723	4	0.80882	1.2712	30.547	4	1.1469	1.6666	26.008	5	1.09538	1.1157	1.197	0.97343	1.57447	1.7856	1.2712	1.6666	1.09538	1.57447	Ahsg	0.695713	-0.523436	0.624832	0.94163	0.584081	1	1
39S ribosomal protein L30, mitochondrial	Mrpl30	18.342	8.4619e-29	0.57868	0.8917	13.586	12	0.6244	0.84807	7.1975	2	0.5642	0.79865	17.662	2	0.58624	0.79113	23.727	2	0.56651	0.91763	4.155	2	0.58372	0.98024	15.621	2	0.5604	0.83273	11.929	2	0.812617	0.84807	0.79865	0.79113	0.9102	0.91763	0.98024	0.83273	0.812617	0.9102	Mrpl30	0.892789	-0.163609	0.924196	0.814749	0.950044	1	1
Phospholipase B-like 1	Plbd1	62.998	6.0453e-36	0.94814	1.4446	58.05	14	0.81673	1.1443	85.188	3	1.3314	1.8413	33.347	3	NaN	NaN	NaN	1	1.2874	2.219	77.358	2	1.2785	2.2219	84.191	2	1.0373	1.6252	44.471	3	1.4928	1.1443	1.8413		2.02203	2.219	2.2219	1.6252	1.4928	2.02203	Plbd1	0.738267	-0.437786	0.515683	0.828705		1	1
Cytoplasmic aconitate hydratase	Aco1	98.124	2.3085e-93	2.051	3.1899	34.353	48	2.7652	3.9484	21.765	5	2.7161	3.7434	57.414	9	3.3393	4.6541	19.705	9	1.851	3.1496	15.241	8	1.6821	3.0123	21.813	7	1.8527	2.662	16.018	10	4.1153	3.9484	3.7434	4.6541	2.9413	3.1496	3.0123	2.662	4.1153	2.9413	Aco1	1.39914	0.484544	1.25362	1.2427	1.74835	1	1
T-complex protein 1 subunit beta	Cct2	57.477	2.0806e-83	1.555	2.3204	35.94	22	1.9005	2.6658	44.832	3	2.4035	3.3234	58.571	4	1.7071	2.3792	4.6359	3	1.4394	2.0528	29.619	5	1.3209	2.1461	8.007	3	1.5022	2.152	20.426	4	2.78947	2.6658	3.3234	2.3792	2.11697	2.0528	2.1461	2.152	2.78947	2.11697	Cct2	1.31767	0.397991	1.29862	1.54858	1.10558	1	1
Carboxylesterase 1D	Ces1d	61.787	8.9232e-88	0.74673	1.1496	18.093	63	0.77198	1.1142	10.761	10	0.73505	1.0245	23.164	13	0.75852	1.0726	19.467	10	0.7988	1.3754	17.742	10	0.72079	1.2437	11.854	10	0.70848	1.1	10.689	10	1.07043	1.1142	1.0245	1.0726	1.2397	1.3754	1.2437	1.1	1.07043	1.2397	Ces1d	0.863462	-0.211796	0.810092	0.823752	0.975091	1	1
Transcobalamin-2	Tcn2	47.585	4.6218e-27	0.25061	0.35815	112.5	13	0.39403	0.55128	65.693	2	NaN	NaN	NaN	1	0.41257	0.58199	66.944	2	0.16398	0.26633	158.29	3	0.044567	0.077216	109.81	3	0.09063	0.14278	146.64	2	0.566635	0.55128		0.58199	0.162109	0.26633	0.077216	0.14278	0.566635	0.162109	Tcn2	3.4954	1.80546	2.06991		4.07613	1	1
Dipeptidyl peptidase 2	Dpp7	56.253	1.9993e-136	0.48221	0.83761	55.799	15	0.41712	0.58551	3.7271	2	0.37428	0.53488	7.6156	2	0.6374	0.90255	100.87	4	0.55369	0.95101	19.322	2	0.56702	0.98563	12.838	3	0.60764	0.95771	1.9782	2	0.674313	0.58551	0.53488	0.90255	0.964783	0.95101	0.98563	0.95771	0.674313	0.964783	Dpp7	0.698927	-0.516786	0.615672	0.542678	0.942404	1	1
28S ribosomal protein S28, mitochondrial	Mrps28	20.52	1.004e-15	0.60839	0.91221	9.3456	12	0.58254	0.79493	1.057	2	0.63636	0.90662	2.1163	2	0.63273	0.85937	10.388	2	0.57633	0.957	15.712	2	0.54802	0.92785	3.6513	2	0.62555	0.97902	0.23682	2	0.85364	0.79493	0.90662	0.85937	0.954623	0.957	0.92785	0.97902	0.85364	0.954623	Mrps28	0.894217	-0.161304	0.830648	0.977119	0.877786	1	1
NADH dehydrogenase [ubiquinone] 1 beta subcomplex subunit 5, mitochondrial	Ndufb5	21.71	1.5664e-46	0.66054	1.0036	7.4077	37	0.69908	0.99421	4.2401	6	0.68042	0.99374	9.9723	6	0.69444	0.99279	5.6448	6	0.5915	1.0256	4.5569	5	0.59188	1.0241	12.094	7	0.63606	0.9965	3.9112	7	0.99358	0.99421	0.99374	0.99279	1.0154	1.0256	1.0241	0.9965	0.99358	1.0154	Ndufb5	0.978511	-0.0313401	0.969394	0.970354	0.996277	1	1
40S ribosomal protein S2	Rps2;Rps2-ps6;Gm8225;Gm6576;Rps2-ps5	31.215	1.4266e-08	1.4882	2.3533	27.578	14	2.071	2.7867	28.083	3	2.0487	2.8775	2.1473	2	NaN	NaN	NaN	1	1.4509	2.4492	24.059	2	1.2218	2.0441	22.197	3	1.2202	1.9098	18.861	3	2.8321	2.7867	2.8775		2.13437	2.4492	2.0441	1.9098	2.8321	2.13437	Rps2;Rps2-ps6;Gm8225;Gm6576;Rps2-ps5	1.3269	0.408064	1.1378	1.40771		1	1
Sepiapterin reductase	Spr	27.928	1.4356e-90	1.0349	1.571	20.772	22	1.3095	1.867	9.9469	3	1.2194	1.7817	17.594	3	1.1968	1.6403	13.947	3	0.85018	1.4665	13.912	4	0.88212	1.571	13.474	4	0.98797	1.5551	34.538	5	1.763	1.867	1.7817	1.6403	1.53087	1.4665	1.571	1.5551	1.763	1.53087	Spr	1.15164	0.203684	1.2731	1.13412	1.05479	1	1
Putative phospholipase B-like 2;Putative phospholipase B-like 2 28 kDa form;Putative phospholipase B-like 2 40 kDa form;Putative phospholipase B-like 2 15 kDa form	Plbd2	66.289	2.5375e-62	0.94193	1.5079	110.5	16	0.87104	1.2341	200.24	3	0.736	1.047	8.5108	3	0.95448	1.3368	184.8	3	NaN	NaN	NaN	1	1.0182	1.6986	11.605	3	1.0233	1.5355	20.527	3	1.20597	1.2341	1.047	1.3368	1.61705		1.6986	1.5355	1.20597	1.61705	Plbd2	0.745782	-0.423174		0.61639	0.870596	1	1
Mitochondrial 2-oxodicarboxylate carrier	Slc25a21	33.228	6.6847e-65	0.66881	0.98985	8.4871	30	0.75116	1.0668	8.8171	5	0.68835	0.98895	4.1474	5	0.71172	0.99074	7.4442	5	0.58788	1.0176	7.4405	5	0.53555	0.92928	14.445	5	0.63243	0.98275	6.8504	5	1.0155	1.0668	0.98895	0.99074	0.976543	1.0176	0.92928	0.98275	1.0155	0.976543	Slc25a21	1.03989	0.0564295	1.04835	1.06421	1.00813	1	1
Peptidyl-prolyl cis-trans isomerase B	Ppib	23.713	9.0978e-24	1.1562	1.8278	34.574	20	1.1801	1.7309	25.815	5	1.0527	1.3036	15.176	3	1.1065	1.5696	0.014737	2	1.0917	1.9302	27.953	3	1.4128	2.5973	52.908	4	1.2936	2.0549	3.5807	3	1.5347	1.7309	1.3036	1.5696	2.19413	1.9302	2.5973	2.0549	1.5347	2.19413	Ppib	0.699456	-0.515695	0.896746	0.501906	0.763833	1	1
Alcohol dehydrogenase class-3	Adh5	39.547	6.655e-43	1.4917	2.509	68.722	41	2.8469	3.906	77.993	6	2.4632	3.5345	73.411	7	1.906	2.5687	87.722	6	1.2856	2.1951	54.187	7	1.4072	2.4652	69.642	7	1.5416	2.2705	68.534	8	3.3364	3.906	3.5345	2.5687	2.31027	2.1951	2.4652	2.2705	3.3364	2.31027	Adh5	1.44416	0.530233	1.77942	1.43376	1.13134	1	1
Transaldolase	Taldo1	37.387	1.2469e-17	1.658	2.5564	84.659	20	3.61	5.0627	83.882	3	3.392	4.7591	44.215	2	2.7646	3.6984	71.888	4	0.75471	1.3031	82.23	4	1.5276	2.5136	17.331	2	1.2142	1.916	96.55	5	4.50673	5.0627	4.7591	3.6984	1.9109	1.3031	2.5136	1.916	4.50673	1.9109	Taldo1	2.35843	1.23783	3.88512	1.89334	1.93027	1	1
T-complex protein 1 subunit alpha	Tcp1	60.448	3.4461e-39	1.4451	2.1322	37.902	16	NaN	NaN	NaN	1	1.6183	2.266	1.1462	3	2.1201	2.81	40.422	2	1.1426	1.9599	62.491	4	1.1313	1.8542	15.965	4	1.197	1.6797	35.22	2	2.538		2.266	2.81	1.83127	1.9599	1.8542	1.6797	2.538	1.83127	Tcp1	1.38593	0.47085		1.22209	1.67292	1	1
NADH dehydrogenase [ubiquinone] iron-sulfur protein 6, mitochondrial	Ndufs6	13.02	3.8234e-100	0.66199	1.0271	21.573	47	0.74424	1.0541	44.8	7	0.68148	0.99667	8.6514	7	0.68406	0.98609	5.2387	7	0.61626	1.0655	6.2517	8	0.63008	1.0954	25.052	9	0.67046	1.0562	9.4694	9	1.01229	1.0541	0.99667	0.98609	1.07237	1.0655	1.0954	1.0562	1.01229	1.07237	Ndufs6	0.943974	-0.0831804	0.989301	0.909869	0.933621	1	1
Acyl-protein thioesterase 1	Lypla1	24.687	8.2836e-141	0.81559	1.1969	35.674	32	0.89035	1.2655	12.547	5	0.90218	1.2935	0.96369	5	0.82002	1.1844	10.382	6	0.65038	1.1325	34.552	6	0.71968	1.2424	27.817	5	0.72171	1.1471	71.673	5	1.2478	1.2655	1.2935	1.1844	1.174	1.1325	1.2424	1.1471	1.2478	1.174	Lypla1	1.06286	0.0879543	1.11744	1.04113	1.03252	1	1
Cytochrome c1, heme protein, mitochondrial	Cyc1	35.327	1.815e-125	0.58576	0.92997	11.409	73	0.65496	0.91426	7.376	12	0.64464	0.92907	9.1426	13	0.60834	0.86957	10.257	12	0.55313	0.95808	11.815	12	0.53775	0.94676	17.682	12	0.6087	0.96199	10.772	12	0.9043	0.91426	0.92907	0.86957	0.95561	0.95808	0.94676	0.96199	0.9043	0.95561	Cyc1	0.946307	-0.0796205	0.954263	0.981315	0.903928	1	1
Protein NipSnap homolog 1	Nipsnap1	33.363	4.5346e-72	0.62311	0.98407	71.715	49	0.68504	0.95223	75.142	9	0.72484	1.0626	78.003	8	0.72287	1.0393	80.933	7	0.54381	0.94408	73.472	8	0.50378	0.9816	97.078	9	0.61526	0.96864	10.39	8	1.01804	0.95223	1.0626	1.0393	0.964773	0.94408	0.9816	0.96864	1.01804	0.964773	Nipsnap1	1.05522	0.077537	1.00863	1.08252	1.07295	1	1
Carboxymethylenebutenolidase homolog	Cmbl	27.902	1.1025e-41	2.2496	3.4688	21.323	31	2.0526	2.8068	16.197	5	2.4446	3.6234	31.343	3	2.421	3.3663	9.3952	4	2.2496	3.5175	25.479	7	2.2394	3.9177	24.734	5	2.3034	3.5491	13.489	7	3.2655	2.8068	3.6234	3.3663	3.66143	3.5175	3.9177	3.5491	3.2655	3.66143	Cmbl	0.891864	-0.165105	0.797953	0.924879	0.948494	1	1
Protein midA homolog, mitochondrial		48.384	1.4443e-51	0.61853	0.87906	19.695	16	0.79273	1.0989	9.8889	2	0.75241	1.0811	8.163	4	0.61337	0.84645	2.4062	3	0.44418	0.77112	18.855	2	0.47416	0.8358	13.923	3	0.52538	0.8079	39.168	2	1.00882	1.0989	1.0811	0.84645	0.80494	0.77112	0.8358	0.8079	1.00882	0.80494		1.25328	0.325711	1.42507	1.29349	1.04772	1	1
UPF0317 protein C14orf159 homolog, mitochondrial	9030617O03Rik	69.921	1.274e-157	0.75006	1.163	39.259	80	0.86173	1.1942	20.579	14	0.85202	1.2166	20.857	12	0.85863	1.2036	82.133	15	0.65983	1.143	15.046	14	0.6801	1.1976	23.43	12	0.69769	1.1009	12.731	13	1.2048	1.1942	1.2166	1.2036	1.14717	1.143	1.1976	1.1009	1.2048	1.14717	9030617O03Rik	1.05024	0.0707187	1.04479	1.01587	1.09329	1	1
O-acetyl-ADP-ribose deacetylase MACROD1	Macrod1	35.294	1.9649e-23	0.86575	1.3329	19.233	13	1.4591	2.0539	4.1489	3	1.0289	1.4364	9.1378	3	NaN	NaN	NaN	0	0.81563	1.3686	4.2922	2	0.72883	1.2478	1.9842	3	0.84629	1.3263	0.70157	2	1.74515	2.0539	1.4364		1.31423	1.3686	1.2478	1.3263	1.74515	1.31423	Macrod1	1.32788	0.40913	1.50073	1.15115		1	1
Protein S100-G	S100g	8.97	1.9398e-19	0.68518	1.0761	16.329	18	0.68777	0.98479	3.8717	3	0.72659	1.0697	14.687	3	0.75005	1.0522	14.857	3	0.66295	1.1426	8.9817	3	0.6454	1.1339	26.608	3	0.67209	1.0825	21.992	3	1.03556	0.98479	1.0697	1.0522	1.11967	1.1426	1.1339	1.0825	1.03556	1.11967	S100g	0.924885	-0.112654	0.861885	0.943381	0.972009	1	1
	Mettl7a1;Mettl7a2-Higd1c;Mettl7a3;Ubie;Mettl7a2;AB099516	28.096	2.0287e-34	0.52379	0.81445	136.13	23	0.52119	0.7498	8.4857	3	0.58549	0.85107	173.48	4	0.60693	0.87201	146.23	4	0.54337	0.95279	156.66	4	0.51121	0.88407	169.62	4	0.61415	0.9652	154.59	4	0.824293	0.7498	0.85107	0.87201	0.93402	0.95279	0.88407	0.9652	0.824293	0.93402	Mettl7a1;Mettl7a2-Higd1c;Mettl7a3;Ubie;Mettl7a2;AB099516	0.882522	-0.180296	0.786952	0.962673	0.90345	1	1
Cytochrome b-c1 complex subunit 6, mitochondrial	Uqcrh	10.435	1.2347e-71	0.62873	0.95433	16.922	36	0.72268	0.98602	7.3101	7	0.67302	0.9827	4.8174	6	0.70514	1.0132	12.65	6	0.44852	0.77977	18.527	7	0.54426	0.9592	21.242	5	0.47659	0.76333	13.934	5	0.993973	0.98602	0.9827	1.0132	0.8341	0.77977	0.9592	0.76333	0.993973	0.8341	Uqcrh	1.19167	0.252987	1.2645	1.0245	1.32734	1	1
Mitochondrial glutamate carrier 1	Slc25a22	34.67	8.8764e-68	0.64708	1.0429	16.954	17	0.71012	1.0005	19.118	3	0.74561	1.0552	3.5714	3	0.94196	1.2859	19.401	2	0.52277	0.91213	20.154	3	0.58461	0.96122	13.042	4	0.62146	0.96171	14.559	2	1.11387	1.0005	1.0552	1.2859	0.94502	0.91213	0.96122	0.96171	1.11387	0.94502	Slc25a22	1.17867	0.23716	1.09688	1.09777	1.3371	1	1
V-type proton ATPase subunit H	Atp6v1h	55.854	1.2671e-98	1.0423	1.6768	18.807	39	1.1702	1.6362	19.861	6	1.1494	1.6987	33.236	7	1.1857	1.6403	12.421	6	0.92382	1.6427	14.074	7	1.005	1.7166	12.395	6	1.0307	1.6794	6.7185	7	1.6584	1.6362	1.6987	1.6403	1.67957	1.6427	1.7166	1.6794	1.6584	1.67957	Atp6v1h	0.987398	-0.018297	0.996043	0.989572	0.976718	1	1
Destrin	Dstn	18.521	1.8015e-54	1.6209	2.5284	68.203	18	2.2201	3.1154	150.01	3	2.617	3.7921	16.328	3	1.4124	1.9892	50.535	2	1.4871	2.4645	33.823	3	1.3908	2.4333	15.925	3	1.2944	1.8396	64.566	4	2.96557	3.1154	3.7921	1.9892	2.2458	2.4645	2.4333	1.8396	2.96557	2.2458	Dstn	1.32049	0.401078	1.26411	1.55842	1.08132	1	1
Short/branched chain specific acyl-CoA dehydrogenase, mitochondrial	Acadsb	47.874	1.6879e-107	0.58827	0.93021	56.908	81	0.69045	0.97017	54.364	13	0.6262	0.90031	48.978	14	0.66768	0.94764	21.478	14	0.52355	0.91628	73.717	13	0.51302	0.89362	71.014	13	0.58744	0.91985	66.441	14	0.939373	0.97017	0.90031	0.94764	0.909917	0.91628	0.89362	0.91985	0.939373	0.909917	Acadsb	1.03237	0.0459642	1.05881	1.00749	1.03021	1	1
Adenylate kinase 2, mitochondrial	Ak2	26.468	1.884e-130	0.69642	1.1553	23.808	53	0.82347	1.197	16.262	8	0.77835	1.1333	9.0218	10	0.85662	1.2473	14.021	7	0.65997	1.1117	25.153	10	0.64046	1.1281	30.691	9	0.75367	1.1472	34.155	9	1.19253	1.197	1.1333	1.2473	1.129	1.1117	1.1281	1.1472	1.19253	1.129	Ak2	1.05627	0.0789841	1.07673	1.00461	1.08726	1	1
Four and a half LIM domains protein 1	Fhl1	35.08	2.9854e-27	1.9052	2.8838	15.604	16	NaN	NaN	NaN	1	2.4488	3.4221	9.8657	4	2.1318	2.9518	6.5297	3	1.6347	2.637	2.5474	3	1.431	2.4727	20.195	3	1.674	2.6639	10.518	2	3.18695		3.4221	2.9518	2.5912	2.637	2.4727	2.6639	3.18695	2.5912	Fhl1	1.22991	0.298556		1.38395	1.10807	1	1
V-type proton ATPase subunit E 1	Atp6v1e1	26.157	1.5442e-74	1.0456	1.6029	9.7075	52	1.0661	1.4838	10.111	8	1.0816	1.5481	7.0572	10	1.1419	1.6078	8.6857	8	0.94099	1.6546	10.704	8	0.96398	1.6952	11.947	8	1.0308	1.6165	8.9109	10	1.54657	1.4838	1.5481	1.6078	1.65543	1.6546	1.6952	1.6165	1.54657	1.65543	Atp6v1e1	0.934237	-0.0981399	0.896773	0.913226	0.994618	1	1
Single-stranded DNA-binding protein, mitochondrial	Ssbp1	17.156	2.8989e-98	0.62905	0.99232	81.265	26	0.70091	0.99375	117.08	5	0.73851	1.0764	115.85	5	0.74051	1.0414	95.685	5	0.56219	0.97892	9.2239	4	0.51912	0.93142	8.055	3	0.60271	0.95525	14.665	4	1.03718	0.99375	1.0764	1.0414	0.955197	0.97892	0.93142	0.95525	1.03718	0.955197	Ssbp1	1.08583	0.118801	1.01515	1.15565	1.09019	1	1
Ras-related protein Rab-1A	Rab1A	22.677	1.2871e-110	0.91635	1.4237	43.132	47	1.0004	1.4301	23.338	9	0.8521	1.2165	75.851	7	0.92108	1.2984	66.705	7	0.85426	1.4725	23.978	7	0.86912	1.5173	12.288	8	0.91635	1.4278	20.664	9	1.315	1.4301	1.2165	1.2984	1.47253	1.4725	1.5173	1.4278	1.315	1.47253	Rab1A	0.893019	-0.163237	0.971205	0.801753	0.909371	1	1
Transmembrane protein 106B	Tmem106b	31.172	1.6397e-10	1.2441	1.9626	8.7776	12	1.4165	1.9719	14.085	2	1.3303	1.9013	7.7366	2	1.2668	1.7178	5.4843	2	1.2363	2.1264	2.0692	2	1.0915	1.924	8.7179	2	1.2542	1.9626	0.21855	2	1.86367	1.9719	1.9013	1.7178	2.00433	2.1264	1.924	1.9626	1.86367	2.00433	Tmem106b	0.929819	-0.104979	0.927342	0.988202	0.875268	1	1
Myosin-9	Myh9	226.37	0	2.6188	4.1826	85.944	147	3.1056	4.3483	94.206	24	3.2982	4.5844	82.946	24	3.0945	4.354	87.26	25	2.2573	3.9948	91.821	26	2.2591	3.6619	82.921	25	2.7119	4.1386	81.798	23	4.4289	4.3483	4.5844	4.354	3.93177	3.9948	3.6619	4.1386	4.4289	3.93177	Myh9	1.12644	0.171771	1.08849	1.25192	1.05205	1	1
Serotransferrin	Tf;Gm20425	76.723	8.4418e-112	1.4414	2.1272	52.332	59	1.8176	2.6285	24.235	10	1.5259	2.2229	93.709	11	1.577	2.1974	45.314	9	1.2222	2.0508	30.593	9	1.1312	1.9459	43.74	10	1.3927	2.1262	38.48	10	2.3496	2.6285	2.2229	2.1974	2.04097	2.0508	1.9459	2.1262	2.3496	2.04097	Tf;Gm20425	1.15122	0.203163	1.28169	1.14235	1.03349	1	1
Acyl-coenzyme A thioesterase 2, mitochondrial	Acot2	49.656	3.7885e-123	0.57803	0.89119	10.574	42	0.61685	0.89049	10.427	9	0.56786	0.81308	12.194	7	0.59588	0.85992	8.9428	7	0.52081	0.9031	8.2113	7	0.57338	0.99724	10.42	6	0.61949	0.97392	6.4844	6	0.854497	0.89049	0.81308	0.85992	0.958087	0.9031	0.99724	0.97392	0.854497	0.958087	Acot2	0.891878	-0.165081	0.986037	0.81533	0.882947	1	1
Transketolase	Tkt	67.63	7.6811e-115	2.2595	3.5156	26.06	80	2.7162	3.8435	34.643	13	2.8467	4.1293	24.859	10	2.4356	3.4314	32.496	14	2.0721	3.569	23.475	14	1.9052	3.3849	21.286	15	2.0634	3.2836	15.746	14	3.8014	3.8435	4.1293	3.4314	3.4125	3.569	3.3849	3.2836	3.8014	3.4125	Tkt	1.11396	0.155702	1.07691	1.21992	1.04501	1	1
Peroxisome biogenesis factor 1	Pex1	141.43	2.2314e-50	1.5778	2.5087	22.237	14	1.1455	1.6118	7.8336	2	1.5874	2.2703	10.258	2	1.8132	2.5087	2.5158	2	1.612	2.7001	0.023151	2	1.4128	2.4124	22.439	4	1.9331	3.055	5.2241	2	2.13027	1.6118	2.2703	2.5087	2.7225	2.7001	2.4124	3.055	2.13027	2.7225	Pex1	0.782467	-0.353898	0.596941	0.941096	0.821178	1	1
NADH dehydrogenase [ubiquinone] iron-sulfur protein 5	Ndufs5	12.648	1.1165e-79	0.6833	1.0298	68.147	23	0.70191	0.99942	53.129	4	0.62897	0.90811	55.533	4	0.73206	1.045	4.5172	3	0.64759	1.113	49.523	4	0.60141	1.0534	98.612	4	0.66708	1.0523	89.282	4	0.984177	0.99942	0.90811	1.045	1.0729	1.113	1.0534	1.0523	0.984177	1.0729	Ndufs5	0.917305	-0.124526	0.897951	0.862075	0.993063	1	1
Transmembrane protein 55B	Tmem55b	30.047	1.1051e-12	0.6652	0.95656	15.636	11	0.71279	0.97745	8.2576	2	0.66455	0.92269	3.7805	2	NaN	NaN	NaN	1	0.7275	1.2704	4.0356	2	0.62696	0.98173	3.6732	2	0.62549	0.93101	13.003	2	0.95007	0.97745	0.92269		1.06105	1.2704	0.98173	0.93101	0.95007	1.06105	Tmem55b	0.895408	-0.159382	0.769403	0.939861		1	1
Pterin-4-alpha-carbinolamine dehydratase 2	Pcbd2	14.83	2.234e-09	0.92398	1.3476	30.332	16	0.97941	1.3873	37.097	3	0.88317	1.2669	48.043	3	0.77664	1.0978	24.891	2	0.80737	1.4012	20.769	2	0.93778	1.6212	23.796	3	0.96767	1.5204	27.655	3	1.25067	1.3873	1.2669	1.0978	1.51427	1.4012	1.6212	1.5204	1.25067	1.51427	Pcbd2	0.825922	-0.275922	0.99008	0.781458	0.722047	1	1
Mitochondrial dicarboxylate carrier	Slc25a10	31.715	2.2275e-217	0.8014	1.2243	22.876	50	0.87836	1.2385	23.66	8	0.84014	1.1982	26.594	9	0.90123	1.2938	38.19	9	0.70116	1.2087	20.042	8	0.68096	1.1951	10.465	8	0.79261	1.2445	5.9128	8	1.2435	1.2385	1.1982	1.2938	1.2161	1.2087	1.1951	1.2445	1.2435	1.2161	Slc25a10	1.02253	0.0321446	1.02465	1.00259	1.03961	1	1
Enoyl-CoA hydratase domain-containing protein 2, mitochondrial	Echdc2	31.852	2.2401e-63	0.60047	0.94657	13.888	11	0.69223	0.97951	3.3957	2	0.67322	0.97403	7.0846	2	NaN	NaN	NaN	1	0.51829	0.89636	9.6159	2	0.54331	0.95126	0.69915	2	0.48545	0.76366	30.23	2	0.97677	0.97951	0.97403		0.870427	0.89636	0.95126	0.76366	0.97677	0.870427	Echdc2	1.12217	0.166296	1.09276	1.02394		1	1
Beta-lactamase-like protein 2	Lactb2	32.754	3.1453e-157	0.78553	1.2319	23.11	56	0.8255	1.1871	13.173	9	0.82269	1.2046	36.54	9	0.7952	1.087	35.644	10	0.72413	1.2508	14.75	10	0.7224	1.2543	15.01	9	0.82558	1.3134	12.548	9	1.15957	1.1871	1.2046	1.087	1.27283	1.2508	1.2543	1.3134	1.15957	1.27283	Lactb2	0.911012	-0.134458	0.949073	0.960376	0.827623	1	1
Aldose 1-epimerase	Galm	37.798	3.0165e-17	1.485	2.2859	93.047	13	NaN	NaN	NaN	1	2.5677	3.7946	33.024	2	2.151	2.9618	89.213	3	1.1352	1.965	121.55	3	1.3177	2.3085	19.403	2	0.54971	0.83847	141.84	2	3.3782		3.7946	2.9618	1.70399	1.965	2.3085	0.83847	3.3782	1.70399	Galm	1.98252	0.987338		1.64375	3.53239	1	1
Hydroxyacid-oxoacid transhydrogenase, mitochondrial	Adhfe1	49.937	2.9024e-174	0.62839	0.96193	13.971	62	0.69034	0.98159	11.571	10	0.70182	1.0077	16.18	10	0.68191	0.96697	15.179	11	0.51247	0.86021	16.593	11	0.52544	0.92782	12.1	11	0.57609	0.95891	7.7633	9	0.98542	0.98159	1.0077	0.96697	0.915647	0.86021	0.92782	0.95891	0.98542	0.915647	Adhfe1	1.0762	0.105948	1.14111	1.08609	1.00841	1	1
Heat shock 70 kDa protein 4	Hspa4	94.208	1.0942e-35	1.4199	2.2568	36.916	11	2.0518	2.691	1.352	2	NaN	NaN	NaN	1	2.4575	3.4002	45.954	3	1.2057	1.9135	8.4494	2	0.78786	1.2951	29.615	2	NaN	NaN	NaN	1	3.0456	2.691		3.4002	1.6043	1.9135	1.2951		3.0456	1.6043	Hspa4	1.8984	0.924783	1.40632		2.62543	1	1
NADH dehydrogenase [ubiquinone] 1 alpha subcomplex subunit 2	Ndufa2	10.916	1.8022e-20	0.66721	1.0342	5.3397	18	0.72362	1.0251	1.0732	3	0.7181	1.0334	8.3345	3	0.67256	0.97902	5.6717	3	0.61444	1.056	1.7688	3	0.60941	1.0728	2.3945	3	0.71503	1.1232	7.314	3	1.01251	1.0251	1.0334	0.97902	1.084	1.056	1.0728	1.1232	1.01251	1.084	Ndufa2	0.934047	-0.0984333	0.970739	0.963274	0.871635	1	1
Carnitine O-palmitoyltransferase 2, mitochondrial	Cpt2	73.98	0	0.62384	0.96384	27.056	147	0.70582	0.98996	26.589	27	0.65564	0.96123	18.012	24	0.68785	0.98334	14.433	22	0.54676	0.94165	10.753	24	0.52835	0.94922	40.293	25	0.61125	0.97011	37.141	25	0.978177	0.98996	0.96123	0.98334	0.95366	0.94165	0.94922	0.97011	0.978177	0.95366	Cpt2	1.02571	0.03662	1.0513	1.01265	1.01364	1	1
ATP synthase subunit e, mitochondrial	Atp5i	8.2355	2.1201e-40	0.60687	0.95355	15.956	34	0.65166	0.92519	3.7457	5	0.65522	0.95355	17.68	6	0.63329	0.91378	15.625	5	0.55554	0.95872	12.863	7	0.55557	0.96711	5.6166	5	0.63844	1.0057	24.452	6	0.93084	0.92519	0.95355	0.91378	0.977177	0.95872	0.96711	1.0057	0.93084	0.977177	Atp5i	0.952581	-0.0700862	0.965026	0.985979	0.908601	1	1
3-oxoacyl-[acyl-carrier-protein] synthase, mitochondrial	Oxsm	48.627	1.0651e-31	0.50431	0.77012	58.768	19	0.56835	0.77012	59.006	3	0.56035	0.83041	96.502	3	0.62006	0.85271	99.34	3	0.43166	0.73336	20.056	3	0.4341	0.78177	26.362	3	0.46409	0.69869	8.2504	4	0.817747	0.77012	0.83041	0.85271	0.73794	0.73336	0.78177	0.69869	0.817747	0.73794	Oxsm	1.10815	0.14815	1.05013	1.06222	1.22044	1	1
Enoyl-CoA delta isomerase 1, mitochondrial	Eci1	32.25	1.9886e-191	0.60639	0.93978	13.549	61	0.65877	0.93241	8.4284	11	0.65393	0.92553	10.805	10	0.6081	0.87914	22.484	12	0.54747	0.94323	11.741	9	0.54972	0.97321	6.9796	9	0.61745	0.9832	10.743	10	0.91236	0.93241	0.92553	0.87914	0.966547	0.94323	0.97321	0.9832	0.91236	0.966547	Eci1	0.943938	-0.0832362	0.988529	0.951007	0.894162	1	1
Cytochrome c-type heme lyase	Hccs	30.977	2.6654e-19	0.78497	1.1817	34.164	13	1.1626	1.6656	54.013	2	1.1533	1.6988	25.335	2	0.95773	1.2931	45.191	2	0.55734	0.8414	38.418	3	0.70201	1.2055	21.19	2	0.76385	1.1458	4.354	2	1.5525	1.6656	1.6988	1.2931	1.06423	0.8414	1.2055	1.1458	1.5525	1.06423	Hccs	1.4588	0.544779	1.97956	1.40921	1.12856	1	1
NADH dehydrogenase [ubiquinone] iron-sulfur protein 4, mitochondrial	Ndufs4	19.803	9.0546e-48	0.68872	1.0553	11.973	37	0.72556	1.0351	17.351	8	0.72537	1.0535	7.7507	5	0.70118	1.0082	7.9255	6	0.61926	1.0658	16.579	6	0.60924	1.0644	7.4973	6	0.68823	1.0867	7.6167	6	1.03227	1.0351	1.0535	1.0082	1.0723	1.0658	1.0644	1.0867	1.03227	1.0723	Ndufs4	0.962666	-0.0548929	0.971195	0.989759	0.927763	1	1
Cytochrome b5 type B	Cyb5b	16.318	8.0785e-134	0.61968	0.98517	15.14	36	0.67017	0.96669	10.805	6	0.63992	0.96412	7.3426	6	0.60666	0.82308	13.167	6	0.57404	1.0095	23.614	6	0.56101	1.008	7.6054	5	0.63779	0.99175	17.14	7	0.917963	0.96669	0.96412	0.82308	1.00308	1.0095	1.008	0.99175	0.917963	1.00308	Cyb5b	0.915142	-0.127933	0.957593	0.956468	0.829927	1	1
Carnitine O-palmitoyltransferase 1, liver isoform	Cpt1a	88.25	3.3576e-215	0.65332	1.0216	43.969	92	0.69614	0.98091	14.365	13	0.69353	1.0101	30.426	17	0.73027	1.0366	61.192	19	0.61333	1.0541	18.944	14	0.60167	1.0627	71.698	15	0.67932	1.0385	20.366	14	1.0092	0.98091	1.0101	1.0366	1.05177	1.0541	1.0627	1.0385	1.0092	1.05177	Cpt1a	0.959532	-0.0595978	0.930566	0.950503	0.99817	1	1
Regulator of microtubule dynamics protein 1	Fam82b	35	1.065e-31	0.81329	1.3647	59.125	22	0.79144	1.1014	32.695	4	0.93919	1.3626	76.169	5	0.73619	1.0591	74.589	3	1.3412	2.3055	73.936	2	0.80514	1.3671	47.462	5	1.2252	1.9339	57.7	3	1.17437	1.1014	1.3626	1.0591	1.86883	2.3055	1.3671	1.9339	1.17437	1.86883	Fam82b	0.628396	-0.670255	0.477727	0.996708	0.54765	1	1
40S ribosomal protein SA	Rpsa;Rpsa-ps10	32.838	2.5176e-52	1.8522	2.7966	18.997	11	NaN	NaN	NaN	1	2.1021	2.9608	1.2031	2	2.4322	3.3488	2.9581	2	1.5995	2.4376	21.987	2	1.5587	2.5581	8.3514	2	1.483	2.0193	5.8579	2	3.1548		2.9608	3.3488	2.33833	2.4376	2.5581	2.0193	3.1548	2.33833	Rpsa;Rpsa-ps10	1.34917	0.432068		1.15742	1.6584	1	1
Trimethyllysine dioxygenase, mitochondrial	Tmlhe	49.609	1.7946e-23	0.72295	1.168	16.967	18	0.92966	1.2762	22.156	3	0.82424	1.1834	0.87957	2	0.84835	1.1936	10.013	3	0.69068	1.1955	5.5622	4	0.44001	0.80504	12.71	3	0.64485	1.0138	11.863	3	1.21773	1.2762	1.1834	1.1936	1.00478	1.1955	0.80504	1.0138	1.21773	1.00478	Tmlhe	1.21194	0.277319	1.0675	1.46999	1.17735	1	1
Oxidoreductase NAD-binding domain-containing protein 1	Oxnad1	34.727	1.947e-34	0.62877	0.93619	28.283	47	0.66432	0.90217	10.811	9	0.6224	0.87465	14.49	7	0.70217	0.98064	61.224	7	0.59301	1.0083	17.605	8	0.52605	0.90201	22.196	9	0.64355	1.0021	13.22	7	0.919153	0.90217	0.87465	0.98064	0.970803	1.0083	0.90201	1.0021	0.919153	0.970803	Oxnad1	0.946797	-0.0788735	0.894744	0.969668	0.978585	1	1
Fibrinogen beta chain;Fibrinopeptide B;Fibrinogen beta chain	Fgb	54.752	2.2985e-119	1.5566	2.5707	43.139	26	2.1357	3.0118	51.38	5	2.4695	3.5456	57.545	4	1.9785	2.9272	72.156	4	1.3886	2.3846	30.31	4	1.3046	2.2803	28.516	5	1.8016	2.7947	20.82	4	3.16153	3.0118	3.5456	2.9272	2.48653	2.3846	2.2803	2.7947	3.16153	2.48653	Fgb	1.27146	0.346489	1.26302	1.55488	1.04741	1	1
Malonyl-CoA decarboxylase, mitochondrial	Mlycd	54.735	3.8994e-86	0.67141	1.0317	18.991	45	0.71284	0.99292	16.468	8	0.73037	1.0618	8.2478	7	0.76593	1.063	19.609	7	0.57488	0.98934	23.763	8	0.57903	1.0105	19.797	7	0.64462	0.97846	24.938	8	1.03924	0.99292	1.0618	1.063	0.992767	0.98934	1.0105	0.97846	1.03924	0.992767	Mlycd	1.04681	0.0660023	1.00362	1.05077	1.0864	1	1
Pyridine nucleotide-disulfide oxidoreductase domain-containing protein 2	Pyroxd2	62.939	1.542e-65	0.15856	0.24352	46.097	19	0.19773	0.27548	77.004	4	0.14852	0.21879	8.632	3	0.17221	0.24373	19.316	4	0.24406	0.42397	68.461	2	0.18133	0.31491	52.997	3	0.15797	0.24264	3.3274	3	0.246	0.27548	0.21879	0.24373	0.327173	0.42397	0.31491	0.24264	0.246	0.327173	Pyroxd2	0.751895	-0.411397	0.649763	0.69477	1.00449	1	1
ATPase inhibitor, mitochondrial	Atpif1	12.159	5.0268e-79	0.60053	0.90864	19.68	75	0.65132	0.91019	10.279	14	0.60932	0.86696	12.959	13	0.6072	0.86404	11.674	12	0.53781	0.90806	9.2858	15	0.53761	0.97032	42.043	10	0.59618	0.97453	21.39	11	0.880397	0.91019	0.86696	0.86404	0.95097	0.90806	0.97032	0.97453	0.880397	0.95097	Atpif1	0.925788	-0.111246	1.00235	0.893478	0.886622	1	1
NADH-ubiquinone oxidoreductase chain 5	Mtnd5;mt-Nd5	68.44	3.6224e-207	0.65643	1.0017	14.026	35	0.69869	0.98237	21.15	6	0.7071	1.009	12.165	6	0.65938	0.94083	9.8972	5	0.60168	1.0166	12.589	6	0.58277	1.0231	17.935	6	0.66468	1.0405	7.9357	6	0.9774	0.98237	1.009	0.94083	1.02673	1.0166	1.0231	1.0405	0.9774	1.02673	Mtnd5;mt-Nd5	0.951951	-0.0710405	0.966329	0.986218	0.90421	1	1
28S ribosomal protein S9, mitochondrial	Mrps9	44.929	1.5425e-57	0.58866	0.88294	27.164	11	0.55071	0.74808	35.598	3	NaN	NaN	NaN	1	0.7019	0.99833	18.393	2	NaN	NaN	NaN	1	0.46947	0.77371	17.671	2	0.63533	1.0057	18.415	2	0.873205	0.74808		0.99833	0.889705		0.77371	1.0057	0.873205	0.889705	Mrps9	0.981455	-0.0270067	0.966874		0.992672	1	1
ATP-binding cassette sub-family B member 8, mitochondrial	Abcb8	77.999	4.0914e-161	0.6522	1.0226	9.9554	12	0.7641	1.0591	18.459	2	0.68101	0.96807	4.2141	2	0.68969	0.96567	11.648	2	0.66434	1.1332	6.4065	2	0.63409	1.114	2.7916	2	0.62287	0.97314	1.728	2	0.997613	1.0591	0.96807	0.96567	1.07345	1.1332	1.114	0.97314	0.997613	1.07345	Abcb8	0.929355	-0.105698	0.93461	0.869004	0.992324	1	1
28S ribosomal protein S11, mitochondrial	Mrps11	20.251	3.0627e-18	0.6413	0.95255	8.8454	11	0.66554	0.9074	4.3445	2	NaN	NaN	NaN	1	0.62898	0.89477	8.8485	2	0.61335	1.0383	6.4282	2	0.54995	0.94837	2.0675	2	0.5911	0.9194	16.262	2	0.901085	0.9074		0.89477	0.96869	1.0383	0.94837	0.9194	0.901085	0.96869	Mrps11	0.93021	-0.104372	0.873929		0.973211	1	1
Cytochrome b5	Cyb5a;Cyb5	15.241	3.7057e-55	0.98161	1.5292	5.8592	12	1.0744	1.5387	6.666	2	1.0028	1.5046	0.8786	2	0.98161	1.4378	0.68531	2	0.87831	1.5343	5.1787	2	0.92718	1.6754	6.485	2	0.96469	1.5733	2.6097	2	1.4937	1.5387	1.5046	1.4378	1.59433	1.5343	1.6754	1.5733	1.4937	1.59433	Cyb5a;Cyb5	0.936881	-0.0940629	1.00287	0.898054	0.913875	1	1
Coiled-coil domain-containing protein 90B, mitochondrial	Ccdc90b	29.596	5.1357e-21	0.63689	0.94742	22.126	11	0.80505	1.1274	7.3339	2	0.65411	0.96383	2.429	2	NaN	NaN	NaN	1	0.5415	0.9307	2.1067	2	0.5431	0.9227	41.042	2	0.48965	0.71178	24.06	2	1.04561	1.1274	0.96383		0.85506	0.9307	0.9227	0.71178	1.04561	0.85506	Ccdc90b	1.22286	0.290254	1.21135	1.04458		1	1
Cytochrome P450 2J5	Cyp2j5	57.783	1.1442e-19	0.77357	1.1892	12.873	13	0.74929	1.0472	24.963	2	0.82878	1.162	8.4837	2	0.71166	0.96404	11.65	3	0.7299	1.2459	3.3768	2	0.67386	1.1559	12.669	2	0.79573	1.2162	3.1791	2	1.05775	1.0472	1.162	0.96404	1.206	1.2459	1.1559	1.2162	1.05775	1.206	Cyp2j5	0.87707	-0.189236	0.840517	1.00528	0.792666	1	1
UDP-glucuronosyltransferase 1-7C	Ugt1a7c	59.757	5.5677e-126	1.0024	1.5099	50.546	48	1.0642	1.5142	52.066	7	0.99219	1.4414	100.08	7	1.0929	1.5063	55.458	9	0.90959	1.5121	20.534	8	0.89892	1.5665	19.581	8	1.0899	1.5932	17.709	9	1.4873	1.5142	1.4414	1.5063	1.55727	1.5121	1.5665	1.5932	1.4873	1.55727	Ugt1a7c	0.955071	-0.0663203	1.00139	0.92014	0.945456	1	1
Thioredoxin, mitochondrial;Thioredoxin	Txn2	18.255	3.5062e-78	0.58965	0.91666	15.308	52	0.65646	0.91164	17.448	8	0.6747	0.93966	13.341	8	0.64267	0.89552	11.879	6	0.52703	0.91628	14.599	9	0.51834	0.95507	18.481	9	0.58409	0.93863	17.047	12	0.915607	0.91164	0.93966	0.89552	0.93666	0.91628	0.95507	0.93863	0.915607	0.93666	Txn2	0.977523	-0.0327975	0.994936	0.983865	0.954071	1	1
Isocitrate dehydrogenase [NAD] subunit gamma 1, mitochondrial	Idh3g	42.785	2.3736e-150	0.63082	0.97102	66.314	62	0.66219	0.93123	44.484	10	0.64155	0.93467	72.514	8	0.69419	0.9698	71.914	9	0.56162	0.97111	87.766	10	0.57279	1.017	58.844	14	0.62354	0.97225	66.672	11	0.945233	0.93123	0.93467	0.9698	0.986787	0.97111	1.017	0.97225	0.945233	0.986787	Idh3g	0.95789	-0.0620677	0.958934	0.919046	0.99748	1	1
ATP synthase subunit O, mitochondrial	Atp5o	23.363	5.9663e-134	0.62133	0.97709	27.322	63	0.68623	0.97323	10.843	9	0.65192	0.96259	41.438	11	0.65012	0.94248	12.575	10	0.56084	0.96954	21.497	11	0.59231	1.0463	27.462	10	0.62782	1.0069	29.735	12	0.959433	0.97323	0.96259	0.94248	1.00758	0.96954	1.0463	1.0069	0.959433	1.00758	Atp5o	0.952216	-0.0706399	1.00381	0.919994	0.936021	1	1
ATP-binding cassette sub-family B member 10, mitochondrial	Abcb10	77.187	2.5348e-68	0.52644	0.81396	16.142	12	0.60817	0.84199	18.67	2	0.52651	0.73805	6.6359	2	0.47145	0.67092	12.274	2	0.52959	0.8886	4.4366	2	0.49168	0.81396	6.4973	2	0.65307	1.0105	14.741	2	0.75032	0.84199	0.73805	0.67092	0.904353	0.8886	0.81396	1.0105	0.75032	0.904353	Abcb10	0.829676	-0.269381	0.947547	0.90674	0.663949	1	1
Acyl-coenzyme A thioesterase 9, mitochondrial;Acyl-coenzyme A thioesterase 10, mitochondrial	Acot9;Acot10	50.56	5.1442e-71	0.63454	0.9779	24.418	62	0.66087	0.91396	24.691	9	0.68122	1.0078	15.418	10	0.68163	0.95463	45.123	11	0.55465	0.94832	17.087	11	0.57774	1.0083	16.237	10	0.63586	1.0221	16.101	11	0.958797	0.91396	1.0078	0.95463	0.992907	0.94832	1.0083	1.0221	0.958797	0.992907	Acot9;Acot10	0.965646	-0.0504332	0.963768	0.999504	0.933989	1	1
NADH dehydrogenase [ubiquinone] 1 alpha subcomplex subunit 4	Ndufa4	9.3267	3.7046e-18	0.64666	0.99458	5.9458	33	0.68762	0.99766	3.5162	6	0.67284	0.98038	4.0235	5	0.67498	0.97406	2.945	6	0.5717	0.99458	6.2924	5	0.59185	1.027	11.043	6	0.64666	1.0202	5.7361	5	0.984033	0.99766	0.98038	0.97406	1.01393	0.99458	1.027	1.0202	0.984033	1.01393	Ndufa4	0.970517	-0.0431742	1.0031	0.954606	0.954774	1	1
Protein NDRG1	Ndrg1	43.008	1.0498e-95	0.57807	0.90325	40.898	28	0.6881	0.96567	21.024	4	0.64189	0.93015	5.8854	4	0.78426	1.0944	18.839	5	0.53537	0.93321	89.224	5	0.44765	0.80709	12.054	6	0.47672	0.77878	21.86	4	0.99674	0.96567	0.93015	1.0944	0.839693	0.93321	0.80709	0.77878	0.99674	0.839693	Ndrg1	1.18703	0.247355	1.03478	1.15247	1.40527	1	1
NADH dehydrogenase [ubiquinone] 1 alpha subcomplex subunit 8	Ndufa8	19.992	6.3098e-93	0.62757	1.011	9.3729	65	0.6748	1.0131	10.958	12	0.63836	0.96224	10.305	11	0.66042	0.94521	9.4209	12	0.57916	1.0193	5.9127	11	0.55614	1.011	3.6815	9	0.65185	1.0634	8.7104	10	0.973517	1.0131	0.96224	0.94521	1.03123	1.0193	1.011	1.0634	0.973517	1.03123	Ndufa8	0.944031	-0.0830932	0.993917	0.951771	0.888856	1	1
ATP-binding cassette sub-family A member 3	Abca3	191.97	3.6505e-100	1.1594	1.9175	37.705	21	1.9209	2.7671	50.765	3	1.3751	2	32.602	5	1.4605	2.0504	46.898	2	1.0741	1.7287	35.995	4	1.0594	1.8679	60.704	4	1.0922	1.7158	25.487	3	2.2725	2.7671	2	2.0504	1.7708	1.7287	1.8679	1.7158	2.2725	1.7708	Abca3	1.28332	0.359879	1.60068	1.07072	1.19501	1	1
Mitochondrial brown fat uncoupling protein 1	Ucp1	33.247	2.1783e-27	3.2966	5.7626	95.882	17	2.2844	3.2228	117.46	3	7.1783	10.214	6.0526	2	8.8948	12.76	38.559	2	1.9972	3.4609	62.533	4	2.9931	5.2053	72.172	3	4.0619	6.1323	158.73	3	8.73227	3.2228	10.214	12.76	4.93283	3.4609	5.2053	6.1323	8.73227	4.93283	Ucp1	1.77023	0.82394	0.931203	1.96223	2.08079	1	1
NAD kinase domain-containing protein 1	Nadkd1	50.858	9.6347e-91	0.46958	0.71157	28.164	33	0.52327	0.73917	46.521	7	0.50597	0.72316	25.467	4	0.52356	0.73945	21.349	6	0.42909	0.74336	16.852	5	0.37633	0.65865	13.287	5	0.41532	0.64729	19.359	6	0.733927	0.73917	0.72316	0.73945	0.6831	0.74336	0.65865	0.64729	0.733927	0.6831	Nadkd1	1.07441	0.103539	0.994363	1.09794	1.14238	1	1
Estradiol 17-beta-dehydrogenase 8	Hsd17b8;H2-Ke6	28.339	1.5625e-155	0.62562	0.94828	19.175	23	0.72248	0.98605	16.42	4	0.64685	0.90361	40.094	3	0.76491	1.0676	10.047	4	0.52824	0.89203	14.585	4	0.52267	0.89988	18.322	4	0.57605	0.87869	18.231	4	0.985753	0.98605	0.90361	1.0676	0.8902	0.89203	0.89988	0.87869	0.985753	0.8902	Hsd17b8;H2-Ke6	1.10734	0.147097	1.1054	1.00414	1.21499	1	1
Ras-related C3 botulinum toxin substrate 1;Ras-related C3 botulinum toxin substrate 2;Ras-related C3 botulinum toxin substrate 3	Rac1;Rac2;Rac3	23.432	4.2395e-26	1.7895	2.7008	14.405	26	1.9062	2.7191	7.3815	5	2.0842	3.0618	14.575	5	1.8957	2.686	6.4883	3	1.4084	2.3302	21.01	4	1.5138	2.6204	13.951	4	1.7621	2.7229	14.393	5	2.8223	2.7191	3.0618	2.686	2.55783	2.3302	2.6204	2.7229	2.8223	2.55783	Rac1;Rac2;Rac3	1.10339	0.141949	1.1669	1.16845	0.986448	1	1
C-1-tetrahydrofolate synthase, cytoplasmic;Methylenetetrahydrofolate dehydrogenase;Methenyltetrahydrofolate cyclohydrolase;Formyltetrahydrofolate synthetase	Mthfd1	101.2	1.3036e-88	1.4018	2.3009	53.475	50	2.0611	2.8389	52.133	8	2.2494	3.2244	88.565	7	1.7381	2.43	66.079	7	1.1791	2.0494	42.494	9	1.2042	1.9599	38.703	11	1.6056	2.4641	39.162	8	2.8311	2.8389	3.2244	2.43	2.1578	2.0494	1.9599	2.4641	2.8311	2.1578	Mthfd1	1.31203	0.391802	1.38523	1.64519	0.986161	1	1
Protein FAM162A	Fam162a	17.725	2.6711e-28	0.6382	0.95482	30.342	21	0.76981	1.0101	34.535	4	0.63977	0.94529	27.927	5	0.68929	1.0129	12.454	4	NaN	NaN	NaN	1	0.56038	0.89218	9.9781	3	0.61842	1.0032	52.254	4	0.98943	1.0101	0.94529	1.0129	0.94769		0.89218	1.0032	0.98943	0.94769	Fam162a	1.04404	0.0621824		1.05953	1.00967	1	1
Chaperone activity of bc1 complex-like, mitochondrial	Adck3	71.742	4.7183e-33	0.50978	0.77812	19.51	12	0.57739	0.78076	26.469	2	0.6298	0.88198	29.84	2	0.60747	0.84766	11.195	2	0.47424	0.79505	35.099	2	0.43104	0.74918	15.491	2	0.447	0.69193	15.691	2	0.8368	0.78076	0.88198	0.84766	0.745387	0.79505	0.74918	0.69193	0.8368	0.745387	Adck3	1.12264	0.166894	0.982026	1.17726	1.22507	1	1
Dimethylaniline monooxygenase [N-oxide-forming] 4	Fmo4	63.791	9.9649e-56	0.49312	0.72241	12.412	18	0.47432	0.65543	2.6287	2	0.51068	0.70897	13.819	4	0.5359	0.75447	9.4535	3	0.4895	0.71182	18.947	3	0.46315	0.78892	12.672	3	0.50757	0.74841	10.827	3	0.70629	0.65543	0.70897	0.75447	0.749717	0.71182	0.78892	0.74841	0.70629	0.749717	Fmo4	0.942076	-0.0860848	0.920781	0.898659	1.0081	1	1
Insulin-degrading enzyme	Ide	117.77	1.7602e-54	0.8236	1.2397	23.064	22	0.96525	1.3386	12.917	3	0.8839	1.2387	22.966	2	0.70737	0.99356	21.983	3	0.89511	1.36	17.189	5	0.75687	1.3261	37.397	4	0.82566	1.2381	14.616	5	1.19029	1.3386	1.2387	0.99356	1.30807	1.36	1.3261	1.2381	1.19029	1.30807	Ide	0.909959	-0.136127	0.984265	0.934092	0.802488	1	1
Heat shock protein 75 kDa, mitochondrial	Trap1	80.208	0	0.68866	1.0575	22.719	139	0.7359	1.0489	11.657	25	0.72571	1.0492	34.897	23	0.71223	1.0158	27.012	22	0.62041	1.0675	9.7697	21	0.59111	1.059	18.488	24	0.69641	1.0916	24.846	24	1.03797	1.0489	1.0492	1.0158	1.0727	1.0675	1.059	1.0916	1.03797	1.0727	Trap1	0.967621	-0.0474865	0.982576	0.990746	0.930561	1	1
Fibrinogen gamma chain	Fgg	49.391	3.4864e-67	1.8386	2.8268	28.44	30	2.2772	3.0969	34.041	6	1.7724	2.5624	24.249	3	2.4219	3.3238	11.223	5	1.6785	3.0546	32.856	5	1.3713	2.289	20.991	5	1.6756	2.5322	32.107	6	2.99437	3.0969	2.5624	3.3238	2.62527	3.0546	2.289	2.5322	2.99437	2.62527	Fgg	1.1406	0.189787	1.01385	1.11944	1.31261	1	1
NADH dehydrogenase [ubiquinone] 1 alpha subcomplex subunit 7	Ndufa7	12.575	3.1209e-42	0.62181	1.002	32.786	40	0.71909	1.0256	42.946	7	0.67492	0.98326	46.992	7	0.69628	0.99859	9.1332	5	0.60519	1.0581	41.649	8	0.58671	1.0253	13.679	6	0.64716	0.99518	13.704	7	1.00248	1.0256	0.98326	0.99859	1.02619	1.0581	1.0253	0.99518	1.00248	1.02619	Ndufa7	0.976895	-0.0337243	0.969285	0.958997	1.00343	1	1
ATP-dependent zinc metalloprotease YME1L1	Yme1l1	80.027	8.4346e-111	0.6882	1.0845	22.938	38	0.79088	1.0986	18.257	5	0.95227	1.3307	17.719	5	0.77808	1.0922	35.857	5	0.662	1.0943	16.234	8	0.55303	0.98207	19.795	8	0.62062	0.94365	20.395	7	1.17383	1.0986	1.3307	1.0922	1.00667	1.0943	0.98207	0.94365	1.17383	1.00667	Yme1l1	1.16605	0.221632	1.00393	1.355	1.15742	1	1
28S ribosomal protein S7, mitochondrial	Mrps7	28.062	2.3596e-85	0.63178	0.94835	21.03	23	0.7164	1.0119	16.385	4	0.68929	0.98008	27.935	4	0.70618	0.97963	22.184	3	0.47289	0.79274	19.573	4	0.52372	0.92147	31.541	4	0.59486	0.94302	9.3621	4	0.990537	1.0119	0.98008	0.97963	0.885743	0.79274	0.92147	0.94302	0.990537	0.885743	Mrps7	1.11831	0.161322	1.27646	1.0636	1.03882	1	1
Annexin A4;Annexin	Anxa4	35.915	1.8793e-87	3.1702	4.587	30.921	11	3.6701	5.1311	13.536	2	3.9588	5.4572	13.148	2	2.2179	3.0762	56.505	2	2.795	4.7269	14.063	2	2.0782	3.4389	25.242	2	NaN	NaN	NaN	1	4.55483	5.1311	5.4572	3.0762	4.0829	4.7269	3.4389		4.55483	4.0829	Anxa4	1.11559	0.157804	1.08551	1.5869		1	1
Kidney androgen-regulated protein	Kap	13.263	1.4806e-14	1.7007	2.7689	13.716	12	1.7698	2.5088	17.153	2	1.8971	2.7641	3.836	2	1.5282	2.208	8.6375	2	1.6364	2.8323	12.943	2	1.5963	2.7915	4.3503	2	2.0161	3.1533	4.7257	2	2.49363	2.5088	2.7641	2.208	2.9257	2.8323	2.7915	3.1533	2.49363	2.9257	Kap	0.85232	-0.230532	0.885782	0.990184	0.700219	1	1
28S ribosomal protein S29, mitochondrial	Dap3	45.287	1.2248e-29	0.59871	0.96382	70.515	15	0.69907	0.96169	24.436	2	0.65206	0.9024	54.832	3	0.58178	0.82809	84.416	3	0.59871	1.0063	94.394	3	1.4099	2.4878	134.1	2	0.66524	1.0376	22.038	2	0.897393	0.96169	0.9024	0.82809	1.51057	1.0063	2.4878	1.0376	0.897393	1.51057	Dap3	0.594077	-0.751277	0.955669	0.36273	0.798082	1	1
Glutathione peroxidase;Phospholipid hydroperoxide glutathione peroxidase, mitochondrial;Phospholipid hydroperoxide glutathione peroxidase, nuclear	Gpx4	29.211	3.0026e-58	0.45502	0.70621	25.685	41	0.52606	0.74663	16.962	7	0.49806	0.71555	8.3326	7	0.54125	0.78887	44.38	6	0.39164	0.67557	13.438	8	0.39156	0.70621	32.068	7	0.38862	0.60905	17.751	6	0.75035	0.74663	0.71555	0.78887	0.66361	0.67557	0.70621	0.60905	0.75035	0.66361	Gpx4	1.13071	0.177228	1.10519	1.01323	1.29525	1	1
3(2),5-bisphosphate nucleotidase 1	Bpnt1	33.196	6.9044e-219	0.7463	1.173	50.945	53	0.85427	1.195	44.868	6	0.87759	1.2874	59.189	7	0.86024	1.2303	16.059	12	0.69291	1.2126	58.929	9	0.62897	1.0879	64.062	8	0.69778	1.0992	61.306	11	1.23757	1.195	1.2874	1.2303	1.13323	1.2126	1.0879	1.0992	1.23757	1.13323	Bpnt1	1.09207	0.127061	0.985486	1.18338	1.11927	1	1
Hydroxymethylglutaryl-CoA lyase, mitochondrial	Hmgcl	34.238	5.8692e-100	0.65584	0.98757	15.244	47	0.69057	0.97785	9.5035	8	0.68733	0.97907	4.145	7	0.69057	1.0023	11.679	7	0.5827	0.97829	23.012	8	0.56842	0.9842	7.3491	8	0.6365	1.0037	23.495	9	0.986407	0.97785	0.97907	1.0023	0.98873	0.97829	0.9842	1.0037	0.986407	0.98873	Hmgcl	0.99765	-0.00339406	0.99955	0.994788	0.998605	1	1
Ubiquitin-like modifier-activating enzyme 1	Uba1	117.81	6.7238e-33	1.3931	1.8492	29.96	10	1.8786	2.636	9.959	2	NaN	NaN	NaN	1	1.456	1.9464	6.0558	2	0.79456	1.2946	49.235	2	1.014	1.7212	0.39479	2	NaN	NaN	NaN	1	2.2912	2.636		1.9464	1.5079	1.2946	1.7212		2.2912	1.5079	Uba1	1.51946	0.603563	2.03615		1.13084	1	1
	Acad12	61.389	8.2647e-125	0.57639	0.92107	30.102	37	0.68911	0.95354	18.509	6	0.72916	1.0421	15.084	4	0.76388	1.0788	14.808	6	0.54724	0.97798	32.951	5	0.49958	0.87753	33.572	8	0.51985	0.81285	36.831	8	1.02481	0.95354	1.0421	1.0788	0.889453	0.97798	0.87753	0.81285	1.02481	0.889453	Acad12	1.15218	0.20437	0.97501	1.18754	1.32718	1	1
Methylmalonic aciduria type A homolog, mitochondrial	Mmaa	45.932	1.3712e-77	0.63388	0.98188	19.97	31	0.74065	1.0163	32.313	5	0.77273	1.0837	11.624	5	0.71223	0.99313	7.2115	4	0.58996	0.99275	26.763	6	0.49044	0.88066	10.664	5	0.61868	0.94285	13.223	6	1.03104	1.0163	1.0837	0.99313	0.938753	0.99275	0.88066	0.94285	1.03104	0.938753	Mmaa	1.09831	0.135287	1.02372	1.23055	1.05333	1	1
Ras-related protein Rap-1b	Rap1b	20.825	9.0465e-51	1.3629	1.9888	43.043	9	0.93535	1.3183	51.542	2	1.6417	2.3752	25.11	2	NaN	NaN	NaN	0	NaN	NaN	NaN	1	1.3638	2.5005	55.976	2	1.4907	2.3105	52.227	2	1.84675	1.3183	2.3752		2.4055		2.5005	2.3105	1.84675	2.4055	Rap1b	0.76772	-0.381348	0.570569	0.94989		1	1
Hexaprenyldihydroxybenzoate methyltransferase, mitochondrial	Coq3	40.956	3.0512e-24	0.50784	0.74724	19.62	13	0.75772	1.0649	10.3	3	0.54152	0.76256	1.6691	2	0.51882	0.70941	7.3466	2	0.42194	0.70829	0.70214	2	0.36338	0.64853	34.248	2	0.46574	0.70271	6.7822	2	0.845623	1.0649	0.76256	0.70941	0.68651	0.70829	0.64853	0.70271	0.845623	0.68651	Coq3	1.23177	0.300734	1.50348	1.17583	1.00953	1	1
Plasma alpha-L-fucosidase	Fuca2	53.645	3.2503e-12	1.3686	1.9052	29.749	11	1.36	1.9168	2.058	2	1.5808	2.2749	25.08	2	1.2553	1.7524	31.424	2	1.4592	2.4552	45.487	2	NaN	NaN	NaN	1	1.164	1.7969	36.907	2	1.98137	1.9168	2.2749	1.7524	2.12605	2.4552		1.7969	1.98137	2.12605	Fuca2	0.931947	-0.10168	0.78071		0.975235	1	1
Trans-2-enoyl-CoA reductase, mitochondrial	Mecr	40.342	7.9379e-113	0.49763	0.78518	66.443	45	0.54967	0.76314	52.969	7	0.60774	0.86521	48.137	6	0.57509	0.81156	36.379	7	0.46411	0.75525	38.518	9	0.44131	0.77167	93.278	8	0.49653	0.78905	105.04	8	0.813303	0.76314	0.86521	0.81156	0.77199	0.75525	0.77167	0.78905	0.813303	0.77199	Mecr	1.05352	0.0752114	1.01045	1.12122	1.02853	1	1
Aldose reductase	Akr1b1;Akr1b3	35.732	3.2299e-17	4.1415	5.8735	31.908	14	4.4336	5.9463	58.89	2	5.5163	7.833	25.036	3	5.6746	7.7771	36.667	2	4.2279	6.6159	22.424	2	3.1784	5.0251	3.0835	3	3.2591	4.9603	20.862	2	7.18547	5.9463	7.833	7.7771	5.53377	6.6159	5.0251	4.9603	7.18547	5.53377	Akr1b1;Akr1b3	1.29848	0.37682	0.898789	1.55877	1.56787	1	1
Ubiquitin-40S ribosomal protein S27a;Ubiquitin;40S ribosomal protein S27a;Polyubiquitin-C;Ubiquitin;Ubiquitin-related 1;Ubiquitin-related 2;Polyubiquitin-B;Ubiquitin;Ubiquitin-60S ribosomal protein L40;Ubiquitin;60S ribosomal protein L40	Rps27a;Ubc;Ubb;2810422J05Rik;Uba52;Gm7866	17.951	1.5938e-23	1.8256	2.9633	39.008	18	2.0733	2.9588	42.98	3	2.2091	3.2083	47.501	3	2.1233	3.0042	44.079	3	1.7115	2.9678	48.772	3	1.6231	2.8585	44.703	3	1.8104	2.8664	49.549	3	3.0571	2.9588	3.2083	3.0042	2.89757	2.9678	2.8585	2.8664	3.0571	2.89757	Rps27a;Ubc;Ubb;2810422J05Rik;Uba52;Gm7866	1.05506	0.0773219	0.996967	1.12237	1.04807	1	1
Cytochrome c oxidase subunit 7A2, mitochondrial	Cox7a2	9.2908	7.8652e-45	0.58449	0.87165	68.895	16	0.58953	0.8292	15.466	3	0.57475	0.83616	135.3	3	0.64494	0.93123	1.3008	2	0.53835	0.92751	14.717	2	0.52158	0.90705	78.037	4	0.58343	0.91678	15.864	2	0.86553	0.8292	0.83616	0.93123	0.917113	0.92751	0.90705	0.91678	0.86553	0.917113	Cox7a2	0.943755	-0.0835162	0.894007	0.921846	1.01576	1	1
	Ces2c;Ces2d-ps;Ces2b	62.469	1.8253e-91	1.2993	1.9444	19.571	25	1.3264	1.8914	11.521	4	1.2993	1.8768	6.3065	3	1.2959	1.8646	15.311	4	1.0867	1.8716	23.9	5	1.1512	2.0405	17.872	5	1.5041	2.2649	24.912	4	1.8776	1.8914	1.8768	1.8646	2.059	1.8716	2.0405	2.2649	1.8776	2.059	Ces2c;Ces2d-ps;Ces2b	0.911899	-0.133054	1.01058	0.919775	0.823259	1	1
Mitochondrial import inner membrane translocase subunit Tim13	Timm13	10.458	4.7911e-134	0.70355	1.0974	12.546	32	0.71476	1.0266	9.0657	4	0.76751	1.0795	10.481	6	0.75413	1.0851	9.5731	5	0.68028	1.1483	8.5273	6	0.60398	1.089	17.427	6	0.70341	1.1101	19.2	5	1.06373	1.0266	1.0795	1.0851	1.1158	1.1483	1.089	1.1101	1.06373	1.1158	Timm13	0.953337	-0.0689419	0.894017	0.991276	0.97748	1	1
AFG3-like protein 2	Afg3l2	89.518	4.3544e-179	0.67136	1.0232	20.78	98	0.73908	1.0388	24.723	17	0.68738	0.99399	15.525	18	0.70592	0.99926	16.858	18	0.61517	1.0409	24.387	16	0.61046	1.0832	19.899	13	0.66402	1.0235	22.565	16	1.01068	1.0388	0.99399	0.99926	1.0492	1.0409	1.0832	1.0235	1.01068	1.0492	Afg3l2	0.963289	-0.0539587	0.997983	0.917642	0.976317	1	1
Elongation factor Tu, mitochondrial;Elongation factor Tu	Tufm;Gm9755	49.508	0	0.58918	0.9109	18.539	190	0.6412	0.91469	13.13	34	0.6106	0.88981	16.671	32	0.62416	0.90656	31.692	30	0.51951	0.91038	16.995	30	0.52253	0.92257	15.038	33	0.58322	0.92758	13.075	31	0.903687	0.91469	0.88981	0.90656	0.920177	0.91038	0.92257	0.92758	0.903687	0.920177	Tufm;Gm9755	0.98208	-0.0260882	1.00473	0.96449	0.977339	1	1
Evolutionarily conserved signaling intermediate in Toll pathway, mitochondrial	Ecsit	49.798	3.7414e-42	0.63672	0.9816	16.853	16	0.91924	1.2755	16.239	3	0.7432	1.071	10.683	4	0.65134	0.89826	4.4201	2	0.54083	0.9209	25.524	3	0.57018	0.99566	2.6876	2	0.55571	0.86915	12.533	2	1.08159	1.2755	1.071	0.89826	0.92857	0.9209	0.99566	0.86915	1.08159	0.92857	Ecsit	1.16479	0.220067	1.38506	1.07567	1.03349	1	1
Sel1 repeat-containing protein 1	Selrc1	25.617	3.7155e-27	0.66598	1.0126	15.144	30	0.6976	0.99448	23.766	5	0.79533	1.1124	17.982	4	0.78788	1.0169	15.559	5	0.56995	0.93427	4.6247	5	0.64778	1.0388	13.868	6	0.70209	1.0315	14.075	5	1.04126	0.99448	1.1124	1.0169	1.00152	0.93427	1.0388	1.0315	1.04126	1.00152	Selrc1	1.03968	0.0561343	1.06445	1.07085	0.985846	1	1
Paraplegin	Spg7	86.007	1.5963e-32	0.69758	1.0182	55.309	27	0.86696	1.2243	100.51	4	0.83289	1.2146	24.889	4	0.7531	1.043	13.085	4	0.7327	1.2466	37.225	5	0.58085	0.96701	5.6967	4	0.6348	0.93817	73.112	6	1.16063	1.2243	1.2146	1.043	1.05059	1.2466	0.96701	0.93817	1.16063	1.05059	Spg7	1.10474	0.143708	0.982111	1.25604	1.11174	1	1
BolA-like protein 3	Bola3	15.231	2.6484e-52	0.67159	1.0218	9.0798	17	0.767	1.0458	7.4489	2	0.70601	1.0044	6.0263	3	0.64441	0.92815	5.6816	3	0.59755	1.0218	14.199	3	0.66676	1.1393	4.7354	3	0.6514	1.0353	6.08	3	0.992783	1.0458	1.0044	0.92815	1.06547	1.0218	1.1393	1.0353	0.992783	1.06547	Bola3	0.931783	-0.101935	1.02349	0.881594	0.896503	1	1
Dimethylaniline monooxygenase [N-oxide-forming] 1	Fmo1	59.914	1.4854e-67	0.96867	1.5073	14.046	18	1.1377	1.5636	5.2148	4	0.98238	1.4183	1.6755	3	0.97488	1.354	21.875	3	0.89652	1.541	18.998	3	0.86387	1.5152	25.307	3	0.96193	1.5073	0.72599	2	1.4453	1.5636	1.4183	1.354	1.52117	1.541	1.5152	1.5073	1.4453	1.52117	Fmo1	0.950126	-0.0738092	1.01467	0.936048	0.898295	1	1
Cytochrome b-c1 complex subunit 8	Uqcrq	9.7681	3.5987e-24	0.63605	1.0351	14.803	14	0.74328	1.0619	18.258	3	0.66319	0.99838	3.2246	2	0.64297	0.95044	1.0711	2	0.6165	1.0674	26.213	3	0.56315	1.0223	3.9377	2	0.6471	1.0593	1.3821	2	1.00357	1.0619	0.99838	0.95044	1.04967	1.0674	1.0223	1.0593	1.00357	1.04967	Uqcrq	0.956088	-0.0647852	0.994847	0.976602	0.897234	1	1
Probable proline dehydrogenase 2	Prodh2	50.723	3.1657e-36	0.36535	0.50207	46.366	15	0.36535	0.50207	21.423	3	0.43439	0.60603	29.723	2	0.68071	0.90058	113.65	2	0.43336	0.6274	6.2522	2	0.2118	0.32695	47.138	3	0.30575	0.45663	40.904	3	0.66956	0.50207	0.60603	0.90058	0.470327	0.6274	0.32695	0.45663	0.66956	0.470327	Prodh2	1.42361	0.50955	0.800239	1.85359	1.97223	1	1
ATP-dependent (S)-NAD(P)H-hydrate dehydratase	Carkd	38.911	8.5038e-131	0.63714	0.9571	13.912	26	0.77595	1.0816	13.92	3	0.70238	1.0359	7.1823	4	0.67779	0.95122	17.593	5	0.51548	0.86545	8.4219	5	0.55163	0.96349	17.937	4	0.59827	0.95241	13.976	5	1.02291	1.0816	1.0359	0.95122	0.927117	0.86545	0.96349	0.95241	1.02291	0.927117	Carkd	1.10332	0.141852	1.24975	1.07515	0.998751	1	1
Putative transferase CAF17 homolog, mitochondrial	Iba57	38.399	1.6792e-62	0.57004	0.8574	13.157	15	0.60745	0.84112	4.8488	2	0.68895	0.97236	21.306	2	0.595	0.8574	7.8025	3	0.54063	0.87134	6.6261	3	0.45383	0.74111	21.795	2	0.48584	0.73973	11.465	3	0.890293	0.84112	0.97236	0.8574	0.78406	0.87134	0.74111	0.73973	0.890293	0.78406	Iba57	1.13549	0.183317	0.965318	1.31203	1.15907	1	1
Serine protease inhibitor A3K;Serine protease inhibitor A3M	Serpina3k;Serpina3m	46.879	1.8039e-153	1.765	2.7743	41.152	31	1.672	2.3585	14.971	5	1.7379	2.4447	18.124	5	2.0184	2.8415	20.602	6	1.7339	3.1371	12.467	5	1.8315	2.8118	58.599	5	1.765	2.7608	81.781	5	2.54823	2.3585	2.4447	2.8415	2.90323	3.1371	2.8118	2.7608	2.54823	2.90323	Serpina3k;Serpina3m	0.877723	-0.188163	0.751809	0.869443	1.02923	1	1
Ferritin heavy chain	Fth1	21.066	4.929e-33	1.5325	2.3946	26.722	25	1.7747	2.4047	5.331	3	1.7156	2.4216	14.078	4	1.9084	2.7358	22.841	4	1.4037	2.3859	49.216	5	1.4112	2.3408	26.297	5	1.4859	2.3632	8.489	4	2.5207	2.4047	2.4216	2.7358	2.3633	2.3859	2.3408	2.3632	2.5207	2.3633	Fth1	1.0666	0.0930216	1.00788	1.03452	1.15767	1	1
Sideroflexin-1	Sfxn1	35.649	8.5706e-205	0.65197	1.002	7.7447	35	0.69547	0.98285	10.734	6	0.71207	1.0407	7.4685	5	0.76477	1.0968	6.4512	6	0.57509	0.9864	4.953	6	0.58234	1.0094	6.9255	6	0.65019	1.0062	8.9914	6	1.04012	0.98285	1.0407	1.0968	1.00067	0.9864	1.0094	1.0062	1.04012	1.00067	Sfxn1	1.03942	0.0557839	0.996401	1.03101	1.09004	1	1
Beta-galactosidase-1-like protein	Glb1l	73.278	1.1871e-44	0.96699	1.4775	14.018	20	1.0244	1.4607	14.606	3	1.1923	1.7118	9.0977	3	1.0667	1.4756	14.447	4	0.86312	1.5226	14.405	3	0.83853	1.4682	4.1734	4	0.83542	1.2525	12.418	3	1.54937	1.4607	1.7118	1.4756	1.41443	1.5226	1.4682	1.2525	1.54937	1.41443	Glb1l	1.0954	0.131454	0.959346	1.16592	1.17812	1	1
Cell cycle control protein 50A	Tmem30a	41.06	3.6291e-44	2.5434	4.0119	43.93	20	4.5302	6.5017	9.5548	3	2.8204	3.9723	68.331	4	3.1734	4.4524	67.591	4	2.1976	3.7612	18.671	2	2.3005	4.0119	12.29	4	2.4214	3.6836	4.2847	3	4.97547	6.5017	3.9723	4.4524	3.8189	3.7612	4.0119	3.6836	4.97547	3.8189	Tmem30a	1.30285	0.381675	1.72862	0.990129	1.20871	1	1
ATP synthase mitochondrial F1 complex assembly factor 2	Atpaf2	33.289	1.7426e-45	0.53929	0.79486	11.011	15	0.67819	0.94424	18.744	3	0.55587	0.78473	1.8153	2	0.59234	0.84638	10.382	2	0.53156	0.85842	8.2975	3	0.47153	0.80667	5.013	2	0.49047	0.74453	14.5	3	0.85845	0.94424	0.78473	0.84638	0.803207	0.85842	0.80667	0.74453	0.85845	0.803207	Atpaf2	1.06878	0.0959629	1.09997	0.972802	1.1368	1	1
Armadillo repeat-containing protein 10	Armc10	33.31	1.2912e-37	0.75578	1.1458	11.925	20	0.98778	1.3116	13.259	3	0.74406	1.0776	5.7873	2	0.84072	1.2094	13.597	4	0.71178	1.2182	4.3748	2	0.66219	1.0962	13.492	4	0.76743	1.0235	11.916	5	1.19953	1.3116	1.0776	1.2094	1.11263	1.2182	1.0962	1.0235	1.19953	1.11263	Armc10	1.0781	0.108495	1.07667	0.983032	1.18163	1	1
Serine beta-lactamase-like protein LACTB, mitochondrial	Lactb	60.705	3.1292e-147	0.54289	0.82555	16.436	104	0.61686	0.86308	11.475	18	0.5739	0.80996	21.719	17	0.61861	0.86057	15.615	15	0.46888	0.81374	11.726	18	0.45871	0.82237	19.57	17	0.48277	0.76405	13.776	19	0.844537	0.86308	0.80996	0.86057	0.800053	0.81374	0.82237	0.76405	0.844537	0.800053	Lactb	1.0556	0.0780639	1.06063	0.984909	1.12633	1	1
ATP synthase protein 8	Mtatp8;mt-Atp8	7.7662	2.5129e-15	0.63439	0.96677	8.571	14	0.68778	0.9715	0.42904	2	0.6475	0.9405	1.9877	2	0.64073	0.92556	1.7613	2	0.55944	0.965	17.658	3	0.56345	0.9745	7.1009	3	0.6493	1.0188	1.6763	2	0.945853	0.9715	0.9405	0.92556	0.9861	0.965	0.9745	1.0188	0.945853	0.9861	Mtatp8;mt-Atp8	0.959186	-0.0601175	1.00674	0.96511	0.908481	1	1
Mitochondrial import receptor subunit TOM40 homolog	Tomm40	37.895	4.0861e-87	0.62862	0.95586	24.592	33	0.64084	0.92059	23.08	5	0.69107	0.98705	36.001	7	0.57402	0.80112	19.977	5	0.61604	1.0543	17.005	6	0.53642	0.96519	14.967	5	0.55604	0.87119	23.005	5	0.90292	0.92059	0.98705	0.80112	0.96356	1.0543	0.96519	0.87119	0.90292	0.96356	Tomm40	0.937067	-0.0937763	0.873177	1.02265	0.91957	1	1
Voltage-dependent anion-selective channel protein 3	Vdac3	30.695	4.7172e-119	0.6886	1.0662	17.392	65	0.75576	1.0661	19.527	11	0.70578	1.0096	12.07	11	0.75276	1.0648	31.63	9	0.60076	1.0449	16.547	12	0.63049	1.0956	6.7686	11	0.72577	1.1567	12.108	11	1.04683	1.0661	1.0096	1.0648	1.09907	1.0449	1.0956	1.1567	1.04683	1.09907	Vdac3	0.952475	-0.0702471	1.02029	0.921504	0.92055	1	1
B-cell receptor-associated protein 31	Bcap31	27.956	2.612e-15	0.77032	1.1519	24.741	22	0.79415	1.0989	16.29	4	0.81285	1.178	10.265	4	0.78453	1.1107	35.199	4	0.84972	1.3322	37.64	3	0.73516	1.2475	28.265	4	0.77003	1.1018	29.129	3	1.1292	1.0989	1.178	1.1107	1.22717	1.3322	1.2475	1.1018	1.1292	1.22717	Bcap31	0.920168	-0.12003	0.824876	0.944289	1.00808	1	1
Translational activator of cytochrome c oxidase 1	Taco1	32.314	5.2793e-50	0.56689	0.81076	21.799	24	0.59053	0.73572	25.284	3	0.59234	0.69855	20.51	4	0.56552	0.7891	16.806	5	0.41223	0.70565	38.05	4	0.53376	0.84526	18.408	4	0.57633	0.92748	8.4037	4	0.741123	0.73572	0.69855	0.7891	0.82613	0.70565	0.84526	0.92748	0.741123	0.82613	Taco1	0.897103	-0.156655	1.04261	0.826432	0.8508	1	1
Ribosomal protein;60S ribosomal protein L10a	Rpl10a	24.831	3.2505e-14	1.352	2.1258	74.666	11	1.9577	2.6801	32.772	2	1.5864	2.2985	9.7262	2	NaN	NaN	NaN	1	0.36746	0.64199	164.73	2	1.1919	2.0569	11.495	2	1.1796	1.7829	18.085	2	2.4893	2.6801	2.2985		1.49393	0.64199	2.0569	1.7829	2.4893	1.49393	Rpl10a	1.66628	0.736628	4.17468	1.11746		1	1
Protein NipSnap homolog 2	Gbas	32.932	3.139e-31	0.76383	1.1938	16.545	44	0.83361	1.1692	14.658	6	0.71573	1.0025	14.717	7	0.85868	1.209	7.388	6	0.69759	1.1847	18.77	8	0.66333	1.1694	20.941	8	0.78094	1.2308	18.126	9	1.1269	1.1692	1.0025	1.209	1.19497	1.1847	1.1694	1.2308	1.1269	1.19497	Gbas	0.943039	-0.0846109	0.986917	0.857277	0.982288	1	1
Brain protein 44-like protein	Brp44l	12.454	3.3132e-09	0.76878	1.1153	42.68	25	0.80777	1.1421	19.995	4	0.76757	1.0949	22.502	4	0.821	1.2038	17.191	3	0.62918	1.0899	65.671	5	0.63731	1.1115	15.879	4	0.68425	1.0838	67.828	5	1.14693	1.1421	1.0949	1.2038	1.09507	1.0899	1.1115	1.0838	1.14693	1.09507	Brp44l	1.04736	0.0667628	1.04789	0.985065	1.11072	1	1
NAD(P) transhydrogenase, mitochondrial	Nnt	113.84	2.815e-210	0.073436	0.11273	146.04	124	0.073414	0.10525	134.65	17	0.054616	0.077748	163.7	17	0.082318	0.12193	107.73	20	0.066226	0.11615	129.07	22	0.089452	0.16651	173.54	26	0.078058	0.1235	163.28	22	0.101643	0.10525	0.077748	0.12193	0.135387	0.11615	0.16651	0.1235	0.101643	0.135387	Nnt	0.750758	-0.41358	0.906156	0.466927	0.987287	1	1
GrpE protein homolog 1, mitochondrial	Grpel1	24.307	1.5758e-78	0.67477	1.0298	17.673	68	0.70493	1.0106	16.799	13	0.71577	1.0258	13.857	13	0.72747	1.0282	36.982	8	0.59577	1.0296	10.354	10	0.62247	1.0982	13.996	12	0.65631	1.0245	8.1067	12	1.02153	1.0106	1.0258	1.0282	1.05077	1.0296	1.0982	1.0245	1.02153	1.05077	Grpel1	0.972179	-0.0407061	0.981546	0.934074	1.00361	1	1
Peptidyl-prolyl cis-trans isomerase FKBP2	Fkbp2	15.344	1.1757e-15	0.83233	1.1561	17.352	20	0.83845	1.1561	3.6011	5	0.83269	1.1722	9.3375	3	0.7101	0.98303	1.6111	2	0.69668	1.1608	29.144	3	0.80231	1.2324	23.106	4	0.8894	1.3464	19.296	3	1.10378	1.1561	1.1722	0.98303	1.24653	1.1608	1.2324	1.3464	1.10378	1.24653	Fkbp2	0.885477	-0.175473	0.995951	0.951152	0.730117	1	1
Cytochrome c oxidase subunit 7A-related protein, mitochondrial	Cox7a2l	14.913	9.4885e-10	0.85032	1.2816	33.353	13	1.1638	1.6001	24.446	3	1.0101	1.4568	50.375	2	1.0541	1.4413	53.761	2	0.72849	1.1204	19.017	2	0.96118	1.6319	51.35	2	0.77943	1.0951	14.409	2	1.4994	1.6001	1.4568	1.4413	1.28247	1.1204	1.6319	1.0951	1.4994	1.28247	Cox7a2l	1.16915	0.225464	1.42815	0.892702	1.31614	1	1
Malectin	Mlec	32.342	3.6596e-74	0.91032	1.4121	30.783	27	0.97244	1.4289	47.636	5	0.98887	1.3912	25.612	4	0.82916	1.0764	23.847	5	0.87091	1.4121	27.354	5	0.87578	1.4986	27.011	4	1.0112	1.5213	24.329	4	1.29883	1.4289	1.3912	1.0764	1.47733	1.4121	1.4986	1.5213	1.29883	1.47733	Mlec	0.879174	-0.185779	1.0119	0.928333	0.707553	1	1
Brain protein 44	Brp44	14.286	5.7976e-25	0.7232	1.0957	29.524	31	0.79076	1.1349	8.8932	5	0.76889	1.1373	5.7444	5	0.74874	1.1027	3.1451	5	0.59797	1.0586	67.467	6	0.57033	1.0412	3.219	5	0.67285	1.1305	4.3051	5	1.12497	1.1349	1.1373	1.1027	1.07677	1.0586	1.0412	1.1305	1.12497	1.07677	Brp44	1.04476	0.0631766	1.07208	1.0923	0.975409	1	1
Galectin-1	Lgals1	14.866	4.1399e-84	1.2741	2.0293	18.853	22	1.6722	2.356	6.4102	4	1.4945	2.0376	14.316	3	1.3425	1.8659	13.109	3	1.2348	1.9461	10.393	4	0.91587	1.4404	29.998	4	1.2324	2.0175	14.973	4	2.0865	2.356	2.0376	1.8659	1.80133	1.9461	1.4404	2.0175	2.0865	1.80133	Lgals1	1.15831	0.21202	1.21063	1.41461	0.924857	1	1
[Pyruvate dehydrogenase [lipoamide]] kinase isozyme 3, mitochondrial	Pdk3	47.922	4.5646e-32	0.93999	1.448	23.366	37	0.99635	1.433	21.845	5	1.0165	1.476	18.595	7	1.0568	1.4661	32.693	7	0.76585	1.3087	8.4442	5	0.85472	1.4727	28.171	7	0.93876	1.4449	19.485	6	1.45837	1.433	1.476	1.4661	1.40877	1.3087	1.4727	1.4449	1.45837	1.40877	Pdk3	1.03521	0.0499208	1.09498	1.00224	1.01467	1	1
Pyruvate dehydrogenase protein X component, mitochondrial	Pdhx	53.998	1.9503e-103	0.62697	0.95228	54.457	47	0.70236	1.02	85.725	9	0.65215	0.93164	21.719	8	0.73161	1.0363	16.562	6	0.58692	0.95558	16.603	7	0.54119	0.95436	66.992	8	0.56032	0.88116	64.691	9	0.99598	1.02	0.93164	1.0363	0.930367	0.95558	0.95436	0.88116	0.99598	0.930367	Pdhx	1.07052	0.0983174	1.06741	0.976193	1.17606	1	1
60S ribosomal protein L3	Rpl3	46.109	6.1549e-32	1.3746	2.1323	21.633	27	1.6127	2.1603	15.457	4	1.6109	2.2028	21.633	4	1.5652	2.1678	39.741	4	1.2283	2.1219	13.475	5	1.2195	2.1657	12.727	5	1.1423	1.782	26.427	5	2.17697	2.1603	2.2028	2.1678	2.0232	2.1219	2.1657	1.782	2.17697	2.0232	Rpl3	1.076	0.10568	1.0181	1.01713	1.2165	1	1
Mitochondrial ornithine transporter 1	Slc25a15	32.823	5.3642e-42	0.49569	0.75631	45.572	49	0.55227	0.79234	78.544	9	0.49231	0.7067	10.6	8	0.50922	0.72689	65.503	9	0.44705	0.77405	12.495	8	0.42397	0.7734	16.458	8	0.49268	0.77726	8.5179	7	0.741977	0.79234	0.7067	0.72689	0.774903	0.77405	0.7734	0.77726	0.741977	0.774903	Slc25a15	0.957509	-0.0626425	1.02363	0.913757	0.935195	1	1
Peroxisomal membrane protein PEX14	Pex14	41.207	9.0243e-48	1.6473	2.54	33.215	22	1.8164	2.5654	27.133	3	1.6423	2.3767	9.526	4	1.6227	2.3202	18.991	2	1.4065	2.3858	34.702	5	1.6948	3.021	50.92	4	2.0011	3.109	50.371	4	2.42077	2.5654	2.3767	2.3202	2.8386	2.3858	3.021	3.109	2.42077	2.8386	Pex14	0.852803	-0.229716	1.07528	0.786726	0.746285	1	1
10 kDa heat shock protein, mitochondrial	Hspe1	10.963	7.9398e-93	0.65319	0.98514	15.324	65	0.68681	0.97697	14.324	12	0.68175	0.98745	9.4681	12	0.66486	0.95311	20.814	12	0.58037	0.99809	4.426	9	0.56325	0.97965	15.845	11	0.64896	1.0211	21.772	9	0.97251	0.97697	0.98745	0.95311	0.999613	0.99809	0.97965	1.0211	0.97251	0.999613	Hspe1	0.972886	-0.0396571	0.97884	1.00796	0.933415	1	1
Cytochrome c oxidase subunit 5B, mitochondrial	Cox5b	13.847	2.656e-47	0.66463	1.01	27.198	42	0.71191	1.0185	23.874	10	0.68105	0.98619	24.27	7	0.66335	0.95663	3.462	5	0.58563	1.0042	12.099	6	0.58357	1.0221	9.5378	6	0.67158	1.0538	48.771	8	0.987107	1.0185	0.98619	0.95663	1.0267	1.0042	1.0221	1.0538	0.987107	1.0267	Cox5b	0.961436	-0.0567368	1.01424	0.964866	0.907791	1	1
NADH dehydrogenase [ubiquinone] iron-sulfur protein 2, mitochondrial	Ndufs2	52.625	1.8591e-175	0.65923	1.0269	21.724	61	0.73183	1.042	16.196	11	0.70627	1.0115	15.93	8	0.65923	0.93739	14.712	11	0.61704	1.0591	31.231	10	0.56016	1.0119	22.098	10	0.65288	1.0604	25.492	11	0.996963	1.042	1.0115	0.93739	1.0438	1.0591	1.0119	1.0604	0.996963	1.0438	Ndufs2	0.955129	-0.066233	0.983854	0.999605	0.883997	1	1
Metaxin-2	Mtx2	29.758	2.533e-101	0.65806	1.0255	20.197	19	0.78088	1.0906	16.143	3	0.65806	0.97453	32.345	3	0.75241	1.0812	19.969	4	0.57477	1.0139	18.265	3	0.54553	0.94019	30.791	3	0.68773	1.0987	13.415	3	1.04878	1.0906	0.97453	1.0812	1.0176	1.0139	0.94019	1.0987	1.04878	1.0176	Mtx2	1.03064	0.0435416	1.07565	1.03652	0.984072	1	1
NADH dehydrogenase [ubiquinone] 1 beta subcomplex subunit 10	Ndufb10	21.024	3.4008e-94	0.63756	0.98141	13.324	47	0.69122	0.98733	16.91	8	0.64106	0.94354	14.109	8	0.67362	0.953	11.895	8	0.56573	0.97842	8.844	7	0.55453	0.96918	10.373	7	0.67506	1.0669	15.529	9	0.96129	0.98733	0.94354	0.953	1.00483	0.97842	0.96918	1.0669	0.96129	1.00483	Ndufb10	0.956666	-0.0639126	1.00911	0.973545	0.893242	1	1
FUN14 domain-containing protein 2	Fundc2	16.564	9.6652e-23	0.74433	1.1204	31.824	22	0.91715	1.2132	22.427	4	0.60077	0.83031	7.4404	3	0.75224	1.0583	28.181	5	0.66002	1.1001	51.227	4	0.73731	1.2093	15.642	3	0.92291	1.441	30.655	3	1.03394	1.2132	0.83031	1.0583	1.25013	1.1001	1.2093	1.441	1.03394	1.25013	Fundc2	0.827061	-0.273934	1.10281	0.686604	0.734421	1	1
Fatty acyl-CoA reductase 1	Far1	59.95	2.8018e-114	2.804	4.1914	49.052	42	2.3268	3.2842	33.281	6	3.0125	4.2938	20.668	6	2.8745	4.0825	13.306	6	2.7206	4.6726	47.021	9	2.3356	4.07	82.789	7	2.9639	4.669	53.349	8	3.88683	3.2842	4.2938	4.0825	4.47053	4.6726	4.07	4.669	3.88683	4.47053	Far1	0.869434	-0.201852	0.702864	1.05499	0.874384	1	1
Calcium-binding mitochondrial carrier protein Aralar2	Slc25a13	74.466	4.9403e-186	0.5742	0.87799	57.504	91	0.5842	0.82635	42.504	15	0.61036	0.86929	101.07	17	0.63065	0.892	41.2	16	0.53917	0.9332	42.472	15	0.4996	0.89865	44.713	14	0.56061	0.88051	45.687	14	0.862547	0.82635	0.86929	0.892	0.90412	0.9332	0.89865	0.88051	0.862547	0.90412	Slc25a13	0.954018	-0.0679118	0.885502	0.967329	1.01305	1	1
Cytochrome c oxidase copper chaperone	Cox17	6.784	2.2652e-25	0.78141	1.295	46.444	22	0.92269	1.27	22.236	4	0.90551	1.3434	17.237	3	0.95521	1.3633	71.566	3	0.72973	1.2887	33.696	3	0.75212	1.3013	63.984	5	0.8051	1.2678	59.222	4	1.32557	1.27	1.3434	1.3633	1.28593	1.2887	1.3013	1.2678	1.32557	1.28593	Cox17	1.03082	0.0437934	0.985489	1.03235	1.07533	1	1
Cytochrome c oxidase subunit 6B1	Cox6b1	10.071	9.9511e-46	0.67359	1.0371	10.566	20	0.72261	1.0261	11.499	4	0.71736	1.0447	7.3633	2	0.69918	1.0089	20.579	3	0.60268	1.0338	10.112	3	0.6285	1.0897	9.2226	4	0.6479	1.0071	7.218	4	1.02657	1.0261	1.0447	1.0089	1.04353	1.0338	1.0897	1.0071	1.02657	1.04353	Cox6b1	0.983741	-0.0236494	0.992552	0.958704	1.00179	1	1
60S ribosomal protein L9	Rpl9-ps6;Rpl9	21.853	4.8811e-15	1.445	2.2616	15.309	12	2.0867	2.8614	23.609	2	NaN	NaN	NaN	1	1.5044	2.1073	11.287	3	1.3506	2.3842	7.5547	2	1.4197	2.4127	11.522	2	1.3389	2.1215	1.9199	2	2.48435	2.8614		2.1073	2.30613	2.3842	2.4127	2.1215	2.48435	2.30613	Rpl9-ps6;Rpl9	1.07728	0.107393	1.20015		0.993307	1	1
Trifunctional enzyme subunit beta, mitochondrial;3-ketoacyl-CoA thiolase	Hadhb	51.386	1.245e-113	0.71628	1.1408	14.77	100	0.84501	1.2093	7.3188	15	0.80753	1.1826	14.476	15	0.73236	1.0955	25.775	17	0.63763	1.1003	7.3523	17	0.62708	1.1371	12.812	17	0.70723	1.1157	8.4117	19	1.16247	1.2093	1.1826	1.0955	1.1177	1.1003	1.1371	1.1157	1.16247	1.1177	Hadhb	1.04005	0.0566563	1.09906	1.04001	0.981895	1	1
Mimitin, mitochondrial	Ndufaf2	19.628	1.9734e-31	0.67601	1.0035	48.466	36	0.67796	0.95847	77.458	7	0.72019	1.0175	30.291	5	0.69517	0.9738	7.8113	6	0.57743	0.98445	17.906	6	0.58342	1.0138	13.283	6	0.78247	1.1956	76.673	6	0.983257	0.95847	1.0175	0.9738	1.06462	0.98445	1.0138	1.1956	0.983257	1.06462	Ndufaf2	0.923578	-0.114694	0.97361	1.00365	0.814486	1	1
Glutamyl aminopeptidase	Enpep	107.96	1.8505e-131	1.5534	2.3976	48.814	43	1.7832	2.406	46.235	7	1.7885	2.4813	51.507	7	1.7508	2.5136	55.53	6	1.4428	2.4799	35.664	9	1.1701	1.9605	38.988	7	1.4633	2.3456	63.186	7	2.46697	2.406	2.4813	2.5136	2.262	2.4799	1.9605	2.3456	2.46697	2.262	Enpep	1.09061	0.125139	0.9702	1.26565	1.07162	1	1
Ribosome-releasing factor 2, mitochondrial	Gfm2	86.108	1.5615e-48	0.70337	1.0928	7.5196	13	0.78211	1.1077	1.9115	2	0.77533	1.1166	15.073	2	0.79121	1.1026	5.5759	3	0.65869	1.1506	3.6816	2	0.56365	0.9931	4.8471	2	0.67133	1.0177	4.367	2	1.10897	1.1077	1.1166	1.1026	1.0538	1.1506	0.9931	1.0177	1.10897	1.0538	Gfm2	1.05235	0.0736149	0.962715	1.12436	1.08342	1	1
NADH dehydrogenase [ubiquinone] 1 alpha subcomplex subunit 5	Ndufa5	13.36	2.5669e-141	0.62088	0.97869	21.523	70	0.67022	0.97381	16.812	12	0.63501	0.98276	11.949	10	0.6686	0.96006	9.8655	11	0.54629	0.96603	28.637	15	0.57589	0.99948	28.422	10	0.60093	1.0051	20.655	12	0.97221	0.97381	0.98276	0.96006	0.990203	0.96603	0.99948	1.0051	0.97221	0.990203	Ndufa5	0.981829	-0.0264568	1.00805	0.983271	0.955189	1	1
Thiosulfate sulfurtransferase	Tst	33.466	6.3147e-136	0.69807	1.0871	13.913	40	0.82039	1.1395	9.8437	6	0.74913	1.0952	15.036	6	0.77971	1.0658	7.1611	7	0.62279	1.0806	21.103	7	0.59163	1.0465	9.7986	7	0.68891	1.0867	13.481	7	1.10017	1.1395	1.0952	1.0658	1.07127	1.0806	1.0465	1.0867	1.10017	1.07127	Tst	1.02698	0.0384044	1.05451	1.04654	0.980767	1	1
Arylsulfatase A	Arsa	53.748	3.9371e-27	1.0619	1.6482	19.847	12	0.96818	1.3145	7.0972	2	1.1788	1.7071	5.6514	2	1.0173	1.4262	4.2424	2	1.1617	2.0089	27.31	2	0.90681	1.5307	22.041	2	1.2531	1.9491	9.2397	2	1.4826	1.3145	1.7071	1.4262	1.82957	2.0089	1.5307	1.9491	1.4826	1.82957	Arsa	0.810356	-0.303373	0.654338	1.11524	0.731722	1	1
ES1 protein homolog, mitochondrial	D10Jhu81e	28.09	2.4405e-172	0.54605	0.85943	10.127	100	0.59643	0.85793	8.5711	17	0.60866	0.86896	9.5636	17	0.57349	0.83311	12.817	18	0.50104	0.85916	8.9555	15	0.48032	0.87019	11.273	17	0.52367	0.85787	9.6633	16	0.853333	0.85793	0.86896	0.83311	0.862407	0.85916	0.87019	0.85787	0.853333	0.862407	D10Jhu81e	0.989479	-0.0152589	0.998568	0.998587	0.971138	1	1
Glutathione S-transferase A3	Gsta3	25.36	1.0091e-18	1.2721	1.8135	27.586	16	1.2171	1.7036	4.6561	2	1.4354	2.0325	14.102	4	1.5854	2.1464	36.149	4	1.1753	1.8798	48.288	2	1.0475	1.7022	15.726	2	0.89517	1.2705	17.538	2	1.96083	1.7036	2.0325	2.1464	1.6175	1.8798	1.7022	1.2705	1.96083	1.6175	Gsta3	1.21226	0.277701	0.906267	1.19404	1.68941	1	1
LETM1 domain-containing protein 1	Letmd1	41.7	5.4984e-28	0.72148	1.2659	13.375	11	NaN	NaN	NaN	1	1.0088	1.4404	5.7616	2	0.83017	1.1486	16.616	2	0.66889	1.1894	8.8151	2	0.60015	1.0518	8.3576	2	0.76153	1.172	15.253	2	1.2945		1.4404	1.1486	1.13773	1.1894	1.0518	1.172	1.2945	1.13773	Letmd1	1.13779	0.186233		1.36946	0.980034	1	1
39S ribosomal protein L16, mitochondrial	Mrpl16	28.803	1.0288e-10	0.63283	0.95435	18.775	11	0.72284	1.0122	23.574	2	NaN	NaN	NaN	1	0.64165	0.89731	17.803	2	0.62511	1.0615	34.812	2	0.6047	1.0411	12.302	2	0.56748	0.89474	25.182	2	0.954755	1.0122		0.89731	0.999113	1.0615	1.0411	0.89474	0.954755	0.999113	Mrpl16	0.955602	-0.0655178	0.953556		1.00287	1	1
Probable arginine--tRNA ligase, mitochondrial	Rars2	65.335	3.1518e-81	0.70165	1.0261	41.049	14	0.661	0.92993	83.911	3	0.89598	1.2804	30.315	2	NaN	NaN	NaN	1	0.60636	1.0441	32.173	2	0.72336	1.2716	37.008	3	0.69726	1.0188	16.505	3	1.10516	0.92993	1.2804		1.1115	1.0441	1.2716	1.0188	1.10516	1.1115	Rars2	0.9943	-0.00824617	0.890652	1.00692		1	1
Coiled-coil-helix-coiled-coil-helix domain-containing protein 3, mitochondrial	Chchd3	26.334	3.0211e-63	0.66698	1.0875	35.493	61	0.80717	1.1491	29.727	9	0.77607	1.1237	28.033	8	0.74668	1.0594	78.124	9	0.57096	0.99808	11.215	12	0.62398	1.1	27.258	12	0.67386	1.0691	13.242	11	1.11073	1.1491	1.1237	1.0594	1.05573	0.99808	1.1	1.0691	1.11073	1.05573	Chchd3	1.0521	0.0732761	1.15131	1.02155	0.990927	1	1
Histidine triad nucleotide-binding protein 2, mitochondrial	Hint2	17.32	3.8588e-54	0.47001	0.72012	13.281	26	0.5211	0.71218	17.88	5	0.49686	0.71756	14.095	4	0.50698	0.73669	11.109	4	0.40956	0.70297	10.454	4	0.41498	0.74673	10.165	4	0.47214	0.7556	18.524	5	0.722143	0.71218	0.71756	0.73669	0.7351	0.70297	0.74673	0.7556	0.722143	0.7351	Hint2	0.982374	-0.0256553	1.0131	0.960936	0.974974	1	1
Acyl carrier protein, mitochondrial;Acyl carrier protein	Ndufab1	17.37	1.3922e-25	0.63765	0.97581	12.926	47	0.67817	0.97049	9.3785	6	0.66474	1.0391	11.379	5	0.68892	0.98732	13.479	10	0.56217	0.97451	17.282	7	0.56398	1.0319	15.897	9	0.60595	0.95416	10.48	10	0.99897	0.97049	1.0391	0.98732	0.986857	0.97451	1.0319	0.95416	0.99897	0.986857	Ndufab1	1.01227	0.0176008	0.995875	1.00698	1.03475	1	1
ATP synthase subunit epsilon, mitochondrial	Atp5e	5.8378	6.6411e-05	0.67791	1.0338	9.1415	13	0.71117	1.0313	8.2656	2	0.69722	1.0495	3.9755	2	0.68481	0.99128	17.564	3	0.58074	1.0176	1.6699	2	0.59406	1.0734	5.3048	2	0.64804	1.0563	0.79632	2	1.02403	1.0313	1.0495	0.99128	1.0491	1.0176	1.0734	1.0563	1.02403	1.0491	Atp5e	0.9761	-0.0348989	1.01346	0.977734	0.938446	1	1
Solute carrier family 25 member 51	Mcart1;Slc25a51	35.489	3.2973e-14	0.63567	0.88328	14.086	15	0.6308	0.87145	12.74	2	0.74368	1.013	11.21	3	0.65934	0.89525	11.39	3	0.62224	0.94129	12.141	2	0.44957	0.74103	3.1959	2	0.60768	0.80174	19.706	3	0.926567	0.87145	1.013	0.89525	0.82802	0.94129	0.74103	0.80174	0.926567	0.82802	Mcart1;Slc25a51	1.11901	0.162229	0.925804	1.36702	1.11663	1	1
Choline dehydrogenase, mitochondrial	Chdh	66.414	0	0.65329	0.98869	24.189	112	0.72427	1.0116	23.363	20	0.68855	0.9921	24.563	19	0.68471	1.0039	23.601	19	0.55922	0.965	26.517	19	0.55764	0.98165	33.652	18	0.642	1.0108	8.1061	17	1.00253	1.0116	0.9921	1.0039	0.985817	0.965	0.98165	1.0108	1.00253	0.985817	Chdh	1.01696	0.0242589	1.04829	1.01065	0.993174	1	1
Copper transport protein ATOX1	Atox1	7.3384	7.4878e-54	1.5844	2.4522	9.1327	24	1.6555	2.3814	7.6715	4	1.722	2.5035	10.39	4	1.6765	2.3515	10.729	4	1.4343	2.523	8.2227	4	1.3816	2.444	3.5026	4	1.5726	2.4805	15.523	4	2.41213	2.3814	2.5035	2.3515	2.4825	2.523	2.444	2.4805	2.41213	2.4825	Atox1	0.971655	-0.0414841	0.943876	1.02435	0.947994	1	1
V-type proton ATPase subunit B, brain isoform	Atp6v1b2	56.55	4.6392e-193	1.1745	1.7255	81.446	75	1.2125	1.7035	75.11	12	1.3835	2.0381	88.707	12	1.2444	1.7656	78.078	14	0.98641	1.7096	85.021	11	0.98389	1.7083	86.008	12	1.1098	1.7461	88.296	14	1.83573	1.7035	2.0381	1.7656	1.72133	1.7096	1.7083	1.7461	1.83573	1.72133	Atp6v1b2	1.06646	0.09283	0.996432	1.19306	1.01117	1	1
NADPH--cytochrome P450 reductase	Por	77.043	1.9339e-51	0.97692	1.465	8.9957	19	1.0397	1.4921	16.395	3	0.99432	1.4317	4.28	3	0.9284	1.3129	0.98625	3	0.8757	1.4605	7.6345	4	0.89242	1.4795	4.2774	2	1.0134	1.5545	3.3216	4	1.41223	1.4921	1.4317	1.3129	1.49817	1.4605	1.4795	1.5545	1.41223	1.49817	Por	0.942641	-0.0852197	1.02164	0.967692	0.84458	1	1
Coiled-coil domain-containing protein 90A, mitochondrial	Ccdc90a	37.849	6.6901e-21	0.6902	1.0302	17.815	16	0.72887	1.0302	12.7	3	NaN	NaN	NaN	1	0.77674	1.09	31.041	5	0.59572	1.0331	9.2495	3	0.55275	0.94299	5.6053	2	0.6786	1.0599	4.0296	2	1.0601	1.0302		1.09	1.012	1.0331	0.94299	1.0599	1.0601	1.012	Ccdc90a	1.04753	0.0669958	0.997193		1.0284	1	1
Peroxisomal coenzyme A diphosphatase NUDT7	Nudt7	29.482	8.9021e-18	1.787	2.4852	92.588	11	1.8294	2.5776	5.1615	2	1.5899	2.3146	9.6907	2	NaN	NaN	NaN	1	1.5195	2.4311	241.94	2	3.1838	5.3503	72.324	2	2.4124	3.5875	104.24	2	2.4461	2.5776	2.3146		3.78963	2.4311	5.3503	3.5875	2.4461	3.78963	Nudt7	0.645471	-0.631575	1.06026	0.432611		1	1
Pro-cathepsin H;Cathepsin H mini chain;Cathepsin H;Cathepsin H heavy chain;Cathepsin H light chain	Ctsh	37.17	2.4779e-88	0.83942	1.3067	11.636	55	0.90949	1.2754	9.6511	10	0.88834	1.2917	19.397	11	0.91387	1.3228	7.0445	9	0.77502	1.334	3.7272	7	0.74564	1.2895	7.6211	9	0.83535	1.3265	10.588	9	1.29663	1.2754	1.2917	1.3228	1.31667	1.334	1.2895	1.3265	1.29663	1.31667	Ctsh	0.984785	-0.0221196	0.956072	1.00171	0.997211	1	1
Cytochrome b-c1 complex subunit 2, mitochondrial	Uqcrc2	48.234	3.2267e-197	0.63398	0.98988	10.432	62	0.68806	0.97916	7.5612	12	0.66645	0.96473	10.888	11	0.69036	1.0028	19.926	11	0.56861	0.97659	5.9713	10	0.57696	1.0017	5.1661	9	0.64234	1.0065	4.3332	9	0.98223	0.97916	0.96473	1.0028	0.99493	0.97659	1.0017	1.0065	0.98223	0.99493	Uqcrc2	0.987235	-0.0185341	1.00263	0.963093	0.996324	1	1
Proline synthase co-transcribed bacterial homolog protein	Prosc	30.048	5.8223e-76	0.62532	0.95837	15.307	43	0.68868	0.95837	14.338	7	0.72493	1.0397	15.213	7	0.70669	0.99398	15.564	8	0.52403	0.93578	12.985	7	0.51714	0.91369	18.557	8	0.6412	1.0131	14.87	6	0.99735	0.95837	1.0397	0.99398	0.95419	0.93578	0.91369	1.0131	0.99735	0.95419	Prosc	1.04523	0.0638233	1.02414	1.13791	0.981127	1	1
60S acidic ribosomal protein P0	Rplp0;Gm8730	34.216	1.2872e-26	1.4359	2.3462	19.818	23	1.7201	2.388	7.5492	3	1.5678	2.2734	45.377	3	1.6481	2.3535	24.269	6	1.3052	2.241	10.046	4	1.347	2.3514	2.0458	3	1.3916	2.1976	8.4736	4	2.3383	2.388	2.2734	2.3535	2.26333	2.241	2.3514	2.1976	2.3383	2.26333	Rplp0;Gm8730	1.03312	0.047011	1.0656	0.966828	1.07094	1	1
28S ribosomal protein S27, mitochondrial	Mrps27	47.778	2.787e-59	0.58229	0.90147	18.123	40	0.59621	0.82768	29.505	6	0.64909	0.94792	14.85	6	0.60662	0.83372	23.196	6	0.55092	0.95915	15	8	0.53141	0.90843	16.952	8	0.55633	0.89288	9.2628	6	0.869773	0.82768	0.94792	0.83372	0.920153	0.95915	0.90843	0.89288	0.869773	0.920153	Mrps27	0.945248	-0.0812348	0.862931	1.04347	0.933742	1	1
Cytochrome c oxidase subunit 7A1, mitochondrial	Cox7a1	8.9863	4.9463e-23	0.51153	0.88369	15.201	11	0.68879	0.97566	8.713	2	0.57993	0.83134	19.642	2	0.5678	0.81146	17.868	2	NaN	NaN	NaN	1	0.48144	0.84164	7.6668	2	0.47727	0.73569	24.883	2	0.87282	0.97566	0.83134	0.81146	0.788665		0.84164	0.73569	0.87282	0.788665	Cox7a1	1.10671	0.146272		0.987762	1.10299	1	1
Dolichyl-diphosphooligosaccharide--protein glycosyltransferase subunit 1	Rpn1	68.527	1.3766e-61	0.78523	1.2057	38.316	17	0.95825	1.3442	35.304	2	0.77273	1.0887	25.298	3	0.90004	1.2458	8.7893	3	0.75587	1.2057	20.057	3	1.0783	1.7977	68.742	3	0.94879	1.4912	14.112	3	1.22623	1.3442	1.0887	1.2458	1.4982	1.2057	1.7977	1.4912	1.22623	1.4982	Rpn1	0.818471	-0.288997	1.11487	0.605607	0.835435	1	1
Mitochondrial nucleoid factor 1	Mnf1;2900010M23Rik	16.32	1.0906e-39	0.45748	0.7326	66.152	13	0.62304	0.88429	26.614	2	0.51884	0.75122	137.96	3	0.47147	0.67944	5.7009	2	0.4176	0.7365	1.2526	2	0.42875	0.75541	2.6217	2	0.43935	0.6751	4.0608	2	0.77165	0.88429	0.75122	0.67944	0.722337	0.7365	0.75541	0.6751	0.77165	0.722337	Mnf1;2900010M23Rik	1.06827	0.0952752	1.20067	0.994453	1.00643	1	1
Valine--tRNA ligase, mitochondrial	Vars2	118.46	1.2197e-22	0.63051	0.92839	21.31	17	0.63468	0.85814	25.051	4	0.63629	0.90281	30.965	3	0.74953	1.0433	31.35	2	0.548	0.87549	15.292	4	0.60684	1.0569	17.098	2	0.64976	1.0257	13.013	2	0.93475	0.85814	0.90281	1.0433	0.98603	0.87549	1.0569	1.0257	0.93475	0.98603	Vars2	0.947993	-0.077051	0.980183	0.854206	1.01716	1	1
Myosin light polypeptide 6	Myl6	16.93	1.0672e-85	2.1014	3.4114	27.144	29	2.5311	3.4264	31.872	5	2.7295	3.8622	13.895	4	2.1668	3.0453	28.796	3	1.9907	3.4114	20.352	5	1.8965	3.1455	36.513	7	1.951	3.0664	11.98	5	3.44463	3.4264	3.8622	3.0453	3.20777	3.4114	3.1455	3.0664	3.44463	3.20777	Myl6	1.07384	0.102781	1.0044	1.22785	0.993119	1	1
Proline dehydrogenase 1, mitochondrial	Prodh	68.035	2.3151e-192	0.3706	0.55356	32.051	42	0.40003	0.52964	32.333	7	0.37685	0.54054	16.926	6	0.3921	0.55333	26.676	7	0.35188	0.59991	34.575	8	0.30668	0.52945	22.185	7	0.35649	0.56632	49.72	7	0.54117	0.52964	0.54054	0.55333	0.565227	0.59991	0.52945	0.56632	0.54117	0.565227	Prodh	0.957439	-0.0627477	0.882866	1.02095	0.977062	1	1
	Idh3b	42.194	0	0.62193	0.94786	23.851	86	0.68741	0.98454	13.797	14	0.65919	0.94184	16.982	15	0.65096	0.93831	22.784	15	0.56745	0.98223	14.393	13	0.5516	0.96165	29.611	13	0.59997	0.94042	37.456	16	0.954897	0.98454	0.94184	0.93831	0.961433	0.98223	0.96165	0.94042	0.954897	0.961433	Idh3b	0.993201	-0.0098422	1.00235	0.9794	0.997756	1	1
Cytochrome c oxidase subunit 7C, mitochondrial	Cox7c	7.3325	3.7717e-05	0.58884	0.88876	19.292	20	0.63738	0.88478	21.316	3	0.62524	0.88072	15.041	4	0.58609	0.82191	28.65	3	0.59332	0.99347	16.483	4	0.53678	0.89276	27.122	3	0.51651	0.81055	19.043	3	0.86247	0.88478	0.88072	0.82191	0.898927	0.99347	0.89276	0.81055	0.86247	0.898927	Cox7c	0.959444	-0.0597292	0.890596	0.986514	1.01402	1	1
28S ribosomal protein S26, mitochondrial	Mrps26	23.443	7.4847e-28	0.53746	0.80806	59.968	22	0.58155	0.83494	58.791	5	0.58433	0.83897	63.588	4	0.45869	0.63631	29.166	2	0.40478	0.69213	83.631	4	0.39571	0.71173	10.938	3	0.45072	0.70768	82.041	4	0.770073	0.83494	0.83897	0.63631	0.703847	0.69213	0.71173	0.70768	0.770073	0.703847	Mrps26	1.09409	0.129735	1.20633	1.17878	0.899149	1	1
Beta-2-glycoprotein 1	Apoh	38.618	1.7984e-23	0.73864	1.1085	21.946	31	0.86991	1.2032	14.34	6	0.96041	1.3153	26.215	7	0.78481	1.0779	4.1295	2	0.71804	1.2477	32.409	6	0.6236	1.0534	4.9131	5	0.69202	1.043	22.208	5	1.1988	1.2032	1.3153	1.0779	1.1147	1.2477	1.0534	1.043	1.1988	1.1147	Apoh	1.07545	0.104936	0.964334	1.24862	1.03346	1	1
NADH dehydrogenase [ubiquinone] 1 alpha subcomplex subunit 11	Ndufa11	15.115	2.2949e-53	0.65644	1.0104	7.164	24	0.70104	1.0043	10.608	6	0.67472	0.9866	6.7804	5	0.66045	0.95884	3.7462	3	0.56541	0.98147	6.6584	3	0.58459	1.0165	2.0355	3	0.65492	1.0392	3.3895	4	0.983247	1.0043	0.9866	0.95884	1.01239	0.98147	1.0165	1.0392	0.983247	1.01239	Ndufa11	0.971213	-0.0421399	1.02326	0.970585	0.922671	1	1
Ras-related protein Rab-18	Rab18	23.035	5.995e-60	0.84291	1.2071	11.684	21	0.84291	1.1847	1.0806	3	0.84511	1.1678	4.6776	3	0.82542	1.183	19.959	3	0.70927	1.1584	8.2034	3	0.72539	1.1991	18.437	4	0.8838	1.3031	7.3223	5	1.1785	1.1847	1.1678	1.183	1.2202	1.1584	1.1991	1.3031	1.1785	1.2202	Rab18	0.965825	-0.0501659	1.0227	0.973897	0.907835	1	1
ATP-binding cassette sub-family B member 7, mitochondrial	Abcb7	82.58	4.5853e-103	0.59205	0.88432	21.315	46	0.64006	0.89404	39.628	8	0.59372	0.84483	13.882	9	0.75323	1.0757	15.142	5	0.50531	0.8787	12.589	8	0.50172	0.86234	19.428	7	0.59168	0.92234	11.757	9	0.93819	0.89404	0.84483	1.0757	0.887793	0.8787	0.86234	0.92234	0.93819	0.887793	Abcb7	1.05677	0.0796562	1.01746	0.979695	1.16627	1	1
Acylglycerol kinase, mitochondrial	Agk	46.975	1.6976e-61	0.72169	1.0259	38.908	39	0.85479	1.1876	44.066	6	0.73247	1.0259	58.545	7	0.74804	1.0397	9.5935	6	0.59102	0.98363	16.199	8	0.5772	0.97529	57.806	6	0.69982	1.092	30.618	6	1.0844	1.1876	1.0259	1.0397	1.01697	0.98363	0.97529	1.092	1.0844	1.01697	Agk	1.0663	0.0926152	1.20736	1.05189	0.952106	1	1
V-type proton ATPase subunit D	Atp6v1d	28.369	5.2509e-85	0.99427	1.4369	26.488	22	1.0042	1.3094	17.898	5	1.029	1.4763	22.222	4	1.0125	1.4207	19.275	4	0.83475	1.4047	47.558	4	0.80153	1.4011	14.664	2	1.0666	1.7081	11.344	3	1.40213	1.3094	1.4763	1.4207	1.50463	1.4047	1.4011	1.7081	1.40213	1.50463	Atp6v1d	0.931877	-0.101788	0.932156	1.05367	0.831743	1	1
60S ribosomal protein L4	Rpl4	47.153	1.9288e-22	1.0989	1.8774	27.53	16	1.787	2.6213	36.056	3	1.5177	2.2376	26.45	3	1.1757	1.6995	46.424	2	0.87064	1.507	23.75	2	1.0488	1.8357	13.169	3	1.366	2.1396	28.357	3	2.18613	2.6213	2.2376	1.6995	1.82743	1.507	1.8357	2.1396	2.18613	1.82743	Rpl4	1.19629	0.258563	1.73942	1.21894	0.794307	1	1
39S ribosomal protein L47, mitochondrial	Mrpl47	29.725	3.9836e-14	0.55536	0.86098	16.561	12	0.58648	0.82806	7.8154	2	0.44966	0.65413	28.584	2	0.66136	0.90905	11.185	2	0.51494	0.89665	1.9063	2	0.52403	0.91941	11.588	2	0.53486	0.84577	15.76	2	0.79708	0.82806	0.65413	0.90905	0.887277	0.89665	0.91941	0.84577	0.79708	0.887277	Mrpl47	0.898344	-0.154659	0.923504	0.711467	1.07482	1	1
Peroxisomal membrane protein 2	Pxmp2	22.11	6.4483e-16	2.3364	3.4665	56.1	17	2.957	4.2176	79.225	2	2.3364	3.246	19.439	3	1.7596	2.5363	57.926	3	2.3525	3.9281	66.318	3	2.2124	3.4665	86.843	3	2.8068	4.0701	52.079	3	3.3333	4.2176	3.246	2.5363	3.82157	3.9281	3.4665	4.0701	3.3333	3.82157	Pxmp2	0.872234	-0.197213	1.0737	0.936391	0.623154	1	1
NLR family member X1	Nlrx1	107.83	2.0065e-65	0.68982	1.0308	57.793	18	0.86701	1.1459	12.355	4	0.63648	0.88947	114.9	4	0.8495	1.1674	5.826	2	0.61686	1.0001	7.6591	2	0.62045	1.0106	29.207	3	0.6005	0.8811	11.213	3	1.06759	1.1459	0.88947	1.1674	0.963933	1.0001	1.0106	0.8811	1.06759	0.963933	Nlrx1	1.10754	0.147352	1.14579	0.880141	1.32493	1	1
Succinate dehydrogenase [ubiquinone] flavoprotein subunit, mitochondrial	Sdha	72.585	0	0.61776	0.99421	55.957	179	0.70233	1.0007	50.952	24	0.67587	0.98	57.591	33	0.68084	0.98315	35.276	30	0.57319	0.98672	62.939	33	0.58066	1.0179	70.068	31	0.61764	1.0004	48.149	28	0.98795	1.0007	0.98	0.98315	1.00167	0.98672	1.0179	1.0004	0.98795	1.00167	Sdha	0.9863	-0.0199022	1.01417	0.962766	0.982757	1	1
Cytochrome c oxidase assembly protein COX15 homolog	Cox15	45.852	1.0862e-31	0.65593	0.98562	53.749	28	0.72419	1.0029	68.915	4	0.73261	1.0152	48.32	5	0.84594	1.1861	32.645	4	0.62776	1.095	60.297	5	0.54806	0.93212	67.527	5	0.59943	0.93836	63.41	5	1.06807	1.0029	1.0152	1.1861	0.988493	1.095	0.93212	0.93836	1.06807	0.988493	Cox15	1.0805	0.111699	0.91589	1.08913	1.26401	1	1
Sulfurtransferase;3-mercaptopyruvate sulfurtransferase	Mpst	33.097	7.4024e-82	0.47597	0.73218	22.42	42	0.49794	0.69362	7.3916	7	0.52228	0.77054	15.933	7	0.4937	0.69477	6.6017	6	0.44184	0.77031	39.594	6	0.4427	0.74006	22.319	8	0.47572	0.7321	31.539	8	0.719643	0.69362	0.77054	0.69477	0.74749	0.77031	0.74006	0.7321	0.719643	0.74749	Mpst	0.962746	-0.0547722	0.900443	1.04119	0.94901	1	1
Succinate dehydrogenase [ubiquinone] iron-sulfur subunit, mitochondrial	Sdhb	31.814	1.2566e-123	0.66183	1.0174	24.288	81	0.69936	0.96693	17.917	14	0.68591	0.99703	21.055	14	0.71715	1.0306	16.127	14	0.5903	1.0047	16.331	13	0.58269	1.0222	42.232	13	0.6398	1.0124	25.315	13	0.998187	0.96693	0.99703	1.0306	1.0131	1.0047	1.0222	1.0124	0.998187	1.0131	Sdhb	0.98528	-0.021395	0.962407	0.975377	1.01798	1	1
39S ribosomal protein L37, mitochondrial	Mrpl37	48.34	2.8202e-34	0.55029	0.81169	19.736	19	0.60254	0.83121	14.553	3	0.58744	0.82747	16.481	4	NaN	NaN	NaN	1	0.46001	0.81242	17.071	3	0.5563	0.94118	40.912	4	0.52972	0.80017	1.6228	4	0.82934	0.83121	0.82747		0.851257	0.81242	0.94118	0.80017	0.82934	0.851257	Mrpl37	0.974254	-0.0376305	1.02313	0.879184		1	1
Acyl-CoA synthetase family member 3, mitochondrial	Acsf3	65.076	2.2275e-87	0.70644	1.0536	35.555	17	0.79093	1.1305	13.66	3	0.43557	0.62871	87.416	2	0.70644	1.0053	32.03	3	0.63	1.0989	18.596	3	0.58625	1.0337	30.156	3	0.63728	0.99701	23.145	3	0.921503	1.1305	0.62871	1.0053	1.0432	1.0989	1.0337	0.99701	0.921503	1.0432	Acsf3	0.88334	-0.178959	1.02876	0.608213	1.00831	1	1
40S ribosomal protein S5;40S ribosomal protein S5, N-terminally processed	Rps5	22.876	2.1817e-51	1.2837	2.0974	24.3	14	1.8171	2.5358	2.6872	2	1.7612	2.5203	5.4298	2	1.1159	1.5924	22.21	2	1.2826	2.2118	18.082	3	1.0208	1.7436	18.612	2	1.2458	1.8752	35.698	3	2.21617	2.5358	2.5203	1.5924	1.94353	2.2118	1.7436	1.8752	2.21617	1.94353	Rps5	1.14028	0.189385	1.14649	1.44546	0.849189	1	1
28S ribosomal protein S22, mitochondrial	Mrps22	41.192	9.0714e-62	0.52399	0.8295	21.119	24	0.58231	0.82375	29.438	5	0.51755	0.74687	24.935	4	0.59809	0.82796	12.255	4	0.45222	0.76314	18.507	4	0.49612	0.91357	15.89	4	0.57089	0.91379	4.9586	3	0.799527	0.82375	0.74687	0.82796	0.8635	0.76314	0.91357	0.91379	0.799527	0.8635	Mrps22	0.925914	-0.11105	1.07942	0.817529	0.906073	1	1
D-beta-hydroxybutyrate dehydrogenase, mitochondrial	Bdh1	38.299	3.4244e-177	0.67917	1.0767	17.452	71	0.82825	1.1577	12.399	12	0.76352	1.1225	10.951	11	0.74445	1.0301	12.567	11	0.595	1.0445	24.054	11	0.60014	1.0778	26.797	12	0.66283	1.0733	10.389	14	1.10343	1.1577	1.1225	1.0301	1.0652	1.0445	1.0778	1.0733	1.10343	1.0652	Bdh1	1.03589	0.0508751	1.10838	1.04147	0.95975	1	1
Glutathione peroxidase 1	Gpx1	22.347	1.443e-72	0.26783	0.41104	24.699	44	0.28232	0.40089	12.347	8	0.26768	0.38957	8.291	7	0.30256	0.43219	52.741	7	0.2363	0.40925	3.7922	7	0.244	0.41385	12.719	7	0.26901	0.4234	20.358	8	0.40755	0.40089	0.38957	0.43219	0.4155	0.40925	0.41385	0.4234	0.40755	0.4155	Gpx1	0.980866	-0.0278714	0.979572	0.941331	1.02076	1	1
Cubilin	Cubn	399.09	0	3.2834	5.2768	65.823	80	3.7655	5.2849	81.396	15	3.8925	5.7353	78.276	12	3.7728	5.2434	55.648	15	3.2366	5.4658	60.152	13	2.8663	4.9233	47.406	12	3.5343	5.1474	70.138	13	5.4212	5.2849	5.7353	5.2434	5.17883	5.4658	4.9233	5.1474	5.4212	5.17883	Cubn	1.0468	0.0659851	0.966903	1.16493	1.01865	1	1
Mitochondrial peptide methionine sulfoxide reductase	Msra	25.988	1.9753e-170	0.73981	1.1531	10.94	40	0.81457	1.1605	14.753	6	0.79898	1.1726	9.4409	7	0.75041	1.0607	9.6792	7	0.66676	1.1614	7.7782	7	0.66712	1.1598	16.092	7	0.73396	1.1694	5.5625	6	1.13127	1.1605	1.1726	1.0607	1.16353	1.1614	1.1598	1.1694	1.13127	1.16353	Msra	0.972268	-0.0405735	0.999225	1.01104	0.907046	1	1
MOSC domain-containing protein 2, mitochondrial	Marc2;Mosc2	38.194	2.478e-164	0.62659	0.97758	12.381	71	0.67964	0.9638	8.7007	13	0.64277	0.94149	9.4467	12	0.68134	0.98767	16.99	12	0.57004	0.98397	14.452	11	0.56069	0.99506	11.268	11	0.61759	0.96789	10.693	12	0.96432	0.9638	0.94149	0.98767	0.982307	0.98397	0.99506	0.96789	0.96432	0.982307	Marc2;Mosc2	0.981689	-0.0266615	0.979501	0.946164	1.02044	1	1
28S ribosomal protein S23, mitochondrial	Mrps23	20.348	1.6611e-71	0.56086	0.85721	15.953	19	0.6124	0.88054	15.122	3	0.59038	0.85721	10.924	3	0.61917	0.84011	19.3	4	0.45843	0.81243	25.163	3	0.52111	0.86316	16.311	3	0.5281	0.84252	14.704	3	0.859287	0.88054	0.85721	0.84011	0.83937	0.81243	0.86316	0.84252	0.859287	0.83937	Mrps23	1.02373	0.0338326	1.08383	0.993107	0.99714	1	1
Probable Xaa-Pro aminopeptidase 3	Xpnpep3	56.677	1.7345e-74	0.54818	0.89383	21.821	28	0.65587	0.92175	11.937	5	0.61771	0.8967	27.654	4	0.5928	0.86643	38.26	4	0.43233	0.75486	16.206	5	0.52931	0.93576	14.895	6	0.55083	0.85045	20.812	4	0.89496	0.92175	0.8967	0.86643	0.847023	0.75486	0.93576	0.85045	0.89496	0.847023	Xpnpep3	1.05659	0.0794215	1.22109	0.958259	1.01879	1	1
Pyruvate dehydrogenase E1 component subunit alpha, somatic form, mitochondrial	Pdha1	43.231	7.7491e-303	0.6098	0.96346	13.027	82	0.70643	0.97545	11.578	17	0.66412	0.96731	17.272	14	0.66355	0.94471	13.335	12	0.55749	0.9549	11.325	13	0.53894	0.93741	13.167	13	0.61036	0.96077	12.134	13	0.96249	0.97545	0.96731	0.94471	0.951027	0.9549	0.93741	0.96077	0.96249	0.951027	Pdha1	1.01205	0.0172858	1.02152	1.0319	0.983284	1	1
2-methoxy-6-polyprenyl-1,4-benzoquinol methylase, mitochondrial	Coq5	37.335	2.4485e-54	0.47037	0.70882	14.6	21	0.45786	0.6512	18.506	3	0.47751	0.70882	6.2044	3	0.47037	0.68937	4.4829	5	0.53956	0.86993	12.889	3	0.38238	0.66462	21.752	3	0.4696	0.72237	15.453	4	0.68313	0.6512	0.70882	0.68937	0.752307	0.86993	0.66462	0.72237	0.68313	0.752307	Coq5	0.908047	-0.139161	0.748566	1.0665	0.954317	1	1
Acylamino-acid-releasing enzyme	Apeh	81.58	1.7145e-34	1.3378	2.1445	31.746	15	1.3366	1.9238	55.972	2	1.5013	2.1445	30.335	3	1.7635	2.4156	41.611	3	1.2877	2.2748	15.717	2	0.92987	1.4739	25.435	3	1.3186	2.1297	34.594	2	2.1613	1.9238	2.1445	2.4156	1.95947	2.2748	1.4739	2.1297	2.1613	1.95947	Apeh	1.103	0.141438	0.845701	1.45498	1.13424	1	1
Proliferation-associated protein 2G4	Pa2g4	43.698	6.7093e-13	1.1774	1.8194	84.891	11	1.0589	1.5684	147.37	3	NaN	NaN	NaN	1	1.453	2.0444	51.367	2	NaN	NaN	NaN	1	1.8481	3.0416	38.972	2	1.2534	1.8422	44.439	2	1.8064	1.5684		2.0444	2.4419		3.0416	1.8422	1.8064	2.4419	Pa2g4	0.739752	-0.434887	0.51565		1.10976	1	1
Sideroflexin-2	Sfxn2	36.141	6.2689e-95	0.37997	0.6278	38.438	21	0.47596	0.68912	18.288	3	0.40194	0.58859	80.974	4	0.35878	0.51474	17.72	4	0.35684	0.63253	30.812	4	0.35867	0.65601	3.6989	3	0.37809	0.62804	22.488	3	0.597483	0.68912	0.58859	0.51474	0.63886	0.63253	0.65601	0.62804	0.597483	0.63886	Sfxn2	0.935234	-0.0966013	1.08947	0.897227	0.819597	1	1
39S ribosomal protein L1, mitochondrial	Mrpl1	37.596	1.6985e-44	0.57583	0.88519	42.393	30	0.64743	0.92937	16.507	3	0.6955	0.98596	17.253	4	0.62355	0.83509	94.882	5	0.54308	0.85204	28.557	6	0.54212	0.90153	7.6445	6	0.58159	0.8896	14.2	6	0.916807	0.92937	0.98596	0.83509	0.881057	0.85204	0.90153	0.8896	0.916807	0.881057	Mrpl1	1.04058	0.0573827	1.09076	1.09365	0.938725	1	1
Mitochondrial Rho GTPase 1	Rhot1	80.827	5.4245e-56	0.78297	1.2396	15.807	46	0.85951	1.1919	21.823	8	0.75772	1.0528	9.4393	5	0.93925	1.2882	12.911	7	0.71274	1.1936	17.527	9	0.75113	1.2937	10.517	8	0.80237	1.2538	15.545	9	1.17763	1.1919	1.0528	1.2882	1.24703	1.1936	1.2937	1.2538	1.17763	1.24703	Rhot1	0.944348	-0.0826096	0.998576	0.81379	1.02744	1	1
Mitochondrial import inner membrane translocase subunit Tim9	Timm9	10.344	1.2338e-69	0.6887	1.0521	19.213	22	0.75804	1.102	8.3146	3	0.69704	1.0327	9.2091	3	0.73302	1.0794	14.13	4	0.57888	0.90567	22.73	4	0.56554	0.99079	30.048	4	0.72226	1.1536	16.776	4	1.07137	1.102	1.0327	1.0794	1.01669	0.90567	0.99079	1.1536	1.07137	1.01669	Timm9	1.05378	0.0755772	1.21678	1.0423	0.93568	1	1
Mitochondrial import receptor subunit TOM70	Tomm70a	67.589	8.1057e-223	0.54369	0.84154	28.879	91	0.70968	0.98097	23.596	14	0.53185	0.75934	21.392	16	0.65299	0.90009	22.774	15	0.46874	0.8155	17.839	16	0.47422	0.85035	53.023	15	0.50494	0.8029	12.253	15	0.880133	0.98097	0.75934	0.90009	0.822917	0.8155	0.85035	0.8029	0.880133	0.822917	Tomm70a	1.06953	0.0969758	1.20291	0.892973	1.12105	1	1
Fatty-acid amide hydrolase 1	Faah	63.221	2.0795e-36	1.0497	1.4973	12.211	14	1.1219	1.4896	10.723	3	NaN	NaN	NaN	1	0.97803	1.35	13.205	2	0.86402	1.4561	15.468	2	1.0626	1.7285	1.6789	3	1.0266	1.4867	15.755	3	1.4198	1.4896		1.35	1.5571	1.4561	1.7285	1.4867	1.4198	1.5571	Faah	0.911823	-0.133174	1.02301		0.908051	1	1
Gelsolin	Gsn	85.941	3.1587e-65	0.80256	1.1927	30.288	31	0.93734	1.2653	52.557	5	0.81977	1.1766	4.9633	5	0.90303	1.2846	25.76	6	0.73877	1.2907	34.833	5	0.71121	1.2081	29.102	5	0.71713	1.0013	15.52	5	1.24217	1.2653	1.1766	1.2846	1.1667	1.2907	1.2081	1.0013	1.24217	1.1667	Gsn	1.06468	0.0904251	0.980321	0.973926	1.28293	1	1
Dynamin-like 120 kDa protein, mitochondrial;Dynamin-like 120 kDa protein, form S1	Opa1	115.59	0	0.75168	1.1509	22.146	163	0.88325	1.2319	21.484	26	0.77074	1.1211	24.323	28	0.82522	1.1613	23.559	24	0.62174	1.0751	21.626	29	0.62464	1.1156	21.786	29	0.76561	1.1955	19.192	27	1.17143	1.2319	1.1211	1.1613	1.12873	1.0751	1.1156	1.1955	1.17143	1.12873	Opa1	1.03783	0.0535702	1.14585	1.00493	0.971393	1	1
Polyribonucleotide nucleotidyltransferase 1, mitochondrial	Pnpt1	85.682	1.7453e-90	0.53241	0.84111	41.488	37	0.59965	0.8323	10.542	4	0.50028	0.70576	10.491	7	0.63273	0.90368	24.124	8	0.48229	0.8245	59.356	6	0.49734	0.82603	10.485	4	0.56029	0.88906	70.638	8	0.813913	0.8323	0.70576	0.90368	0.84653	0.8245	0.82603	0.88906	0.813913	0.84653	Pnpt1	0.96147	-0.056686	1.00946	0.8544	1.01644	1	1
60S ribosomal protein L35a	Rpl35a	12.554	3.0159e-09	1.3858	1.9509	16.034	20	1.6323	2.306	17.756	3	1.4263	2.0502	18.535	3	1.4018	1.9399	16.091	5	1.2729	1.8003	23.629	3	1.3436	2.3044	11.292	3	1.2687	1.7918	9.5695	3	2.0987	2.306	2.0502	1.9399	1.9655	1.8003	2.3044	1.7918	2.0987	1.9655	Rpl35a	1.06777	0.0945996	1.2809	0.889689	1.08265	1	1
Isopentenyl-diphosphate Delta-isomerase 1	Idi1	32.477	5.5899e-13	0.82352	1.2349	96.015	12	1.1009	1.5014	42.83	2	0.68798	0.98812	186.86	3	1.027	1.4479	7.3116	2	0.591	1.0396	2.7738	2	0.63469	1.1254	40.27	2	NaN	NaN	NaN	1	1.31247	1.5014	0.98812	1.4479	1.0825	1.0396	1.1254		1.31247	1.0825	Idi1	1.21245	0.277921	1.44421	0.878017		1	1
Alpha-soluble NSF attachment protein	Napa	33.189	1.134e-52	1.1853	1.7211	19.597	13	1.2604	1.7349	6.9772	2	1.0663	1.508	9.0468	2	1.2727	1.7767	10.635	2	1.0006	1.645	27.517	3	NaN	NaN	NaN	1	1.421	2.2166	8.2994	3	1.6732	1.7349	1.508	1.7767	1.9308	1.645		2.2166	1.6732	1.9308	Napa	0.866584	-0.206589	1.05465		0.801543	1	1
Isobutyryl-CoA dehydrogenase, mitochondrial	Acad8	45.019	1.2195e-133	0.54097	0.82366	9.987	66	0.59168	0.83997	8.6071	12	0.56698	0.82381	11.016	11	0.59272	0.83748	8.1769	9	0.49711	0.85362	10.681	11	0.46889	0.8262	10.568	11	0.48456	0.76343	9.438	12	0.833753	0.83997	0.82381	0.83748	0.814417	0.85362	0.8262	0.76343	0.833753	0.814417	Acad8	1.02374	0.0338535	0.984009	0.997107	1.097	1	1
	Akr1b10	35.848	3.4025e-33	0.79683	1.1954	44.841	31	0.94909	1.3572	65.275	5	0.84578	1.2496	64.195	5	0.80786	1.1367	19.773	5	0.70004	1.2023	43.852	4	0.77271	1.2817	32.254	6	0.73613	1.1365	43.506	6	1.24783	1.3572	1.2496	1.1367	1.20683	1.2023	1.2817	1.1365	1.24783	1.20683	Akr1b10	1.03397	0.0481988	1.12884	0.974955	1.00018	1	1
Mitochondrial import inner membrane translocase subunit TIM44	Timm44	51.091	3.9813e-84	0.65934	0.98497	10.869	42	0.68193	0.94228	8.6292	7	0.72744	1.0322	7.2889	7	0.71069	1.0162	11.781	7	0.56079	0.97969	14.623	7	0.56581	0.99918	13.444	7	0.5927	0.94164	8.3756	7	0.996893	0.94228	1.0322	1.0162	0.973503	0.97969	0.99918	0.94164	0.996893	0.973503	Timm44	1.02403	0.0342532	0.961814	1.03305	1.07918	1	1
Isocitrate dehydrogenase [NAD] subunit alpha, mitochondrial	Idh3a	39.638	5.2655e-196	0.60721	0.93879	28.97	81	0.65811	0.94083	44.702	13	0.64384	0.94287	6.9631	13	0.64491	0.90274	34.544	15	0.56621	0.97627	21.322	14	0.52516	0.91257	38.224	13	0.60961	0.95527	8.6895	13	0.928813	0.94083	0.94287	0.90274	0.948037	0.97627	0.91257	0.95527	0.928813	0.948037	Idh3a	0.979723	-0.0295542	0.963699	1.0332	0.94501	1	1
Mitochondrial inner membrane protein	Immt	87.693	0	0.66619	1.0348	21.206	214	0.74118	1.0511	20.48	40	0.71311	1.0298	25.018	36	0.71391	1.036	20.26	33	0.58655	1.0244	19.94	36	0.58613	1.0462	19.95	33	0.63709	1.0187	21.025	36	1.03897	1.0511	1.0298	1.036	1.02977	1.0244	1.0462	1.0187	1.03897	1.02977	Immt	1.00893	0.0128319	1.02606	0.984324	1.01698	1	1
Low-density lipoprotein receptor-related protein 2	Lrp2	519.2	0	4.6409	7.3082	53.909	318	5.2404	7.3286	40.051	53	5.1793	7.3504	50.674	55	5.2845	7.4354	47.766	48	4.3439	7.4789	63.746	53	4.0521	7.0526	57.148	55	4.69	7.3178	59.874	54	7.37147	7.3286	7.3504	7.4354	7.2831	7.4789	7.0526	7.3178	7.37147	7.2831	Lrp2	1.01213	0.017399	0.979903	1.04223	1.01607	1	1
	Tha1	43.496	5.4951e-38	0.72202	1.0443	10.59	12	0.72202	0.97279	9.0053	3	0.7109	1.0038	11.197	2	0.90232	1.2614	2.8598	2	0.607	1.0397	0.059243	2	NaN	NaN	NaN	1	0.6547	1.0379	14.939	2	1.07933	0.97279	1.0038	1.2614	1.0388	1.0397		1.0379	1.07933	1.0388	Tha1	1.03902	0.0552181	0.935645		1.21534	1	1
Ras-related protein Rab-14	Rab14	23.897	1.4884e-30	0.60382	0.9344	21.209	18	0.63466	0.89107	7.5185	3	0.59759	0.84769	10.008	3	0.64901	0.90134	8	3	0.59049	1.0128	9.9798	3	0.65964	1.1803	6.7499	3	0.50298	0.78811	42.428	3	0.880033	0.89107	0.84769	0.90134	0.993737	1.0128	1.1803	0.78811	0.880033	0.993737	Rab14	0.88558	-0.175305	0.879808	0.718199	1.14367	1	1
Succinate dehydrogenase [ubiquinone] cytochrome b small subunit, mitochondrial	Sdhd	17.014	6.8188e-07	0.69241	1.0886	19.317	10	0.78853	1.0755	1.2314	2	NaN	NaN	NaN	1	0.69529	0.91668	26.737	2	0.52893	0.86929	36.014	2	NaN	NaN	NaN	1	0.65864	0.98797	22.072	2	0.99609	1.0755		0.91668	0.92863	0.86929		0.98797	0.99609	0.92863	Sdhd	1.07264	0.101172	1.23722		0.927842	1	1
Ribonuclease UK114	Hrsp12	14.255	3.8498e-174	1.0665	1.6456	14.677	36	1.1664	1.6193	7.179	6	1.1294	1.6376	24.337	7	1.2193	1.7662	9.712	6	0.99111	1.6514	12.067	6	0.93502	1.6243	16.519	6	1.0555	1.6699	7.998	5	1.67437	1.6193	1.6376	1.7662	1.64853	1.6514	1.6243	1.6699	1.67437	1.64853	Hrsp12	1.01567	0.0224324	0.980562	1.00819	1.05767	1	1
Dihydropteridine reductase	Qdpr	25.57	3.8652e-114	0.84159	1.3165	47.156	34	0.99291	1.397	80.72	6	0.91271	1.3123	18.972	5	0.93635	1.3044	65.187	7	0.75046	1.2984	6.426	6	0.74902	1.3242	8.0936	5	0.83758	1.3177	15.064	5	1.3379	1.397	1.3123	1.3044	1.31343	1.2984	1.3242	1.3177	1.3379	1.31343	Qdpr	1.01863	0.0266273	1.07594	0.991013	0.989907	1	1
L-2-hydroxyglutarate dehydrogenase, mitochondrial	L2hgdh	50.898	7.9866e-173	0.56127	0.85646	12.939	28	0.58438	0.82696	12.364	4	0.61981	0.88446	16.795	5	0.57874	0.85216	8.3737	5	0.47836	0.82705	13.193	4	0.50839	0.88511	14.828	5	0.51428	0.84938	11.231	5	0.854527	0.82696	0.88446	0.85216	0.853847	0.82705	0.88511	0.84938	0.854527	0.853847	L2hgdh	1.0008	0.0011485	0.999891	0.999266	1.00327	1	1
Mitochondrial import inner membrane translocase subunit Tim10	Timm10	10.333	1.6105e-32	0.63539	0.95249	17.572	12	0.65517	0.94244	19.246	3	0.74124	1.0547	12.917	2	NaN	NaN	NaN	0	0.57244	0.95972	14.885	2	0.54955	1.0012	22.872	2	0.62811	0.81422	27.531	3	0.99857	0.94244	1.0547		0.925047	0.95972	1.0012	0.81422	0.99857	0.925047	Timm10	1.07948	0.110337	0.981995	1.05344		1	1
NFU1 iron-sulfur cluster scaffold homolog, mitochondrial	Nfu1	28.567	1.0743e-47	0.6153	0.97557	16.596	13	0.79877	1.0914	15.864	2	0.56408	0.80366	24.512	2	0.66741	0.94285	11.973	2	0.48502	0.82666	23.805	2	0.5279	0.82489	13.349	3	0.63683	1.0068	1.6088	2	0.94597	1.0914	0.80366	0.94285	0.886117	0.82666	0.82489	1.0068	0.94597	0.886117	Nfu1	1.06755	0.0942978	1.32025	0.974263	0.936482	1	1
Coiled-coil-helix-coiled-coil-helix domain-containing protein 6, mitochondrial	Chchd6	29.852	2.9163e-73	0.70876	1.0891	41.517	28	0.75413	1.0418	54.676	5	0.67735	0.97278	54.473	5	1.4754	2.0335	55.682	5	0.72055	1.2226	12.937	4	0.6509	1.1132	20.43	5	0.69568	1.0333	12.448	4	1.34936	1.0418	0.97278	2.0335	1.12303	1.2226	1.1132	1.0333	1.34936	1.12303	Chchd6	1.20153	0.264875	0.852118	0.873859	1.96797	1	1
Ras-related protein Rab-35	Rab35	23.025	2.0677e-13	0.65871	0.9353	32.769	22	0.68309	0.95323	21.895	5	0.65871	0.91771	34.508	4	1.0612	1.4462	74.779	2	0.57019	0.89522	22.88	4	0.77423	1.3321	27.108	3	0.52245	0.7513	27.952	4	1.10571	0.95323	0.91771	1.4462	0.992873	0.89522	1.3321	0.7513	1.10571	0.992873	Rab35	1.11365	0.155296	1.0648	0.68892	1.92493	1	1
Frataxin, mitochondrial;Frataxin intermediate form;Frataxin mature form	Fxn	22.924	8.9612e-15	0.56317	0.90622	43.714	18	0.48405	0.69354	23.452	3	0.65038	0.92764	24.121	3	0.89854	1.233	22.103	3	0.54704	0.94688	85.845	3	0.48231	0.85113	35.792	3	0.45989	0.72812	15.577	3	0.951393	0.69354	0.92764	1.233	0.842043	0.94688	0.85113	0.72812	0.951393	0.842043	Fxn	1.12986	0.176147	0.732448	1.08989	1.6934	1	1
Very long-chain specific acyl-CoA dehydrogenase, mitochondrial	Acadvl	70.875	0	0.7369	1.1318	13.593	222	0.79913	1.1222	12.004	38	0.79853	1.1546	12.775	36	0.78796	1.1239	12.858	33	0.65913	1.1375	17.63	40	0.63595	1.1344	11.57	33	0.69765	1.109	13.854	42	1.13357	1.1222	1.1546	1.1239	1.12697	1.1375	1.1344	1.109	1.13357	1.12697	Acadvl	1.00586	0.0084244	0.986549	1.01781	1.01344	1	1
NADH dehydrogenase [ubiquinone] 1 alpha subcomplex subunit 9, mitochondrial	Ndufa9	42.525	2.6772e-149	0.63316	1.012	13.91	59	0.65581	0.95904	9.828	11	0.64019	0.92772	15.051	11	0.71573	1.1017	20.315	7	0.58094	0.99397	11.131	9	0.58424	1.0611	10.139	11	0.65522	1.0365	11.386	10	0.996153	0.95904	0.92772	1.1017	1.03052	0.99397	1.0611	1.0365	0.996153	1.03052	Ndufa9	0.966648	-0.0489374	0.964858	0.8743	1.0629	1	1
COX assembly mitochondrial protein homolog	Cmc1	12.552	4.2447e-15	0.59255	0.86916	21.828	14	0.48668	0.68605	31.282	2	0.69078	1.0023	13.077	3	0.54756	0.77223	16.129	2	0.44592	0.76717	10.826	2	0.47708	0.87281	21.939	3	0.64836	1.0339	4.0641	2	0.820193	0.68605	1.0023	0.77223	0.891293	0.76717	0.87281	1.0339	0.820193	0.891293	Cmc1	0.920228	-0.119936	0.894261	1.14836	0.74691	1	1
Mitochondrial import inner membrane translocase subunit TIM50	Timm50	39.776	9.7932e-92	0.72584	1.0623	10.327	29	0.76496	1.0394	7.4355	6	0.75621	1.085	14.771	5	0.76466	1.1042	8.6752	4	0.57309	0.98185	12.808	5	0.62882	1.1053	11.142	4	0.73311	1.1029	8.7196	5	1.0762	1.0394	1.085	1.1042	1.06335	0.98185	1.1053	1.1029	1.0762	1.06335	Timm50	1.01208	0.0173297	1.05861	0.981634	1.00118	1	1
Voltage-dependent anion-selective channel protein 1	Vdac1	32.351	0	0.68897	1.0706	13.609	209	0.7499	1.0563	9.0755	39	0.73543	1.0692	19.689	38	0.76438	1.1031	8.5793	25	0.62755	1.0635	18.352	37	0.61578	1.0753	10.317	34	0.68212	1.0619	8.9449	36	1.0762	1.0563	1.0692	1.1031	1.0669	1.0635	1.0753	1.0619	1.0762	1.0669	Vdac1	1.00872	0.0125213	0.99323	0.994327	1.0388	1	1
Redox-regulatory protein FAM213A	5730469M10Rik;Fam213a	25.682	7.3528e-31	0.91144	1.4291	16.182	40	1.042	1.4819	10.029	8	0.8862	1.2871	22.067	7	1	1.4089	8.3547	5	0.8192	1.4197	11.929	7	0.88744	1.64	19.182	6	0.82428	1.3743	11.079	7	1.39263	1.4819	1.2871	1.4089	1.478	1.4197	1.64	1.3743	1.39263	1.478	5730469M10Rik;Fam213a	0.942242	-0.0858308	1.04381	0.784817	1.02518	1	1
Presenilins-associated rhomboid-like protein, mitochondrial;P-beta	Parl	41.963	3.6975e-08	0.83812	1.1598	67.929	13	1.2192	1.6816	79.867	2	1.3784	1.9351	72.391	2	0.68335	0.92435	33.806	2	0.98809	1.5883	81.038	2	0.49384	0.80976	100.71	3	1.2429	1.8137	86.596	2	1.51368	1.6816	1.9351	0.92435	1.40392	1.5883	0.80976	1.8137	1.51368	1.40392	Parl	1.07818	0.108603	1.05874	2.38972	0.509649	1	1
Isoleucine--tRNA ligase, mitochondrial	Iars2	112.8	1.134e-238	0.55891	0.88962	25.464	88	0.59229	0.84543	15.333	15	0.59634	0.91288	25.302	11	0.6246	0.88124	43.996	16	0.5436	0.94324	15.679	14	0.50568	0.87787	19.533	16	0.55194	0.88811	22.273	16	0.87985	0.84543	0.91288	0.88124	0.903073	0.94324	0.87787	0.88811	0.87985	0.903073	Iars2	0.974284	-0.0375856	0.896304	1.03988	0.992264	1	1
	Dnajc13	254.44	1.8772e-59	2.331	3.6098	37.556	13	2.744	3.8044	30.715	2	2.8252	3.9836	24.434	3	2.2136	2.9995	58.155	2	1.7713	3.0655	71.627	2	NaN	NaN	NaN	1	2.2139	3.3194	47.386	3	3.59583	3.8044	3.9836	2.9995	3.19245	3.0655		3.3194	3.59583	3.19245	Dnajc13	1.12636	0.171662	1.24104		0.903627	1	1
NADH dehydrogenase [ubiquinone] 1 alpha subcomplex subunit 13	Ndufa13	16.859	2.2293e-107	0.67471	1.0731	16.505	30	0.76567	1.1011	21.032	5	0.6713	0.9748	9.0386	5	0.70797	1.028	8.1036	4	0.62074	1.0744	21.716	5	0.66057	1.1531	15.905	6	0.6366	0.99908	17.24	5	1.03463	1.1011	0.9748	1.028	1.07553	1.0744	1.1531	0.99908	1.03463	1.07553	Ndufa13	0.961978	-0.0559237	1.02485	0.845373	1.02895	1	1
Thioesterase superfamily member 4	Them4	26.031	3.7756e-44	0.58324	0.86922	31.089	14	0.66609	0.93133	7.8583	3	0.64753	0.93338	12.682	2	0.59517	0.83781	38.742	3	0.49873	0.84264	2.962	2	0.5093	0.89633	4.8674	2	0.92301	1.4522	72.059	2	0.90084	0.93133	0.93338	0.83781	1.06372	0.84264	0.89633	1.4522	0.90084	1.06372	Them4	0.846874	-0.23978	1.10525	1.04134	0.576925	1	1
CDGSH iron-sulfur domain-containing protein 1	Cisd1	12.097	1.5424e-71	0.72745	1.1007	89.414	59	0.79655	1.1228	81.173	9	0.75614	1.0963	84.017	11	0.73539	1.0626	110.76	10	0.63816	1.0971	113.67	8	0.63629	1.1066	77.089	11	0.71412	1.1169	93.042	10	1.0939	1.1228	1.0963	1.0626	1.10687	1.0971	1.1066	1.1169	1.0939	1.10687	Cisd1	0.988285	-0.0170006	1.02343	0.990692	0.951383	1	1
Annexin A5	Anxa5	35.752	4.3891e-117	3.6346	5.568	38.562	30	3.827	5.3956	7.6751	4	4.0197	5.6644	7.4584	5	3.948	5.5068	19.263	5	2.7962	4.7285	11.804	5	3.2081	5.6385	83.517	6	3.6747	5.8051	17.184	5	5.52227	5.3956	5.6644	5.5068	5.3907	4.7285	5.6385	5.8051	5.52227	5.3907	Anxa5	1.02441	0.0347879	1.14108	1.00459	0.948614	1	1
[Pyruvate dehydrogenase [lipoamide]] kinase isozyme 2, mitochondrial	Pdk2	46.04	4.6408e-131	0.83499	1.2909	18.95	74	0.90166	1.2134	17.983	13	0.86098	1.2191	20.192	13	0.97251	1.3819	22.474	9	0.80269	1.3793	19.115	14	0.72465	1.2833	14.073	12	0.81734	1.2843	19.768	13	1.27147	1.2134	1.2191	1.3819	1.31563	1.3793	1.2833	1.2843	1.27147	1.31563	Pdk2	0.966429	-0.0492638	0.879722	0.949973	1.07599	1	1
60S ribosomal protein L12	Rpl12	17.804	4.6118e-65	1.8192	2.6143	87.72	24	1.9476	2.7908	120.1	4	1.8192	2.6393	33.225	4	1.8468	2.6014	13.456	3	1.6585	2.888	102.55	4	1.5274	2.7388	113.13	4	1.3689	2.1813	107.8	5	2.67717	2.7908	2.6393	2.6014	2.6027	2.888	2.7388	2.1813	2.67717	2.6027	Rpl12	1.02861	0.0406979	0.966343	0.96367	1.19259	1	1
Uncharacterized protein C6orf203 homolog	1700021F05Rik	27.847	4.1669e-65	0.65878	1.0141	17.346	17	0.82333	1.1467	14.043	3	0.75301	1.1186	23.367	3	0.62064	0.86182	23.013	2	0.56765	0.96948	9.8604	3	0.50785	0.90038	23.327	3	0.68628	1.0833	11.247	3	1.04237	1.1467	1.1186	0.86182	0.984387	0.96948	0.90038	1.0833	1.04237	0.984387	1700021F05Rik	1.05891	0.0825751	1.1828	1.24236	0.795551	1	1
Mitochondrial import inner membrane translocase subunit TIM16	Pam16	13.784	1.5648e-19	0.66622	0.94937	6.7689	10	0.67591	0.92561	3.5935	2	0.70925	1.0203	5.2515	3	NaN	NaN	NaN	1	0.5594	0.96679	9.1893	2	NaN	NaN	NaN	0	0.5976	0.9283	1.2426	2	0.972955	0.92561	1.0203		0.947545	0.96679		0.9283	0.972955	0.947545	Pam16	1.02682	0.0381786	0.957405	1.09911		1	1
NADH dehydrogenase [ubiquinone] 1 alpha subcomplex assembly factor 4	Ndufaf4	20.082	2.9699e-15	0.70003	1.0241	35.831	31	0.80265	1.1294	39.02	5	0.84657	1.1662	14.441	5	0.70495	0.97608	15.546	4	0.69014	1.1892	58.421	5	0.53203	0.93848	15.515	5	0.65161	1.0241	46.587	7	1.09056	1.1294	1.1662	0.97608	1.05059	1.1892	0.93848	1.0241	1.09056	1.05059	Ndufaf4	1.03804	0.0538648	0.949714	1.24265	0.95311	1	1
Synaptophysin-like protein 1	Sypl1;Sypl	28.899	1.0317e-19	2.7458	4.4955	20.668	12	2.6686	3.6532	50.527	2	3.2514	4.5256	7.8018	2	3.4505	4.8695	5.5826	2	2.5822	4.5917	8.4805	2	2.2631	3.8923	25.861	2	2.535	3.9115	1.0212	2	4.34943	3.6532	4.5256	4.8695	4.13183	4.5917	3.8923	3.9115	4.34943	4.13183	Sypl1;Sypl	1.05266	0.0740454	0.795609	1.16271	1.24492	1	1
Nicotinamide mononucleotide adenylyltransferase 3	Nmnat3	27.702	2.3297e-29	0.63172	0.98474	24.128	24	0.62856	0.89493	29.33	4	0.7859	1.1275	37.243	3	0.65916	0.92508	58.106	2	0.57981	0.99734	6.2723	4	0.60764	1.063	19.419	6	0.6301	0.94983	11.691	5	0.982503	0.89493	1.1275	0.92508	1.00339	0.99734	1.063	0.94983	0.982503	1.00339	Nmnat3	0.979184	-0.0303483	0.897317	1.06068	0.973943	1	1
SPRY domain-containing protein 4	Spryd4	23.275	1.9251e-08	0.61126	0.95136	17.188	12	0.7039	0.96339	4.8809	2	0.58202	0.81882	19.405	2	0.58531	0.82066	32.005	2	0.51504	0.88443	24.493	2	0.58079	0.97804	2.099	2	0.54943	0.84711	24.584	2	0.867623	0.96339	0.81882	0.82066	0.903193	0.88443	0.97804	0.84711	0.867623	0.903193	Spryd4	0.960618	-0.057966	1.08928	0.837205	0.968776	1	1
Cytochrome c oxidase subunit 3;Ceramide kinase	Mtco3;mt-Co3;Cerk	29.922	7.2103e-28	0.60153	0.93215	6.7466	13	0.64951	0.9219	3.8105	2	0.61896	0.896	5.5927	2	0.65593	0.95275	10.988	3	NaN	NaN	NaN	1	0.54929	0.95358	0.17801	2	0.59083	0.9268	8.0625	3	0.92355	0.9219	0.896	0.95275	0.94019		0.95358	0.9268	0.92355	0.94019	Mtco3;mt-Co3;Cerk	0.982301	-0.0257623		0.939617	1.028	1	1
UPF0585 protein C16orf13 homolog	0610011F06Rik	22.687	6.1965e-28	2.1611	3.1879	12.97	11	2.2899	3.1869	8.9199	2	2.4537	3.4189	16.112	2	2.1341	2.8814	13.207	2	2.0351	3.4265	19.96	2	1.9988	3.3106	5.3432	2	NaN	NaN	NaN	1	3.1624	3.1869	3.4189	2.8814	3.36855	3.4265	3.3106		3.1624	3.36855	0610011F06Rik	0.938802	-0.0911079	0.930074	1.03271		1	1
Ras-related protein Rab-1B	Rab1b	22.187	8.8031e-79	1.2209	1.7665	68.914	17	1.2478	1.6995	30.785	5	1.3842	1.933	37.614	3	1.2358	1.7424	0.47755	2	1.1813	2.0497	17.575	2	1.057	1.8386	17.085	2	1.0694	1.7065	148.53	3	1.79163	1.6995	1.933	1.7424	1.86493	2.0497	1.8386	1.7065	1.79163	1.86493	Rab1b	0.960696	-0.0578486	0.829146	1.05134	1.02104	1	1
Aldehyde dehydrogenase;Fatty aldehyde dehydrogenase	Aldh3a2	59.276	5.5482e-84	0.95838	1.5145	19.34	66	1.0481	1.4395	32.137	10	1.0521	1.5093	17.395	11	1.0781	1.5513	22.971	13	0.90389	1.4789	15.993	12	0.89985	1.5155	10.711	11	0.947	1.445	10.909	9	1.50003	1.4395	1.5093	1.5513	1.4798	1.4789	1.5155	1.445	1.50003	1.4798	Aldh3a2	1.01367	0.0195924	0.973359	0.995909	1.07356	1	1
Hexokinase-1	Hk1	108.3	3.431e-225	0.63322	0.93876	71.564	83	0.68388	0.93734	76.877	13	0.67864	0.95699	18.246	13	0.64924	0.90002	81.915	15	0.57376	0.96485	74.04	15	0.52273	0.9032	77.588	13	0.60935	0.99275	84.88	14	0.93145	0.93734	0.95699	0.90002	0.9536	0.96485	0.9032	0.99275	0.93145	0.9536	Hk1	0.976772	-0.0339059	0.971488	1.05955	0.906593	1	1
LETM1 and EF-hand domain-containing protein 1, mitochondrial	Letm1	82.988	0	0.56033	0.87586	21.829	171	0.63669	0.90529	19.402	24	0.62187	0.91358	36.902	28	0.60171	0.84124	15.076	33	0.52795	0.87152	16.875	29	0.51192	0.89809	20.135	27	0.55696	0.86569	16.79	30	0.886703	0.90529	0.91358	0.84124	0.878433	0.87152	0.89809	0.86569	0.886703	0.878433	Letm1	1.00941	0.0135187	1.03875	1.01725	0.971757	1	1
Complex I intermediate-associated protein 30, mitochondrial	Ndufaf1	37.782	2.1577e-28	0.60961	0.91625	13.152	10	NaN	NaN	NaN	1	0.66053	0.93351	6.4874	2	0.62674	0.87146	23.37	2	NaN	NaN	NaN	1	0.52726	0.85379	1.6303	2	0.62276	0.91194	25.445	2	0.902485		0.93351	0.87146	0.882865		0.85379	0.91194	0.902485	0.882865	Ndufaf1	1.02222	0.0317101		1.09337	0.955611	1	1
Transmembrane protein 143	Tmem143	51.579	4.7224e-16	0.84531	1.2297	42.603	12	0.9294	1.3102	56.955	3	0.87237	1.2179	5.9594	2	NaN	NaN	NaN	1	0.68124	1.094	14.213	2	1.2578	2.075	71.672	2	0.70118	1.0345	21.552	2	1.26405	1.3102	1.2179		1.40117	1.094	2.075	1.0345	1.26405	1.40117	Tmem143	0.902141	-0.148575	1.19762	0.58694		1	1
LYR motif-containing protein 4	Lyrm4	10.854	1.6222e-80	0.5573	0.85665	16.567	35	0.5928	0.85146	33.127	7	0.60955	0.89453	6.2158	4	0.58081	0.8116	9.5976	6	0.47225	0.8374	5.991	8	0.46143	0.88281	8.4781	4	0.55009	0.87128	6.9564	6	0.85253	0.85146	0.89453	0.8116	0.86383	0.8374	0.88281	0.87128	0.85253	0.86383	Lyrm4	0.986919	-0.0189968	1.01679	1.01328	0.931503	1	1
Glyoxalase domain-containing protein 4	Glod4	33.316	3.1081e-92	0.64082	0.9715	14.308	79	0.65282	0.9221	18.115	15	0.70689	1.0117	14.543	14	0.68532	0.9548	7.6059	11	0.58488	1.0086	15.498	11	0.54263	0.94292	13.94	14	0.63999	1.0081	15.311	14	0.962867	0.9221	1.0117	0.9548	0.98654	1.0086	0.94292	1.0081	0.962867	0.98654	Glod4	0.976004	-0.0350415	0.914238	1.07294	0.947128	1	1
Ubiquinone biosynthesis protein COQ7 homolog	Coq7	24.041	1.175e-69	0.60684	0.95975	44.547	20	0.86327	1.2196	87.561	3	0.6583	0.95885	16.196	3	0.56625	0.80282	12.828	4	0.49609	0.87375	26.899	3	0.52355	0.99404	44.988	3	0.58523	0.93523	36.56	4	0.993757	1.2196	0.95885	0.80282	0.93434	0.87375	0.99404	0.93523	0.993757	0.93434	Coq7	1.06359	0.088945	1.39582	0.964599	0.85842	1	1
Ras-related protein Rab-10	Rab10	22.541	1.6326e-69	0.86476	1.3293	11.754	17	1.1002	1.5275	8.4515	2	0.93535	1.3056	8.3119	3	0.90892	1.2607	7.4952	2	0.73817	1.2235	7.5553	3	0.8443	1.4023	7.2415	3	0.86491	1.3193	19.823	4	1.3646	1.5275	1.3056	1.2607	1.31503	1.2235	1.4023	1.3193	1.3646	1.31503	Rab10	1.03769	0.0533788	1.24847	0.931042	0.955583	1	1
Coiled-coil domain-containing protein 58	Ccdc58	16.665	1.2726e-31	0.73919	1.1681	30.87	22	0.84691	1.1797	15.772	3	0.78823	1.1166	66.566	4	0.82731	1.1572	5.6757	3	0.6887	1.1917	16.877	4	0.69683	1.2165	8.9515	4	0.73298	1.1084	29.176	4	1.15117	1.1797	1.1166	1.1572	1.1722	1.1917	1.2165	1.1084	1.15117	1.1722	Ccdc58	0.982057	-0.026122	0.98993	0.917879	1.04403	1	1
Glycine cleavage system H protein, mitochondrial	Gcsh	18.637	2.4153e-36	0.54023	0.80995	8.595	23	0.55828	0.79686	10.344	4	0.58975	0.83988	10.125	4	0.58068	0.84262	10.234	5	0.5315	0.91903	10.671	3	0.49582	0.80683	8.8422	3	0.51847	0.8241	5.1824	4	0.826453	0.79686	0.83988	0.84262	0.849987	0.91903	0.80683	0.8241	0.826453	0.849987	Gcsh	0.972313	-0.0405069	0.867066	1.04096	1.02247	1	1
T-complex protein 1 subunit theta	Cct8	59.555	1.3404e-31	1.4233	1.9852	51.082	15	0.97194	1.3538	74.969	2	2.0569	2.9164	13.046	3	1.4233	1.9182	97.149	3	1.134	1.6775	14.275	2	1.2355	2.0794	6.5551	2	1.4668	1.9044	18.248	3	2.0628	1.3538	2.9164	1.9182	1.8871	1.6775	2.0794	1.9044	2.0628	1.8871	Cct8	1.09311	0.128433	0.807034	1.40252	1.00725	1	1
39S ribosomal protein L39, mitochondrial	Mrpl39	38.549	2.3375e-22	0.60685	0.97702	13.12	15	0.74356	1.0279	18.235	3	0.67764	0.98402	19.071	3	NaN	NaN	NaN	1	0.60219	1.0064	3.16	3	0.59288	1.026	9.681	2	0.59617	0.93354	3.0347	3	1.00596	1.0279	0.98402		0.988647	1.0064	1.026	0.93354	1.00596	0.988647	Mrpl39	1.01751	0.025046	1.02136	0.959084		1	1
Iron-sulfur cluster co-chaperone protein HscB, mitochondrial	Hscb	26.645	5.1648e-45	0.57005	0.88926	13.627	21	0.62188	0.88301	8.9797	4	0.57719	0.84844	14.872	4	0.66461	0.94737	5.1067	2	0.52344	0.87611	22.245	4	0.52695	0.91903	12.892	3	0.56608	0.82349	10.682	4	0.89294	0.88301	0.84844	0.94737	0.872877	0.87611	0.91903	0.82349	0.89294	0.872877	Hscb	1.02299	0.0327854	1.00788	0.923191	1.15043	1	1
Kynurenine/alpha-aminoadipate aminotransferase, mitochondrial	Aadat	47.597	8.655e-97	0.64237	0.98549	22.324	62	0.6965	0.98643	30.519	11	0.67734	0.97633	7.5935	11	0.6957	0.99691	7.3921	10	0.57675	0.99509	6.0284	10	0.57798	0.99959	40.163	11	0.58898	0.9354	7.8076	9	0.986557	0.98643	0.97633	0.99691	0.976693	0.99509	0.99959	0.9354	0.986557	0.976693	Aadat	1.0101	0.0144963	0.991297	0.97673	1.06576	1	1
Elongation factor Ts, mitochondrial;Elongation factor Ts	Tsfm	35.334	2.3217e-69	0.56212	0.90597	17.458	16	0.62051	0.8873	12.489	3	0.5775	0.82228	28.217	2	0.65904	0.92503	20.651	3	0.5649	0.93708	24.377	3	0.47919	0.84616	20.821	2	0.55853	0.88422	15.319	3	0.878203	0.8873	0.82228	0.92503	0.889153	0.93708	0.84616	0.88422	0.878203	0.889153	Tsfm	0.987685	-0.0178772	0.946878	0.971778	1.04615	1	1
Acid sphingomyelinase-like phosphodiesterase 3a	Smpdl3a	49.857	2.9663e-34	0.82159	1.2023	10.791	24	0.77638	1.1147	15.009	4	0.83955	1.2222	6.8851	5	0.83295	1.1925	3.2424	5	0.71322	1.2095	15.158	4	0.8133	1.2514	11.184	3	0.73203	1.1292	14.007	3	1.17647	1.1147	1.2222	1.1925	1.1967	1.2095	1.2514	1.1292	1.17647	1.1967	Smpdl3a	0.983092	-0.0246011	0.921621	0.976666	1.05606	1	1
Acylpyruvase FAHD1, mitochondrial	Fahd1	25.172	1.7032e-112	0.57301	0.87526	13.67	43	0.61526	0.86331	10.273	6	0.6476	0.92083	16.763	9	0.59319	0.84225	14.642	6	0.51807	0.90242	9.2527	6	0.50762	0.88965	17.159	8	0.54797	0.85828	12.353	8	0.875463	0.86331	0.92083	0.84225	0.88345	0.90242	0.88965	0.85828	0.875463	0.88345	Fahd1	0.99096	-0.0131017	0.956661	1.03505	0.981323	1	1
Succinyl-CoA ligase [ADP/GDP-forming] subunit alpha, mitochondrial	Suclg1	36.154	8.2969e-61	0.6634	1.0113	10.721	92	0.70882	0.9974	14.182	15	0.70271	1.0095	10.358	15	0.72073	1.039	9.4651	19	0.59913	1.0304	10.539	15	0.56066	0.98404	7.7619	14	0.64592	1.01	11.377	14	1.0153	0.9974	1.0095	1.039	1.00815	1.0304	0.98404	1.01	1.0153	1.00815	Suclg1	1.0071	0.0102005	0.967974	1.02587	1.02871	1	1
Mitochondrial-processing peptidase subunit alpha	Pmpca	58.278	4.9279e-46	0.77695	1.1883	15.626	20	0.88592	1.2378	9.9385	3	0.90182	1.2955	6.9826	3	0.78848	1.0956	4.2852	3	0.58258	1.0151	17.907	5	0.72731	1.3088	13.351	3	0.77617	1.2191	20.629	3	1.20963	1.2378	1.2955	1.0956	1.181	1.0151	1.3088	1.2191	1.20963	1.181	Pmpca	1.02424	0.0345608	1.21939	0.989838	0.898696	1	1
28S ribosomal protein S10, mitochondrial	Mrps10	22.858	3.0886e-28	0.60019	0.89343	36.226	12	0.66619	0.885	67.817	3	0.64432	0.91104	22.141	2	NaN	NaN	NaN	1	0.47468	0.81203	15.619	2	0.61885	1.0842	1.7375	2	0.57853	0.88934	1.9902	2	0.89802	0.885	0.91104		0.928523	0.81203	1.0842	0.88934	0.89802	0.928523	Mrps10	0.967149	-0.0481906	1.08986	0.840288		1	1
Acetyl-CoA acetyltransferase, cytosolic	Acat2;Acat3	41.297	3.9603e-23	1.4611	2.2171	58.288	13	NaN	NaN	NaN	1	0.74534	1.0539	100.8	2	2.2487	3.2282	32.04	3	1.2537	2.1667	3.4418	2	0.87084	1.4185	34.734	2	1.4611	2.2171	39.522	3	2.14105		1.0539	3.2282	1.9341	2.1667	1.4185	2.2171	2.14105	1.9341	Acat2;Acat3	1.107	0.146656		0.742968	1.45605	1	1
Solute carrier family 22 member 18	Slc22a18	43.012	1.2782e-65	0.81312	1.2844	7.9545	11	0.93689	1.3211	3.9838	2	0.87217	1.2402	7.1924	2	0.92598	1.3004	4.2418	2	0.7047	1.206	17.343	2	0.77008	1.312	6.4504	2	NaN	NaN	NaN	1	1.28723	1.3211	1.2402	1.3004	1.259	1.206	1.312		1.28723	1.259	Slc22a18	1.02243	0.0319953	1.09544	0.945274		1	1
V-type proton ATPase catalytic subunit A	Atp6v1a	68.325	0	1.0598	1.6469	24.181	109	1.2305	1.7148	10.318	18	1.1268	1.6138	13.302	18	1.1152	1.6195	29.028	18	0.97453	1.6817	38.789	20	0.94658	1.6464	20.804	17	1.0643	1.6405	20.457	18	1.64937	1.7148	1.6138	1.6195	1.6562	1.6817	1.6464	1.6405	1.64937	1.6562	Atp6v1a	0.995874	-0.00596474	1.01968	0.980199	0.987199	1	1
Adrenodoxin, mitochondrial	Fdx1	20.123	1.9827e-14	0.74706	1.1755	10.784	16	0.86106	1.1984	0.93489	2	0.83498	1.1924	11.217	3	0.79936	1.0855	20.449	2	0.61949	1.0659	4.2301	2	0.68781	1.2158	14.958	4	0.72557	1.1408	4.0977	3	1.15877	1.1984	1.1924	1.0855	1.14083	1.0659	1.2158	1.1408	1.15877	1.14083	Fdx1	1.01572	0.022502	1.12431	0.980753	0.951525	1	1
Fumarate hydratase, mitochondrial	Fh	54.356	7.0706e-220	0.65195	1.0231	58.097	139	0.71533	1.0208	51.499	24	0.69257	1.0168	55.928	25	0.71189	1.0231	29.165	23	0.58206	0.99403	56.896	18	0.57931	1.0303	59.7	24	0.64818	1.0249	84.285	25	1.02023	1.0208	1.0168	1.0231	1.01641	0.99403	1.0303	1.0249	1.02023	1.01641	Fh	1.00376	0.00541667	1.02693	0.986897	0.998244	1	1
NADP-dependent malic enzyme, mitochondrial	Me3	67.098	1.1909e-57	0.58928	0.86513	12.335	21	0.57663	0.80909	6.0629	3	0.61439	0.86684	16.945	4	0.58499	0.82376	11.89	4	0.59337	0.93871	12.682	3	0.46857	0.77829	22.068	3	0.58571	0.86608	7.0024	4	0.83323	0.80909	0.86684	0.82376	0.861027	0.93871	0.77829	0.86608	0.83323	0.861027	Me3	0.967717	-0.0473431	0.861917	1.11378	0.951136	1	1
14-3-3 protein gamma;14-3-3 protein gamma, N-terminally processed	Ywhag	28.302	1.5553e-49	1.1224	1.6393	45.549	20	1.3105	1.7911	51.75	4	1.4702	2.0357	36.247	4	0.78737	1.0811	60.492	2	1.1224	1.6469	2.2727	2	0.80189	1.3308	64.514	4	1.1421	1.6982	27.956	4	1.63597	1.7911	2.0357	1.0811	1.55863	1.6469	1.3308	1.6982	1.63597	1.55863	Ywhag	1.04962	0.0698618	1.08756	1.52968	0.636615	1	1
39S ribosomal protein L15, mitochondrial	Mrpl15	33.541	3.5319e-23	0.54821	0.92542	23.349	23	0.52771	0.78277	27.693	5	0.71526	1.0487	17.445	3	0.66345	0.93095	0.84271	2	0.54821	0.90973	34.739	5	0.51583	0.87789	25.847	4	0.5713	0.89515	17.527	4	0.920807	0.78277	1.0487	0.93095	0.894257	0.90973	0.87789	0.89515	0.920807	0.894257	Mrpl15	1.02969	0.0422093	0.860442	1.19457	1.03999	1	1
Dehydrogenase/reductase SDR family member 1	Dhrs1	34.005	3.0048e-86	0.75283	1.1703	16.658	24	0.86466	1.2433	24.964	5	0.74952	1.0886	17.723	3	0.84409	1.1932	17.488	4	0.71024	1.1771	11.786	4	0.70659	1.2542	23.464	4	0.75031	1.1703	7.7857	4	1.17503	1.2433	1.0886	1.1932	1.20053	1.1771	1.2542	1.1703	1.17503	1.20053	Dhrs1	0.978759	-0.0309738	1.05624	0.867964	1.01957	1	1
Isocitrate dehydrogenase [NADP], mitochondrial	Idh2	50.906	0	0.63449	0.96885	24.405	150	0.68423	0.96401	18.546	26	0.66489	0.95937	24.714	21	0.68629	0.98082	33.892	28	0.57542	0.98525	12.767	27	0.54654	0.96207	28.097	20	0.62507	0.96688	23.733	28	0.968067	0.96401	0.95937	0.98082	0.9714	0.98525	0.96207	0.96688	0.968067	0.9714	Idh2	0.996569	-0.00495908	0.978442	0.997194	1.01442	1	1
Stomatin-like protein 2	Stoml2	38.384	1.983e-107	0.69045	1.061	32.061	20	0.78525	1.0935	44.976	4	0.63994	0.94469	6.7242	3	0.75745	1.0747	8.0737	3	0.56567	0.9792	23.496	3	0.55431	0.98026	56.625	4	0.69923	1.1129	16.698	3	1.03763	1.0935	0.94469	1.0747	1.02412	0.9792	0.98026	1.1129	1.03763	1.02412	Stoml2	1.01319	0.0189073	1.11673	0.963714	0.965675	1	1
Translation initiation factor IF-2, mitochondrial	Mtif2	81.288	1.2625e-26	0.58192	0.87537	13.644	13	0.68526	0.96261	7.4583	2	0.52211	0.74171	2.5466	2	0.64111	0.88829	2.0733	2	0.50695	0.84541	23.123	3	0.53546	0.92409	8.8604	2	0.5837	0.91457	6.5258	2	0.864203	0.96261	0.74171	0.88829	0.89469	0.84541	0.92409	0.91457	0.864203	0.89469	Mtif2	0.965925	-0.0500171	1.13863	0.802638	0.971265	1	1
Succinate dehydrogenase assembly factor 2, mitochondrial	Sdhaf2	19.431	1.5244e-20	0.70712	0.99306	21.311	12	0.63269	0.85863	45.385	2	NaN	NaN	NaN	1	0.69397	0.97252	10.794	3	0.6472	1.0075	24.804	2	NaN	NaN	NaN	1	0.58938	0.8898	17.962	3	0.915575	0.85863		0.97252	0.94865	1.0075		0.8898	0.915575	0.94865	Sdhaf2	0.965135	-0.0511978	0.852238		1.09296	1	1
Optic atrophy 3 protein homolog	Opa3	20.11	1.8623e-38	0.65049	0.99106	16.816	10	0.7283	0.99955	23.558	2	0.63604	0.90464	22.609	2	NaN	NaN	NaN	0	0.54764	0.88925	7.0636	2	0.67172	1.1259	22.185	3	NaN	NaN	NaN	1	0.952095	0.99955	0.90464		1.00757	0.88925	1.1259		0.952095	1.00757	Opa3	0.944937	-0.0817098	1.12404	0.803482		1	1
4-aminobutyrate aminotransferase, mitochondrial	Abat	56.451	0	0.38282	0.59292	20.855	73	0.40529	0.57256	26.851	12	0.42839	0.61595	18.723	13	0.42535	0.59733	18.04	13	0.35786	0.61691	29.582	13	0.33313	0.58645	12.181	11	0.35507	0.56463	10.046	11	0.59528	0.57256	0.61595	0.59733	0.58933	0.61691	0.58645	0.56463	0.59528	0.58933	Abat	1.0101	0.0144927	0.928109	1.0503	1.05791	1	1
Cytochrome b-c1 complex subunit 9	Uqcr10	7.4454	2.5718e-102	0.62768	0.93517	6.7296	17	0.66694	0.95613	1.8234	3	0.64623	0.94146	1.4909	3	0.64027	0.91126	3.9933	3	0.54283	0.92179	15.266	3	0.5393	0.92396	5.419	3	0.60178	0.94637	2.0333	2	0.936283	0.95613	0.94146	0.91126	0.930707	0.92179	0.92396	0.94637	0.936283	0.930707	Uqcr10	1.00599	0.00861864	1.03725	1.01894	0.9629	1	1
Pyruvate kinase;Pyruvate kinase isozymes R/L	Pklr	62.227	4.7971e-21	3.0962	4.3162	24.002	13	3.5714	4.9206	18.536	2	3.4693	5.1238	16.011	3	3.626	5.0437	8.678	2	3.5068	6.2338	53.137	2	NaN	NaN	NaN	1	2.5162	3.8108	4.7998	3	5.02937	4.9206	5.1238	5.0437	5.0223	6.2338		3.8108	5.02937	5.0223	Pklr	1.00141	0.00202853	0.789342		1.32353	1	1
28S ribosomal protein S5, mitochondrial	Mrps5	48.206	1.0439e-26	0.61576	0.9316	19.253	18	0.62923	0.89471	30.772	4	0.65401	0.91607	21.979	3	0.80378	1.1228	16.03	3	0.62802	1.0727	9.5102	3	0.55625	0.89113	9.7586	2	0.59468	0.91445	7.8043	3	0.97786	0.89471	0.91607	1.1228	0.959427	1.0727	0.89113	0.91445	0.97786	0.959427	Mrps5	1.01921	0.0274554	0.834073	1.02799	1.22784	1	1
Mitochondrial import inner membrane translocase subunit Tim23	Timm23	21.909	2.1064e-120	0.65713	1.0093	9.6535	17	0.69514	0.96335	7.2379	3	0.71029	1.0093	5.4287	3	0.69232	0.985	5.0153	2	0.59032	1.0197	6.9219	3	0.54805	0.95532	18.603	3	0.64594	1.0132	8.1765	3	0.985883	0.96335	1.0093	0.985	0.996073	1.0197	0.95532	1.0132	0.985883	0.996073	Timm23	0.98977	-0.014835	0.944739	1.0565	0.972167	1	1
V-type proton ATPase subunit F	Atp6v1f	13.37	7.9229e-13	1.0742	1.6687	19.843	21	1.0393	1.4362	8.4561	3	1.2835	1.7986	17.719	4	1.3727	1.9396	19.697	4	0.91381	1.5565	12.812	3	0.99752	1.717	9.3873	3	1.1537	1.821	29.684	4	1.7248	1.4362	1.7986	1.9396	1.69817	1.5565	1.717	1.821	1.7248	1.69817	Atp6v1f	1.01568	0.022451	0.922711	1.04752	1.06513	1	1
	Atp6v1b1	56.79	2.1251e-117	0.56065	0.8855	11.786	10	NaN	NaN	NaN	1	0.59134	0.83658	15.961	2	0.69676	0.9757	18.611	2	0.53116	0.8855	0.88567	2	NaN	NaN	NaN	1	0.56776	0.90149	15.563	2	0.90614		0.83658	0.9757	0.893495	0.8855		0.90149	0.90614	0.893495	Atp6v1b1	1.01415	0.0202743	0.944754		1.08232	1	1
60S ribosomal protein L23a	Rpl23a-ps3;Rpl23a;Gm3940;Gm10335;Gm10923	17.698	5.5772e-08	0.89222	1.4885	40.653	14	0.81346	1.1141	71.382	2	0.88363	1.2566	68.352	2	1.3375	1.8817	5.6364	2	0.9906	1.6045	11.101	2	0.67632	1.0654	14.376	3	0.93158	1.4936	56.129	3	1.41747	1.1141	1.2566	1.8817	1.38783	1.6045	1.0654	1.4936	1.41747	1.38783	Rpl23a-ps3;Rpl23a;Gm3940;Gm10335;Gm10923	1.02135	0.0304805	0.69436	1.17946	1.25984	1	1
Sorting and assembly machinery component 50 homolog	Samm50	51.863	3.1247e-117	0.62114	0.93315	58.497	72	0.66779	0.98236	67.051	13	0.61532	0.91216	67.522	10	0.63057	0.87638	42.701	13	0.58205	0.91529	60.985	12	0.55483	0.9308	53.95	11	0.58065	0.96137	66.189	13	0.923633	0.98236	0.91216	0.87638	0.93582	0.91529	0.9308	0.96137	0.923633	0.93582	Samm50	0.986978	-0.0189108	1.07328	0.979974	0.911595	1	1
AP-2 complex subunit beta	Ap2b1	105.72	1.7444e-56	1.0543	1.5914	15.838	22	1.0722	1.5073	6.7795	3	1.0528	1.5122	15.49	4	1.1901	1.6736	19.526	5	0.86537	1.488	13.431	2	0.98963	1.7624	18.675	5	0.98506	1.5479	22.695	3	1.56437	1.5073	1.5122	1.6736	1.59943	1.488	1.7624	1.5479	1.56437	1.59943	Ap2b1	0.978076	-0.0319822	1.01297	0.858034	1.08121	1	1
Solute carrier family 25 member 45	Slc25a45	31.689	1.7503e-44	0.54553	0.84228	11.472	12	0.53918	0.75715	26.049	2	0.62117	0.88441	14.725	2	0.59696	0.86111	8.4219	2	0.49359	0.85121	11.292	2	0.50529	0.8345	5.9398	2	0.53852	0.84823	5.6217	2	0.834223	0.75715	0.88441	0.86111	0.844647	0.85121	0.8345	0.84823	0.834223	0.844647	Slc25a45	0.98766	-0.0179143	0.889498	1.05981	1.01518	1	1
Transcription factor A, mitochondrial	Tfam	27.987	7.0507e-33	0.59374	0.91766	39.707	39	0.63716	0.88478	91.784	6	0.63967	0.93202	8.9074	6	0.64705	0.89446	8.2851	7	0.53756	0.94821	22.812	8	0.53636	0.93081	11.186	6	0.5217	0.81414	25.088	6	0.903753	0.88478	0.93202	0.89446	0.89772	0.94821	0.93081	0.81414	0.903753	0.89772	Tfam	1.00672	0.00966353	0.933106	1.0013	1.09866	1	1
Lon protease homolog, mitochondrial	Lonp1	105.84	2.2161e-301	0.59893	0.9525	15.749	158	0.71412	0.98658	17.021	25	0.66061	0.94082	14.36	26	0.61437	0.91287	14.277	27	0.55153	0.95757	13.056	26	0.53093	0.93502	16.932	26	0.60877	0.9646	18.564	28	0.946757	0.98658	0.94082	0.91287	0.952397	0.95757	0.93502	0.9646	0.946757	0.952397	Lonp1	0.994078	-0.0085689	1.0303	1.0062	0.946372	1	1
NADH dehydrogenase [ubiquinone] 1 alpha subcomplex subunit 3	Ndufa3	9.3308	6.3314e-35	0.66638	1.0274	14.89	31	0.73987	1.0484	23.443	6	0.75481	1.099	10.943	5	0.70034	0.99491	11.372	4	0.57572	0.99421	11.444	5	0.62843	1.103	9.3973	5	0.65028	1.0292	20.176	6	1.04744	1.0484	1.099	0.99491	1.04214	0.99421	1.103	1.0292	1.04744	1.04214	Ndufa3	1.00509	0.00731853	1.05451	0.996374	0.966683	1	1
		82.928	0	0.8313	1.2405	14.127	13	NaN	NaN	NaN	1	0.9276	1.3704	4.6471	3	0.84626	1.2088	3.6657	2	0.63265	1.0884	9.677	3	0.63486	1.1203	1.1772	2	0.87636	1.4353	19.807	2	1.2896		1.3704	1.2088	1.21467	1.0884	1.1203	1.4353	1.2896	1.21467		1.06169	0.0863632		1.22324	0.842193	1	1
FAST kinase domain-containing protein 2	Fastkd2	78.947	3.922e-52	0.5983	0.84242	18.762	14	0.64892	0.91444	21.205	3	0.56052	0.7863	39.183	2	0.62598	0.84242	1.8558	2	0.55217	0.86623	9.9881	2	0.5515	0.8663	31.745	2	0.54356	0.78638	11.182	3	0.84772	0.91444	0.7863	0.84242	0.839637	0.86623	0.8663	0.78638	0.84772	0.839637	Fastkd2	1.00963	0.0138227	1.05565	0.907653	1.07126	1	1
Apoptosis-inducing factor 1, mitochondrial	Aifm1	66.765	1.9993e-301	0.63582	0.98604	12.289	140	0.70495	1.0196	15.521	22	0.66667	0.97067	10.656	25	0.6644	0.95624	12.068	24	0.57037	0.9617	13.241	24	0.56289	0.97968	9.8413	22	0.63993	1.0337	11.442	23	0.98217	1.0196	0.97067	0.95624	0.991693	0.9617	0.97968	1.0337	0.98217	0.991693	Aifm1	0.990397	-0.0139213	1.06021	0.990803	0.925065	1	1
Prostaglandin E synthase 2;Prostaglandin E synthase 2 truncated form	Ptges2	43.323	1.6047e-131	0.65657	1.0602	39.246	57	0.76382	1.082	62.136	8	0.74409	1.086	32.527	10	0.68035	0.9669	14.674	10	0.5873	0.99315	24.447	11	0.61683	1.076	59.809	9	0.65657	1.0403	25.177	9	1.04497	1.082	1.086	0.9669	1.03648	0.99315	1.076	1.0403	1.04497	1.03648	Ptges2	1.00818	0.01176	1.08946	1.00929	0.929443	1	1
V-type proton ATPase subunit G 1	Atp6v1g1	13.724	2.3592e-125	1.0966	1.6991	20.173	14	1.2814	1.81	10.928	2	1.1778	1.6978	30.697	3	1.1763	1.6787	30.119	3	1.0395	1.8068	9.1228	2	0.95604	1.6671	2.7968	2	1.0918	1.7276	0.33676	2	1.72883	1.81	1.6978	1.6787	1.73383	1.8068	1.6671	1.7276	1.72883	1.73383	Atp6v1g1	0.997116	-0.00416643	1.00177	1.01842	0.971695	1	1
Malate dehydrogenase, mitochondrial	Mdh2	35.611	1.1028e-284	0.63461	0.97415	15.729	131	0.69348	0.97448	14.635	25	0.66011	0.96044	16.155	25	0.67515	0.98328	8.6831	17	0.56686	0.97415	19.044	23	0.56023	0.97801	4.8233	18	0.61122	0.95935	22.34	23	0.972733	0.97448	0.96044	0.98328	0.970503	0.97415	0.97801	0.95935	0.972733	0.970503	Mdh2	1.0023	0.00331119	1.00034	0.982035	1.02494	1	1
39S ribosomal protein L48, mitochondrial	Mrpl48	23.985	1.2346e-12	0.5736	0.85431	11.028	18	0.62809	0.88565	5.3437	3	0.59503	0.81553	12.685	3	0.62219	0.85172	9.1382	3	0.49473	0.85306	12.969	3	0.53339	0.88778	14.838	3	0.53009	0.83318	6.8525	3	0.850967	0.88565	0.81553	0.85172	0.858007	0.85306	0.88778	0.83318	0.850967	0.858007	Mrpl48	0.991795	-0.0118862	1.0382	0.918617	1.02225	1	1
39S ribosomal protein L19, mitochondrial	Mrpl19	33.578	9.9128e-27	0.5555	0.89569	15.947	21	0.56362	0.81115	25.251	3	0.61905	0.90186	3.4745	3	0.64957	0.89569	13.658	3	0.48251	0.80111	21.85	4	0.51509	0.90073	18.292	4	0.56367	0.91271	15.635	4	0.869567	0.81115	0.90186	0.89569	0.871517	0.80111	0.90073	0.91271	0.869567	0.871517	Mrpl19	0.997763	-0.00323162	1.01253	1.00125	0.981352	1	1
Very long-chain acyl-CoA synthetase	Slc27a2	70.422	0	0.94436	1.4796	16.15	208	1.0436	1.472	11.479	32	1.0323	1.5024	14.959	36	1.0383	1.4764	13.532	32	0.87382	1.5077	22.309	35	0.8176	1.474	14.665	38	0.89616	1.4597	17.823	35	1.4836	1.472	1.5024	1.4764	1.48047	1.5077	1.474	1.4597	1.4836	1.48047	Slc27a2	1.00212	0.00305016	0.976322	1.01927	1.01144	1	1
Phosphatidylserine decarboxylase proenzyme;Phosphatidylserine decarboxylase alpha chain;Phosphatidylserine decarboxylase beta chain	C330019G07Rik;Pisd	64.316	1.5636e-18	0.56512	0.80422	30.098	16	0.58442	0.8216	26.554	3	0.50255	0.70993	48.114	3	0.58674	0.82299	6.2863	2	0.5867	0.87071	25.493	2	0.62545	1.0577	30.733	3	0.42207	0.63447	46.366	3	0.78484	0.8216	0.70993	0.82299	0.854293	0.87071	1.0577	0.63447	0.78484	0.854293	C330019G07Rik;Pisd	0.918701	-0.122333	0.943598	0.671202	1.29713	1	1
3-hydroxyacyl-CoA dehydrogenase type-2	Hsd17b10	28.374	6.3493e-209	0.51305	0.79222	11.667	63	0.53615	0.76341	14.659	10	0.5537	0.81089	10.022	10	0.56242	0.79112	14.559	11	0.45954	0.81063	8.8374	11	0.4328	0.75159	12.478	10	0.50592	0.7926	10.159	11	0.788473	0.76341	0.81089	0.79112	0.78494	0.81063	0.75159	0.7926	0.788473	0.78494	Hsd17b10	1.0045	0.00647958	0.941749	1.0789	0.998133	1	1
Delta-1-pyrroline-5-carboxylate dehydrogenase, mitochondrial	Aldh4a1	61.84	0	0.50762	0.77746	21.952	253	0.5528	0.78812	23.774	46	0.53356	0.77605	24.538	41	0.54001	0.76786	11.868	39	0.45862	0.78794	20.127	43	0.43627	0.75266	18.64	38	0.50973	0.80074	28.254	46	0.777343	0.78812	0.77605	0.76786	0.780447	0.78794	0.75266	0.80074	0.777343	0.780447	Aldh4a1	0.996024	-0.0057481	1.00023	1.03108	0.958938	1	1
Surfeit locus protein 1	Surf1	38.497	9.5115e-18	0.78666	1.1834	20.776	11	0.81455	1.1377	24.936	2	NaN	NaN	NaN	1	0.96796	1.3261	55.087	2	0.73717	1.2309	14.138	2	0.7228	1.2654	12.449	2	0.78112	1.2106	5.8865	2	1.2319	1.1377		1.3261	1.23563	1.2309	1.2654	1.2106	1.2319	1.23563	Surf1	0.996979	-0.00436555	0.924283		1.09541	1	1
Elongation factor G, mitochondrial	Gfm1	83.549	4.602e-132	0.6306	0.93282	60.754	101	0.66714	0.93439	72.194	18	0.66055	0.92789	65.298	16	0.65899	0.94567	43.321	19	0.54271	0.93024	55.609	17	0.56316	0.94401	72.556	16	0.58683	0.92984	61.689	15	0.935983	0.93439	0.92789	0.94567	0.934697	0.93024	0.94401	0.92984	0.935983	0.934697	Gfm1	1.00138	0.00198459	1.00446	0.982924	1.01702	1	1
Carbonyl reductase [NADPH] 1	Cbr1	30.641	6.3865e-44	0.49229	0.74704	14.95	11	0.63724	0.90003	12.92	2	0.47028	0.6805	12.32	2	0.46151	0.66476	5.9887	2	0.46862	0.8008	3.1902	2	NaN	NaN	NaN	1	0.50356	0.78577	7.1481	2	0.74843	0.90003	0.6805	0.66476	0.793285	0.8008		0.78577	0.74843	0.793285	Cbr1	0.943457	-0.0839719	1.12391		0.845998	1	1
T-complex protein 1 subunit delta	Cct4	58.066	4.2196e-44	1.1149	1.861	75.001	15	NaN	NaN	NaN	1	1.744	2.5075	122.69	3	0.65219	0.91977	119.41	3	1.0565	1.7751	15.045	3	1.1149	1.861	32.865	3	1.0721	1.6157	23.785	2	1.71364		2.5075	0.91977	1.7506	1.7751	1.861	1.6157	1.71364	1.7506	Cct4	0.978884	-0.0307896		1.34739	0.56927	1	1
28S ribosomal protein S35, mitochondrial	Mrps35	35.975	7.1699e-60	0.52465	0.83438	41.793	39	0.63464	0.86929	64.836	6	0.53708	0.75108	14.261	6	0.63349	0.88534	34.034	4	0.5023	0.81065	61.669	8	0.59067	0.97934	33.992	7	0.50187	0.79074	17.936	8	0.835237	0.86929	0.75108	0.88534	0.860243	0.81065	0.97934	0.79074	0.835237	0.860243	Mrps35	0.970931	-0.0425598	1.07234	0.766925	1.11963	1	1
Peptidyl-tRNA hydrolase 2, mitochondrial	Ptrh2	19.526	7.4363e-57	0.58491	0.89347	16.428	22	0.59171	0.80595	5.8262	3	0.65536	0.91936	21.923	4	0.59872	0.8261	12.388	4	0.5414	0.92544	22.445	4	0.43075	0.68995	17.125	3	0.63218	0.97114	8.7974	4	0.85047	0.80595	0.91936	0.8261	0.862177	0.92544	0.68995	0.97114	0.85047	0.862177	Ptrh2	0.986422	-0.0197232	0.870883	1.3325	0.85065	1	1
Translation factor Guf1, mitochondrial	Guf1	72.462	6.4217e-57	0.54877	0.81526	26.169	25	0.58275	0.78585	14.769	3	0.62274	0.86234	10.896	5	0.50108	0.7034	31.945	4	0.46427	0.75447	32.347	4	0.49539	0.80515	13.911	4	0.52121	0.80844	43.57	5	0.783863	0.78585	0.86234	0.7034	0.789353	0.75447	0.80515	0.80844	0.783863	0.789353	Guf1	0.993045	-0.0100691	1.04159	1.07103	0.870071	1	1
28S ribosomal protein S15, mitochondrial	Mrps15	29.463	1.32e-23	0.65148	1.017	14.6	27	0.75465	1.0677	14.01	5	0.69503	0.97407	3.7456	4	0.727	1.0097	24.884	4	0.57571	1.0151	5.0959	5	0.56935	1.0016	16.102	4	0.68055	1.0428	19.961	5	1.01716	1.0677	0.97407	1.0097	1.01983	1.0151	1.0016	1.0428	1.01716	1.01983	Mrps15	0.997375	-0.00379149	1.05182	0.972514	0.968259	1	1
Calcium-independent phospholipase A2-gamma	Pnpla8	87.38	6.7469e-35	1.1706	1.7649	45.656	22	1.4717	2.0139	18.952	4	1.023	1.466	59.209	4	1.1722	1.756	55.963	3	0.97425	1.6088	55.306	4	1.0234	1.7889	52.107	5	1.3058	1.9661	14.539	2	1.7453	2.0139	1.466	1.756	1.78793	1.6088	1.7889	1.9661	1.7453	1.78793	Pnpla8	0.976155	-0.0348179	1.2518	0.819498	0.893139	1	1
39S ribosomal protein L40, mitochondrial	Mrpl40	24.301	2.2127e-23	0.77516	1.1721	26.771	11	0.86784	1.2211	46.635	2	0.75401	1.0674	9.0098	2	NaN	NaN	NaN	1	0.57531	1.0161	39.867	2	0.81673	1.3858	11.969	2	0.67913	1.0925	44.009	2	1.14425	1.2211	1.0674		1.1648	1.0161	1.3858	1.0925	1.14425	1.1648	Mrpl40	0.982357	-0.02568	1.20175	0.770241		1	1
Coiled-coil domain-containing protein 56	Ccdc56	11.987	3.4853e-14	0.64533	1.0047	27.284	15	0.61286	0.85727	29.848	2	0.64533	0.95098	12.148	3	0.81695	1.1595	41.21	4	0.5408	0.93436	19.109	2	0.59718	1.0375	8.2667	2	0.62024	0.97588	9.8675	2	0.98925	0.85727	0.95098	1.1595	0.98258	0.93436	1.0375	0.97588	0.98925	0.98258	Ccdc56	1.00679	0.00976029	0.917494	0.916607	1.18816	1	1
Dihydroorotate dehydrogenase (quinone), mitochondrial	Dhodh	42.699	6.6303e-24	0.5792	0.88325	12.981	18	0.65674	0.92129	6.5167	2	0.6121	0.86183	4.7428	3	0.62787	0.88333	19.269	4	0.48732	0.88673	9.949	3	0.55062	0.91804	25.017	3	0.57478	0.87032	6.8899	3	0.888817	0.92129	0.86183	0.88333	0.891697	0.88673	0.91804	0.87032	0.888817	0.891697	Dhodh	0.99677	-0.00466715	1.03897	0.938772	1.01495	1	1
Cysteine desulfurase, mitochondrial	Nfs1	50.569	1.9651e-155	0.55597	0.87195	12.462	91	0.6308	0.89811	14.379	15	0.60039	0.87415	9.1745	14	0.58701	0.82448	13.517	14	0.49535	0.8529	12.404	15	0.50364	0.86273	9.7091	17	0.55769	0.87603	14.665	16	0.86558	0.89811	0.87415	0.82448	0.863887	0.8529	0.86273	0.87603	0.86558	0.863887	Nfs1	1.00196	0.00282511	1.05301	1.01324	0.941155	1	1
Complement component 1 Q subcomponent-binding protein, mitochondrial	C1qbp	31.025	9.8403e-234	0.56548	0.86352	9.8175	54	0.60977	0.86323	6.3888	11	0.59449	0.84566	6.8597	8	0.61085	0.86805	18.096	9	0.50851	0.8819	7.1776	9	0.46676	0.82588	7.3581	8	0.54168	0.87304	8.7979	9	0.85898	0.86323	0.84566	0.86805	0.860273	0.8819	0.82588	0.87304	0.85898	0.860273	C1qbp	0.998497	-0.00217058	0.97883	1.02395	0.994284	1	1
N(G),N(G)-dimethylarginine dimethylaminohydrolase 1	Ddah1	31.381	1.8127e-33	1.6913	2.8873	38.006	18	1.1742	1.6883	62.486	3	1.8143	2.5498	18.859	2	2.4411	3.4529	8.7741	4	1.677	2.9182	2.8439	3	1.7056	2.985	48.766	3	1.5414	2.2822	3.5464	3	2.56367	1.6883	2.5498	3.4529	2.72847	2.9182	2.985	2.2822	2.56367	2.72847	Ddah1	0.9396	-0.0898817	0.578542	0.854204	1.51297	1	1
39S ribosomal protein L41, mitochondrial	Mrpl41;Gm6434	15.261	2.79e-18	0.58903	0.90719	25.452	17	0.65587	0.90286	24.087	3	0.61203	0.90719	16.484	3	0.65037	0.93622	37.135	3	0.53133	0.9142	15.59	2	0.54409	0.9611	9.8509	3	0.54964	0.88113	40.804	3	0.915423	0.90286	0.90719	0.93622	0.91881	0.9142	0.9611	0.88113	0.915423	0.91881	Mrpl41;Gm6434	0.996314	-0.00532749	0.987596	0.943908	1.06252	1	1
Mitochondrial 2-oxoglutarate/malate carrier protein	Slc25a11	34.155	3.5861e-114	0.64418	0.98962	30.049	32	0.73564	1.0286	31.558	6	0.68523	1.0086	28.991	6	0.65916	0.94725	43.022	6	0.60121	1.032	30.651	4	0.56223	0.99189	32.995	5	0.60739	0.95888	22.477	5	0.994817	1.0286	1.0086	0.94725	0.994257	1.032	0.99189	0.95888	0.994817	0.994257	Slc25a11	1.00056	0.000812347	0.996705	1.01685	0.987871	1	1
39S ribosomal protein L11, mitochondrial	Mrpl11	20.68	3.0169e-29	0.62193	0.94961	41.118	34	0.59379	0.8328	29.888	5	0.8344	1.2007	100.31	4	0.64594	0.88619	15.043	5	0.69943	1.1308	21.309	6	0.56339	0.94757	11.095	6	0.56704	0.87148	34.526	8	0.97323	0.8328	1.2007	0.88619	0.983283	1.1308	0.94757	0.87148	0.97323	0.983283	Mrpl11	0.989776	-0.0148264	0.73647	1.26714	1.01688	1	1
Transmembrane emp24 domain-containing protein 10	Tmed10	24.911	3.791e-10	0.91861	1.3453	24.756	12	NaN	NaN	NaN	1	0.88401	1.2575	7.7887	3	0.97197	1.3613	1.5565	2	NaN	NaN	NaN	1	0.93756	1.6437	19.664	3	0.73343	1.0915	29.445	2	1.3094		1.2575	1.3613	1.3676		1.6437	1.0915	1.3094	1.3676	Tmed10	0.957444	-0.0627404		0.765042	1.24718	1	1
Thioredoxin reductase 2, mitochondrial	Txnrd2	56.62	7.9228e-44	0.51	0.74334	27.184	30	0.48218	0.68309	10.517	3	0.54432	0.75554	23.653	5	0.64747	0.89698	27.22	5	0.41742	0.70819	37.685	6	0.51803	0.97748	33.488	5	0.44276	0.71824	25.419	6	0.778537	0.68309	0.75554	0.89698	0.801303	0.70819	0.97748	0.71824	0.778537	0.801303	Txnrd2	0.971588	-0.0415835	0.964558	0.772947	1.24886	1	1
Ras-related protein Rab-8A	Rab8a	23.668	5.7346e-38	0.51046	0.73595	63.945	21	0.51046	0.69057	126.94	5	0.51381	0.73758	17.803	3	0.4832	0.67416	7.0948	3	0.47459	0.80178	14.883	4	0.36119	0.59082	41.553	3	0.48723	0.74739	5.5267	3	0.70077	0.69057	0.73758	0.67416	0.71333	0.80178	0.59082	0.74739	0.70077	0.71333	Rab8a	0.982392	-0.0256286	0.861296	1.2484	0.902019	1	1
Aminomethyltransferase, mitochondrial	Amt	44.008	8.895e-78	0.75742	1.1166	52.969	41	0.82034	1.1483	73.013	8	0.77031	1.1139	12.621	6	0.79361	1.1166	10.185	5	0.66045	1.1445	70.768	7	0.62696	1.0872	54.6	7	0.76041	1.1503	57.092	8	1.12627	1.1483	1.1139	1.1166	1.12733	1.1445	1.0872	1.1503	1.12627	1.12733	Amt	0.999054	-0.0013657	1.00332	1.02456	0.970703	1	1
Eukaryotic initiation factor 4A-I	Eif4a1	46.153	3.1362e-76	1.1083	1.5534	43.871	15	1.5684	2.2236	29.911	2	1.1083	1.5534	31.016	3	1.0701	1.5061	90.488	3	1.0941	1.8537	30.759	2	1.0884	1.8834	28.452	2	1.0019	1.5287	20.279	3	1.76103	2.2236	1.5534	1.5061	1.75527	1.8537	1.8834	1.5287	1.76103	1.75527	Eif4a1	1.00329	0.00473199	1.19955	0.824785	0.985216	1	1
Mitochondrial carnitine/acylcarnitine carrier protein	Slc25a20	33.026	1.2695e-56	0.63518	0.9737	13.644	36	0.71741	1.0097	27.322	5	0.65658	0.89836	11.463	7	0.70125	1.0022	8.0188	6	0.56176	0.92342	7.4847	6	0.60294	1.0001	13.116	6	0.62253	0.99084	6.0478	6	0.970087	1.0097	0.89836	1.0022	0.971453	0.92342	1.0001	0.99084	0.970087	0.971453	Slc25a20	0.998593	-0.00203105	1.09344	0.89827	1.01147	1	1
Enoyl-CoA hydratase domain-containing protein 3, mitochondrial	Echdc3	32.402	1.9904e-41	0.47433	0.73153	15.466	25	0.49559	0.69889	22.435	4	0.53598	0.76299	15.247	3	0.5501	0.77808	21.955	4	0.43458	0.68643	8.6707	5	0.43373	0.73005	14.11	4	0.52935	0.83218	13.586	5	0.746653	0.69889	0.76299	0.77808	0.749553	0.68643	0.73005	0.83218	0.746653	0.749553	Echdc3	0.996131	-0.00559257	1.01815	1.04512	0.93499	1	1
Metaxin-1	Mtx1	51.341	8.2259e-94	0.55517	0.94234	22.077	31	0.75422	1.0751	19.556	4	0.59163	0.84409	25.1	6	0.60154	0.84229	16.873	4	0.53475	0.92426	7.4708	6	0.52331	0.94394	19.059	5	0.57147	0.89732	33.603	6	0.920493	1.0751	0.84409	0.84229	0.92184	0.92426	0.94394	0.89732	0.920493	0.92184	Mtx1	0.998539	-0.0021091	1.1632	0.89422	0.938673	1	1
39S ribosomal protein L44, mitochondrial	Mrpl44	37.527	1.3701e-45	0.64281	0.97227	10.212	10	NaN	NaN	NaN	1	0.68148	0.95273	5.5436	2	0.73684	0.98864	0.20162	2	0.55064	0.90407	8.1274	2	NaN	NaN	NaN	1	0.67688	1.0435	12.96	2	0.970685		0.95273	0.98864	0.973785	0.90407		1.0435	0.970685	0.973785	Mrpl44	0.996817	-0.00460008	1.05382		0.947427	1	1
Graves disease carrier protein homolog	Slc25a16	36.219	1.4538e-17	0.97081	1.4305	75.383	21	1.0235	1.4726	114.85	3	1.0008	1.4832	84.017	5	0.90025	1.2592	11.612	2	0.73911	1.345	27.735	5	0.75532	1.3518	116.3	3	0.96828	1.5524	79.095	3	1.405	1.4726	1.4832	1.2592	1.4164	1.345	1.3518	1.5524	1.405	1.4164	Slc25a16	0.991951	-0.0116586	1.09487	1.0972	0.811131	1	1
[truncated: 6 more columns]

## Sheet: WT MEFs±MVO 12h
Protein names	Gene names	Fasta headers	Proteins	Peptides	Mol. weight [kDa]	PEP	Ratio H/L	Ratio H/L normalized	Log2 Ratio H/L normalized	Ratio H/L variability [%]	Ratio H/L count	Ratio H/L MVO12h1	Ratio H/L normalized MVO12h1	Ratio H/L variability [%] MVO12h1	Ratio H/L count MVO12h1	Ratio H/L MVO12h2	Ratio H/L normalized MVO12h2	Ratio H/L variability [%] MVO12h2	Ratio H/L count MVO12h2	Ratio H/L MVO12h3	Ratio H/L normalized MVO12h3	Ratio H/L variability [%] MVO12h3	Ratio H/L count MVO12h3	Sequence coverage MVO12h1 [%]	Sequence coverage MVO12h2 [%]	Sequence coverage MVO12h3 [%]	Intensity	Intensity L	Intensity H	Intensity MVO12h1	Intensity L MVO12h1	Intensity H MVO12h1	Intensity MVO12h2	Intensity L MVO12h2	Intensity H MVO12h2	Intensity MVO12h3	Intensity L MVO12h3	Intensity H MVO12h3	Ratio H/L normalized MVO12h1	Ratio H/L normalized MVO12h2	Ratio H/L normalized MVO12h3	Log2 Ratio H/L normalized MVO12h1	Log2 Ratio H/L normalized MVO12h2	Log2 Ratio H/L normalized MVO12h3	Expected value	Expected value	Expected value	T test	Negative Log10 p value
Leucine-rich repeat-containing protein 15	Lrrc15	>sp|Q80X72|LRC15_MOUSE Leucine-rich repeat-containing protein 15 OS=Mus musculus GN=Lrrc15 PE=2 SV=1	1	2	64.176	3.53e-58	0.52071	0.5677	-0.816799	23.494	8	0.43611	0.47867	16.711	3	0.45638	0.50059	28.486	2	0.55507	0.60681	25.087	3	10.7	10.7	10.7	42151000	26989000	15162000	3441300	2366100	1075200	12399000	8119400	4279400	26311000	16503000	9807400	0.47867	0.50059	0.60681	-1.0629	-0.998299	-0.720683	0	0	0	0.000906556	3.04261
FUN14 domain-containing protein 2	Fundc2	>sp|Q9D6K8|FUND2_MOUSE FUN14 domain-containing protein 2 OS=Mus musculus GN=Fundc2 PE=2 SV=1	1	3	16.564	1.73e-08	0.52975	0.58261	-0.779398	99.056	5	0.34156	0.37531	165.48	2	NaN	NaN	NaN	1	0.38832	0.43193	42.32	2	15.9	15.9	15.2	62922000	53460000	9462100	26338000	23315000	3023300	975750	452990	522760	35608000	29692000	5916100	0.37531	NaN	0.43193	-1.41385		-1.21113	0	0	0	0.00041561	3.38131
Connective tissue growth factor	Ctgf	>sp|P29268|CTGF_MOUSE Connective tissue growth factor OS=Mus musculus GN=Ctgf PE=2 SV=3;>tr|H3BJW0|H3BJW0_MOUSE Connective tissue growth factor OS=Mus musculus GN=Ctgf PE=2 SV=1	2	9	37.824	1.69e-56	0.56899	0.62166	-0.685802	19.876	14	NaN	NaN	NaN	1	0.54257	0.58723	11.789	6	0.59362	0.64986	23.416	7	6	21.6	25.6	117920000	72586000	45333000	9028500	5581400	3447100	42008000	26179000	15830000	66882000	40826000	26056000	NaN	0.58723	0.64986		-0.768002	-0.621799	0	0	0	0.00104003	2.98295
Cadherin-2	Cdh2	>sp|P15116|CADH2_MOUSE Cadherin-2 OS=Mus musculus GN=Cdh2 PE=1 SV=2;>tr|D3YYT0|D3YYT0_MOUSE Cadherin-2 OS=Mus musculus GN=Cdh2 PE=2 SV=1	2	4	99.795	1.05e-37	0.56796	0.65653	-0.607067	26.025	7	0.78472	0.87178	20.294	3	0.42669	0.4733	5.6734	2	0.62594	0.70774	10.621	2	6.5	4.6	4.9	83052000	50396000	32656000	26647000	14394000	12253000	25269000	16374000	8894700	31137000	19628000	11509000	0.87178	0.4733	0.70774	-0.197964	-1.07917	-0.498709	0	0	0	0.083961	1.07592
Sphingolipid delta(4)-desaturase DES1	Degs1	>sp|O09005|DEGS1_MOUSE Sphingolipid delta(4)-desaturase DES1 OS=Mus musculus GN=Degs1 PE=2 SV=1	2	4	38.241	3.57e-36	0.61752	0.66743	-0.583312	60.932	7	NaN	NaN	NaN	1	0.61752	0.66743	47.146	3	0.58031	0.65222	86.626	3	5.3	14.9	12.4	88622000	48894000	39728000	9014400	4505000	4509300	46163000	26677000	19486000	33445000	17712000	15732000	NaN	0.66743	0.65222		-0.583312	-0.616569	0	0	0	1.94162e-05	4.71184
Low-density lipoprotein receptor	Ldlr	>sp|P35951|LDLR_MOUSE Low-density lipoprotein receptor OS=Mus musculus GN=Ldlr PE=1 SV=2	1	3	94.946	5.44e-14	0.62098	0.68305	-0.549937	27.238	4	0.81643	0.87965	30.217	2	NaN	NaN	NaN	0	0.55961	0.6185	8.4843	2	5.2	0	5.7	16054000	10453000	5601400	5126500	3247700	1878800	0	0	0	10927000	7204900	3722600	0.87965	NaN	0.6185	-0.184998		-0.693155	0	0	0	0.103224	0.986218
Insulin-like growth factor-binding protein 7	Igfbp7	>tr|E9Q5D9|E9Q5D9_MOUSE Insulin-like growth factor-binding protein 7 OS=Mus musculus GN=Igfbp7 PE=2 SV=1;>tr|F8WH23|F8WH23_MOUSE Insulin-like growth factor-binding protein 7 OS=Mus musculus GN=Igfbp7 PE=2 SV=1;>sp|Q61581|IBP7_MOUSE Insulin-like growth fact	3	2	32.803	4.68e-06	0.63745	0.70043	-0.513687	4.6551	5	0.66243	0.73596	6.9986	2	0.62844	0.69403	0.36861	2	NaN	NaN	NaN	1	9.3	9.3	5.1	28118000	17008000	11110000	8327900	4918700	3409200	11074000	7000400	4073200	8716400	5088500	3627800	0.73596	0.69403	NaN	-0.442301	-0.52693		0	0	0	0.00059877	3.22274
Tenascin	Tnc	>sp|Q80YX1|TENA_MOUSE Tenascin OS=Mus musculus GN=Tnc PE=1 SV=1;>sp|Q80YX1-2|TENA_MOUSE Isoform 2 of Tenascin OS=Mus musculus GN=Tnc;>sp|Q80YX1-3|TENA_MOUSE Isoform 3 of Tenascin OS=Mus musculus GN=Tnc;>sp|Q80YX1-4|TENA_MOUSE Isoform 4 of Tenascin OS=Mus m	6	7	231.8	6.61e-20	0.61678	0.7116	-0.490862	14.117	13	0.61326	0.64938	13.451	5	0.63042	0.68382	21.247	4	0.65578	0.73868	7.9312	4	4.7	3.4	4.1	67455000	43755000	23700000	15161000	9335400	5825200	20247000	13178000	7069000	32048000	21242000	10805000	0.64938	0.68382	0.73868	-0.622865	-0.548311	-0.436979	0	0	0	0.000578603	3.23762
Thrombospondin-1	Thbs1	>tr|Q80YQ1|Q80YQ1_MOUSE Thrombospondin 1 OS=Mus musculus GN=Thbs1 PE=2 SV=1;>sp|P35441|TSP1_MOUSE Thrombospondin-1 OS=Mus musculus GN=Thbs1 PE=1 SV=1	6	58	129.69	0	0.65557	0.72611	-0.46174	17.428	149	0.64715	0.69658	23.215	51	0.65616	0.71877	14.025	55	0.66944	0.75269	12.816	43	42.8	49.9	43.2	2315800000	1395400000	920450000	363500000	217110000	146390000	853220000	514670000	338550000	1099100000	663580000	435510000	0.69658	0.71877	0.75269	-0.521639	-0.476398	-0.409872	0	0	0	0.000133027	3.87606
Ran GTPase-activating protein 1	Rangap1	>sp|P46061|RAGP1_MOUSE Ran GTPase-activating protein 1 OS=Mus musculus GN=Rangap1 PE=1 SV=2	1	6	63.53	4.05e-25	0.65718	0.73028	-0.453478	29.827	9	0.64092	0.7139	9.05	3	0.8568	0.93227	21.259	3	0.65718	0.73028	49.937	3	7	5.9	5.8	63385000	36975000	26410000	11089000	6830800	4257900	21049000	11887000	9162600	31247000	18257000	12990000	0.7139	0.93227	0.73028	-0.486206	-0.10118	-0.453478	0	0	0	0.0480693	1.31813
Transforming growth factor beta-3	Tgfb3	>tr|Q91YU7|Q91YU7_MOUSE Transforming growth factor beta-3 OS=Mus musculus GN=Tgfb3 PE=2 SV=1;>sp|P17125|TGFB3_MOUSE Transforming growth factor beta-3 OS=Mus musculus GN=Tgfb3 PE=2 SV=1	2	3	47.144	1.93e-14	0.66964	0.75466	-0.406101	21.176	6	0.85597	0.92621	25.929	2	0.63649	0.69339	6.8922	3	NaN	NaN	NaN	1	13.8	18.2	4.4	25082000	15340000	9742800	4764000	2730800	2033200	16634000	10429000	6204800	3684800	2180000	1504800	0.92621	0.69339	NaN	-0.110589	-0.528261		0	0	0	0.132496	0.877797
Nidogen-1	Nid1	>sp|P10493|NID1_MOUSE Nidogen-1 OS=Mus musculus GN=Nid1 PE=1 SV=2	1	5	136.54	1.31e-36	0.68441	0.75819	-0.399369	16.071	5	0.71346	0.80368	9.4182	3	0.59729	0.64846	13.443	2	NaN	NaN	NaN	0	6.5	0.8	0	10408000	6273500	4134800	7020400	4203500	2816900	3387900	2069900	1318000	0	0	0	0.80368	0.64846	NaN	-0.315307	-0.624911		0	0	0	0.0266874	1.57369
Sodium- and chloride-dependent taurine transporter	Slc6a6	>sp|O35316|SC6A6_MOUSE Sodium- and chloride-dependent taurine transporter OS=Mus musculus GN=Slc6a6 PE=1 SV=2	1	3	69.855	2.43e-13	0.69162	0.76574	-0.385073	15.554	9	0.68928	0.75683	2.6029	4	0.73238	0.8127	4.7031	2	0.64814	0.76171	29.462	3	4.2	2.7	4.7	59956000	35386000	24570000	17107000	9507100	7599800	22355000	12717000	9638100	20494000	13162000	7332000	0.75683	0.8127	0.76171	-0.401959	-0.299205	-0.392686	0	0	0	0.000373256	3.42799
Lysyl oxidase homolog 3	Loxl3	>sp|Q9Z175|LOXL3_MOUSE Lysyl oxidase homolog 3 OS=Mus musculus GN=Loxl3 PE=2 SV=2;>tr|E9Q0X7|E9Q0X7_MOUSE Lysyl oxidase homolog 3 OS=Mus musculus GN=Loxl3 PE=2 SV=1	2	3	83.739	6.68e-15	0.7018	0.77137	-0.374505	16.441	5	0.59942	0.64509	18.835	2	0.7624	0.82666	9.3522	2	NaN	NaN	NaN	1	4.5	4.5	2.9	24757000	14087000	10670000	6307700	3742900	2564900	10537000	6169600	4367000	7912700	4174800	3737900	0.64509	0.82666	NaN	-0.632428	-0.274634		0	0	0	0.0424219	1.37241
Bcl-2-like protein 13	Bcl2l13	>sp|P59017|B2L13_MOUSE Bcl-2-like protein 13 OS=Mus musculus GN=Bcl2l13 PE=1 SV=2	1	4	46.719	9.25e-21	0.70565	0.77681	-0.364366	12.527	6	NaN	NaN	NaN	1	0.69891	0.77532	11.495	2	0.69898	0.78675	16.641	3	8.8	17.7	18.9	73441000	39252000	34189000	9076700	4638200	4438600	28482000	16144000	12338000	35883000	18470000	17413000	NaN	0.77532	0.78675		-0.367136	-0.346023	0	0	0	2.36546e-05	4.62608
Casein kinase II subunit alpha	Csnk2a2	>sp|O54833|CSK22_MOUSE Casein kinase II subunit alpha OS=Mus musculus GN=Csnk2a2 PE=2 SV=1	1	2	41.215	2.56e-20	0.72855	0.77785	-0.362436	15.497	4	0.8535	0.90257	22.076	2	0.71466	0.77535	1.5032	2	NaN	NaN	NaN	0	11.7	11.7	0	12107000	6965000	5142500	3845900	2341400	1504500	8261600	4623600	3638000	0	0	0	0.90257	0.77535	NaN	-0.147889	-0.36708		0	0	0	0.0511837	1.29087
Vascular cell adhesion protein 1	Vcam1	>sp|P29533|VCAM1_MOUSE Vascular cell adhesion protein 1 OS=Mus musculus GN=Vcam1 PE=1 SV=1;>tr|Q3UPN1|Q3UPN1_MOUSE Vascular cell adhesion protein 1 OS=Mus musculus GN=Vcam1 PE=2 SV=1;>sp|P29533-2|VCAM1_MOUSE Isoform 2 of Vascular cell adhesion protein 1 OS	3	7	81.317	2.44e-34	0.71446	0.77867	-0.360916	14.256	14	0.68488	0.74729	11.33	4	0.77236	0.82598	12.272	5	0.65228	0.73316	18.665	5	9.1	10	10.6	108470000	61934000	46536000	19062000	10877000	8184200	39324000	21701000	17624000	50084000	29356000	20728000	0.74729	0.82598	0.73316	-0.42026	-0.275821	-0.4478	0	0	0	0.0020251	2.69355
Vacuole membrane protein 1	Vmp1	>sp|Q99KU0|VMP1_MOUSE Vacuole membrane protein 1 OS=Mus musculus GN=Vmp1 PE=2 SV=2	2	3	45.96	7.62e-37	0.71971	0.77869	-0.360879	16.034	7	0.71971	0.77869	23.419	3	0.71536	0.77972	15.502	2	0.7136	0.79367	10.542	2	16.7	11.3	11.3	107570000	60941000	46631000	16594000	8963400	7631000	41072000	22707000	18365000	49906000	29271000	20635000	0.77869	0.77972	0.79367	-0.360879	-0.358972	-0.333389	0	0	0	2.42629e-06	5.61506
Sodium-coupled neutral amino acid transporter 2	Slc38a2	>sp|Q8CFE6|S38A2_MOUSE Sodium-coupled neutral amino acid transporter 2 OS=Mus musculus GN=Slc38a2 PE=1 SV=1	1	2	55.503	5.32e-24	0.72403	0.77884	-0.360601	4.991	5	NaN	NaN	NaN	1	0.72413	0.7915	2.279	2	0.66254	0.73707	4.6405	2	4.2	5.8	5.8	34639000	20699000	13939000	6919300	4180600	2738700	12945000	7365900	5578900	14775000	9152900	5621900	NaN	0.7915	0.73707		-0.337339	-0.440126	0	0	0	0.00203876	2.69063
Sequestosome-1	Sqstm1	>sp|Q64337|SQSTM_MOUSE Sequestosome-1 OS=Mus musculus GN=Sqstm1 PE=1 SV=1;>sp|Q64337-2|SQSTM_MOUSE Isoform 2 of Sequestosome-1 OS=Mus musculus GN=Sqstm1;>tr|D3YZJ1|D3YZJ1_MOUSE Sequestosome-1 OS=Mus musculus GN=Sqstm1 PE=2 SV=1	3	2	48.162	2.34e-05	0.69623	0.78419	-0.350725	10.517	5	NaN	NaN	NaN	1	0.70132	0.79224	3.5789	2	0.70476	0.80879	20.542	2	2.7	8.6	8.6	29746000	17747000	11998000	3538100	2066200	1471900	13152000	7844900	5307000	13056000	7836300	5219300	NaN	0.79224	0.80879		-0.335991	-0.306163	0	0	0	9.11235e-05	4.04037
Collagen alpha-1(I) chain	Col1a1	>sp|P11087|CO1A1_MOUSE Collagen alpha-1(I) chain OS=Mus musculus GN=Col1a1 PE=1 SV=4;>sp|P11087-2|CO1A1_MOUSE Isoform 2 of Collagen alpha-1(I) chain OS=Mus musculus GN=Col1a1	3	37	138.03	0	0.70645	0.78436	-0.350412	34.115	77	0.69842	0.7707	22.949	17	0.72269	0.79947	48.432	31	0.6941	0.77939	18.442	29	22	31.4	32.7	643390000	357260000	286130000	100770000	54660000	46105000	284730000	154540000	130190000	257890000	148050000	109840000	0.7707	0.79947	0.77939	-0.375759	-0.322884	-0.359583	0	0	0	2.28998e-05	4.64017
Guanine nucleotide-binding protein G(I)/G(S)/G(O) subunit gamma-2	Gng2	>sp|P63213|GBG2_MOUSE Guanine nucleotide-binding protein G(I)/G(S)/G(O) subunit gamma-2 OS=Mus musculus GN=Gng2 PE=1 SV=2	1	3	7.8501	4.35e-10	0.7277	0.78643	-0.34661	27.647	5	0.66051	0.71982	8.6606	2	0.95844	1.0333	38.613	2	NaN	NaN	NaN	1	42.3	32.4	22.5	53402000	28710000	24692000	9992000	5802100	4189900	14708000	7576600	7131300	28703000	15332000	13371000	0.71982	1.0333	NaN	-0.474292	0.0472592		0	0	0	0.352243	0.453158
Immunity-related GTPase family M protein 1	Irgm1	>sp|Q60766|IRGM1_MOUSE Immunity-related GTPase family M protein 1 OS=Mus musculus GN=Irgm1 PE=1 SV=1;>sp|Q60766-2|IRGM1_MOUSE Isoform 2 of Immunity-related GTPase family M protein 1 OS=Mus musculus GN=Irgm1;>tr|Q5NCB5|Q5NCB5_MOUSE Immunity-related GTPase f	3	9	46.551	7.16e-75	0.74576	0.79109	-0.338086	21.905	17	0.80954	0.86111	25.703	6	0.73038	0.79109	9.7817	5	0.70298	0.78521	20.63	6	23.2	14.2	15.9	120910000	69935000	50972000	15212000	8606000	6605500	42770000	23986000	18784000	62925000	37343000	25583000	0.86111	0.79109	0.78521	-0.215731	-0.338086	-0.34885	0	0	0	0.00213686	2.67022
Synaptonemal complex protein SC65	Leprel4	>sp|Q8K2B0|SC65_MOUSE Synaptonemal complex protein SC65 OS=Mus musculus GN=Leprel4 PE=2 SV=1	1	3	51.131	1.12e-13	0.73225	0.79406	-0.33268	11.873	5	NaN	NaN	NaN	1	0.80921	0.87733	14.102	2	0.69283	0.76039	5.0729	2	4.1	9.5	7.9	18042000	10209000	7832900	2515700	1269700	1246000	6515900	3681000	2835000	9010000	5258100	3752000	NaN	0.87733	0.76039		-0.188808	-0.395189	0	0	0	0.0320816	1.49374
Cell surface glycoprotein MUC18	Mcam	>sp|Q8R2Y2|MUC18_MOUSE Cell surface glycoprotein MUC18 OS=Mus musculus GN=Mcam PE=1 SV=1;>sp|Q8R2Y2-2|MUC18_MOUSE Isoform 2 of Cell surface glycoprotein MUC18 OS=Mus musculus GN=Mcam	3	19	71.545	8.02e-110	0.72075	0.79862	-0.324419	14.944	44	0.72054	0.77582	11.325	14	0.71864	0.78718	16.592	16	0.73101	0.82288	16.639	14	26.2	28.5	25.9	802810000	470060000	332750000	175660000	104970000	70694000	303990000	178310000	125680000	323160000	186780000	136380000	0.77582	0.78718	0.82288	-0.366206	-0.345235	-0.281246	0	0	0	0.000205133	3.68796
Poliovirus receptor-related protein 2	Pvrl2	>sp|P32507|PVRL2_MOUSE Poliovirus receptor-related protein 2 OS=Mus musculus GN=Pvrl2 PE=1 SV=2;>sp|P32507-2|PVRL2_MOUSE Isoform Alpha of Poliovirus receptor-related protein 2 OS=Mus musculus GN=Pvrl2	2	3	57.317	5.72e-14	0.74448	0.80524	-0.312509	14.206	5	0.71464	0.76963	17.133	2	NaN	NaN	NaN	1	0.80256	0.89063	17.156	2	8.3	4.7	9.2	34873000	19455000	15417000	14202000	8976500	5225300	6435900	3197500	3238400	14235000	7281400	6953500	0.76963	NaN	0.89063	-0.377763		-0.167102	0	0	0	0.0403438	1.39422
CD44 antigen	Cd44	>tr|A2APM2|A2APM2_MOUSE CD44 antigen OS=Mus musculus GN=Cd44 PE=2 SV=1;>sp|P15379|CD44_MOUSE CD44 antigen OS=Mus musculus GN=Cd44 PE=1 SV=3;>sp|P15379-7|CD44_MOUSE Isoform 2 of CD44 antigen OS=Mus musculus GN=Cd44;>sp|P15379-8|CD44_MOUSE Isoform 3 of CD44	21	7	85.837	2.73e-74	0.71533	0.80673	-0.309842	21.544	28	0.71594	0.80055	5.8296	9	0.74001	0.81515	33.739	11	0.70643	0.80455	7.2044	8	8.5	9.2	8.5	580720000	334850000	245870000	120820000	70032000	50790000	230470000	133040000	97429000	229430000	131780000	97653000	0.80055	0.81515	0.80455	-0.320937	-0.294863	-0.313746	0	0	0	2.36899e-06	5.62544
Peroxidasin homolog	Pxdn	>sp|Q3UQ28|PXDN_MOUSE Peroxidasin homolog OS=Mus musculus GN=Pxdn PE=2 SV=2;>tr|D3Z5M7|D3Z5M7_MOUSE Peroxidasin homolog OS=Mus musculus GN=Pxdn PE=2 SV=1	2	4	165.1	9.21e-21	0.73898	0.81003	-0.303953	14.879	5	0.73898	0.81003	9.6938	3	0.77699	0.85474	24.483	2	NaN	NaN	NaN	0	3.5	3	0	18039000	8534800	9504400	4260900	2321200	1939700	13778000	6213600	7564800	0	0	0	0.81003	0.85474	NaN	-0.303953	-0.226442		0	0	0	0.00273273	2.5634
Sterol O-acyltransferase 1	Soat1	>sp|Q61263|SOAT1_MOUSE Sterol O-acyltransferase 1 OS=Mus musculus GN=Soat1 PE=2 SV=2	1	3	63.798	8.62e-13	0.74162	0.8125	-0.29956	13.043	6	0.74954	0.78628	8.2936	3	NaN	NaN	NaN	1	0.78061	0.88787	7.9068	2	8.3	2.8	8.3	50610000	31905000	18705000	21485000	12470000	9015100	10015000	7243100	2771500	19111000	12192000	6918400	0.78628	NaN	0.88787	-0.346885		-0.17158	0	0	0	0.0286049	1.54356
Integrin alpha-11	Itga11	>sp|P61622|ITA11_MOUSE Integrin alpha-11 OS=Mus musculus GN=Itga11 PE=1 SV=1	1	16	133.01	1.22e-103	0.73439	0.81294	-0.298779	15.547	37	0.71542	0.74859	14.747	9	0.80304	0.87186	14.801	14	0.72979	0.80589	14.64	14	13.8	15.9	13.7	244590000	135410000	109180000	38144000	21969000	16174000	101990000	55040000	46945000	104460000	58401000	46056000	0.74859	0.87186	0.80589	-0.417752	-0.197832	-0.311345	0	0	0	0.00824333	2.0839
Tripeptidyl-peptidase 2	Tpp2	>sp|Q64514|TPP2_MOUSE Tripeptidyl-peptidase 2 OS=Mus musculus GN=Tpp2 PE=2 SV=3;>sp|Q64514-2|TPP2_MOUSE Isoform Short of Tripeptidyl-peptidase 2 OS=Mus musculus GN=Tpp2	2	9	139.88	7.78e-75	0.75521	0.81623	-0.292952	40.344	13	0.78007	0.84237	13.956	6	0.72966	0.80069	2.7188	2	0.68271	0.73926	66.308	5	8.2	4	6.9	66365000	36214000	30151000	18370000	9886200	8483900	18619000	10348000	8270200	29377000	15980000	13397000	0.84237	0.80069	0.73926	-0.247474	-0.320684	-0.435846	0	0	0	0.00364481	2.43833
Lanosterol synthase	Lss	>sp|Q8BLN5|ERG7_MOUSE Lanosterol synthase OS=Mus musculus GN=Lss PE=2 SV=2	1	7	83.14	1.3e-23	0.73892	0.8167	-0.292122	16.299	9	0.77307	0.8415	4.7176	4	0.6597	0.7134	0.59147	2	0.73892	0.81953	24.285	3	10.6	4	7.6	74520000	41391000	33129000	27287000	15209000	12078000	20498000	12402000	8095700	26735000	13780000	12955000	0.8415	0.7134	0.81953	-0.248965	-0.487217	-0.287131	0	0	0	0.00990447	2.00417
Serum deprivation-response protein	Sdpr	>sp|Q63918|SDPR_MOUSE Serum deprivation-response protein OS=Mus musculus GN=Sdpr PE=1 SV=3	1	8	46.763	7.63e-42	0.7595	0.81736	-0.290956	13.546	14	0.78761	0.85253	10.301	3	0.69906	0.75688	13.326	5	0.79834	0.8708	15.718	6	8.9	15.8	17.5	92080000	52458000	39622000	13439000	7379400	6060100	23314000	13608000	9706000	55326000	31471000	23856000	0.85253	0.75688	0.8708	-0.230177	-0.401864	-0.199587	0	0	0	0.0116579	1.93338
28S ribosomal protein S22, mitochondrial	Mrps22	>sp|Q9CXW2|RT22_MOUSE 28S ribosomal protein S22, mitochondrial OS=Mus musculus GN=Mrps22 PE=2 SV=1	1	3	41.192	8.14e-08	0.74114	0.81794	-0.289933	24.925	8	0.7334	0.80637	29.584	3	0.85522	0.92235	30.422	3	0.77239	0.86054	6.8725	2	9.7	9.7	6.1	17020000	9684300	7335500	5434900	3189400	2245500	8102100	4544000	3558100	3482900	1950900	1532000	0.80637	0.92235	0.86054	-0.310486	-0.116614	-0.216686	0	0	0	0.0185591	1.73144
Sterol-4-alpha-carboxylate 3-dehydrogenase, decarboxylating	Nsdhl	>sp|Q9R1J0|NSDHL_MOUSE Sterol-4-alpha-carboxylate 3-dehydrogenase, decarboxylating OS=Mus musculus GN=Nsdhl PE=2 SV=1	1	11	40.685	6.8e-88	0.74365	0.81905	-0.287977	17.945	25	0.71869	0.78496	17.384	7	0.71413	0.77701	9.8337	9	0.74552	0.83539	23.649	9	26.5	28.7	26.5	180150000	99077000	81078000	30745000	15742000	15004000	66938000	36656000	30282000	82472000	46679000	35793000	0.78496	0.77701	0.83539	-0.349309	-0.363995	-0.259478	0	0	0	0.000578374	3.23779
Epidermal growth factor receptor	Egfr	>sp|Q01279|EGFR_MOUSE Epidermal growth factor receptor OS=Mus musculus GN=Egfr PE=1 SV=1;>tr|Q9WVF5|Q9WVF5_MOUSE Epidermal growth factor receptor OS=Mus musculus GN=Egfr PE=2 SV=1	2	10	134.85	5.43e-38	0.75381	0.81929	-0.287554	31.469	16	0.69473	0.76318	18.093	5	0.76864	0.83086	33.68	6	0.75107	0.8114	42.499	5	7.5	10.1	5.9	84136000	48883000	35253000	17261000	11057000	6203700	38787000	22420000	16367000	28087000	15405000	12682000	0.76318	0.83086	0.8114	-0.389905	-0.267323	-0.301515	0	0	0	0.000939958	3.02689
	Sepn1	>tr|D3Z2R5|D3Z2R5_MOUSE Protein Sepn1 OS=Mus musculus GN=Sepn1 PE=4 SV=1	1	4	62.445	3.69e-30	0.74915	0.82016	-0.286023	30.985	7	0.74303	0.83096	40.195	3	0.75098	0.81554	0.79915	2	0.83366	0.93902	36.317	2	13.6	7.9	13.6	31843000	16688000	15155000	4572300	2532300	2040000	8831900	4804900	4027000	18439000	9351100	9088000	0.83096	0.81554	0.93902	-0.267149	-0.294172	-0.0907722	0	0	0	0.0270697	1.56752
Up-regulated during skeletal muscle growth protein 5	Usmg5	>sp|Q78IK2|USMG5_MOUSE Up-regulated during skeletal muscle growth protein 5 OS=Mus musculus GN=Usmg5 PE=1 SV=1	1	3	6.3814	1.05e-35	0.73346	0.82018	-0.285988	11.822	5	0.70095	0.77297	8.3844	2	NaN	NaN	NaN	1	0.75943	0.85029	17.442	2	27.6	25.9	43.1	86620000	47759000	38861000	14761000	8769300	5991700	20067000	11114000	8952600	51792000	27875000	23917000	0.77297	NaN	0.85029	-0.371516		-0.233973	0	0	0	0.00969296	2.01354
Ephrin type-A receptor 2	Epha2	>sp|Q03145|EPHA2_MOUSE Ephrin type-A receptor 2 OS=Mus musculus GN=Epha2 PE=1 SV=3	14	6	108.85	1.45e-22	0.73635	0.82518	-0.277219	35.085	10	0.70964	0.77733	12.575	2	0.5628	0.60859	51.29	3	0.77378	0.87364	34.347	5	2.8	3.3	5.4	73116000	50427000	22690000	4402100	2630300	1771800	23549000	16981000	6568300	45165000	30815000	14349000	0.77733	0.60859	0.87364	-0.363401	-0.716457	-0.194889	0	0	0	0.0505864	1.29597
Uncharacterized protein C1orf198 homolog		>sp|Q8C3W1|CA198_MOUSE Uncharacterized protein C1orf198 homolog OS=Mus musculus PE=1 SV=1	1	4	35.316	1.29e-52	0.75053	0.82543	-0.276782	24.38	8	0.79359	0.85851	8.4997	3	0.89321	0.99358	43.232	2	0.6356	0.70494	28.029	3	16.8	11.5	14.9	49681000	27866000	21815000	12709000	6702400	6006600	19781000	11040000	8741300	17190000	10123000	7067100	0.85851	0.99358	0.70494	-0.220093	-0.00929196	-0.504428	0	0	0	0.163383	0.786792
Biglycan	Bgn	>sp|P28653|PGS1_MOUSE Biglycan OS=Mus musculus GN=Bgn PE=2 SV=1	1	7	41.639	2.14e-26	0.74312	0.82831	-0.271757	11.262	14	0.73667	0.80287	7.98	4	0.73459	0.81426	15.633	4	0.74312	0.82831	11.283	6	17.1	14.9	22.2	179260000	100020000	79238000	31758000	17870000	13888000	55574000	30415000	25160000	91930000	51740000	40191000	0.80287	0.81426	0.82831	-0.316762	-0.296439	-0.271757	0	0	0	2.24234e-05	4.6493
Filamin-binding LIM protein 1	Fblim1	>sp|Q71FD7|FBLI1_MOUSE Filamin-binding LIM protein 1 OS=Mus musculus GN=Fblim1 PE=1 SV=2	4	6	41.026	3.35e-46	0.76228	0.83034	-0.268226	20.383	7	0.93876	1.0362	22.645	3	0.71565	0.78538	6.9429	2	0.71189	0.78594	8.6103	2	13.9	17.1	10.7	69260000	39028000	30232000	10742000	5740900	5000900	28249000	14474000	13775000	30269000	18813000	11456000	1.0362	0.78538	0.78594	0.0513025	-0.348537	-0.347509	0	0	0	0.181703	0.740638
Large neutral amino acids transporter small subunit 1	Slc7a5	>sp|Q9Z127|LAT1_MOUSE Large neutral amino acids transporter small subunit 1 OS=Mus musculus GN=Slc7a5 PE=1 SV=2	3	5	55.872	4.15e-41	0.72837	0.83337	-0.262971	28.015	11	0.81725	0.91899	2.8708	2	0.70736	0.79498	30.999	6	0.56071	0.61153	25.917	3	3.1	9.8	7.2	93614000	60711000	32903000	13538000	7558800	5979000	50186000	33296000	16890000	29890000	19856000	10033000	0.91899	0.79498	0.61153	-0.121879	-0.33101	-0.709505	0	0	0	0.0873398	1.05879
Basigin	Bsg	>sp|P18572|BASI_MOUSE Basigin OS=Mus musculus GN=Bsg PE=1 SV=2;>sp|P18572-2|BASI_MOUSE Isoform 2 of Basigin OS=Mus musculus GN=Bsg;>tr|K3W4Q8|K3W4Q8_MOUSE Basigin OS=Mus musculus GN=Bsg PE=4 SV=1;>tr|J3QP71|J3QP71_MOUSE Basigin (Fragment) OS=Mus musculus G	4	7	42.444	9.9e-77	0.75034	0.83389	-0.262071	15.231	18	0.77471	0.85236	7.2341	4	0.76843	0.83514	8.7512	7	0.7222	0.81515	22.44	7	11.8	17.5	21.1	169020000	93909000	75113000	31319000	17015000	14304000	57563000	31443000	26120000	80140000	45450000	34689000	0.85236	0.83514	0.81515	-0.230465	-0.25991	-0.294863	0	0	0	0.000148373	3.82864
Succinyl-CoA ligase [GDP-forming] subunit beta, mitochondrial	Suclg2	>sp|Q9Z2I8|SUCB2_MOUSE Succinyl-CoA ligase [GDP-forming] subunit beta, mitochondrial OS=Mus musculus GN=Suclg2 PE=2 SV=3;>sp|Q9Z2I8-2|SUCB2_MOUSE Isoform 2 of Succinyl-CoA ligase [GDP-forming] subunit beta, mitochondrial OS=Mus musculus GN=Suclg2	2	8	46.839	1.98e-34	0.75294	0.83555	-0.259202	28.575	13	0.74676	0.81274	55.042	3	0.77684	0.85869	11.467	5	0.72966	0.82212	25.821	5	15	19.2	18.2	119370000	70339000	49030000	17966000	10395000	7570300	39012000	21806000	17206000	62391000	38137000	24253000	0.81274	0.85869	0.82212	-0.299134	-0.219791	-0.282579	0	0	0	0.000380629	3.4195
Tetraspanin-6	Tspan6	>sp|O70401|TSN6_MOUSE Tetraspanin-6 OS=Mus musculus GN=Tspan6 PE=1 SV=1;>tr|Q99L96|Q99L96_MOUSE Tetraspanin 6 OS=Mus musculus GN=Tspan6 PE=2 SV=1;>tr|H3BL26|H3BL26_MOUSE Tetraspanin-6 (Fragment) OS=Mus musculus GN=Tspan6 PE=2 SV=1	3	2	27.333	7.21e-09	0.7472	0.83599	-0.258442	13.822	5	NaN	NaN	NaN	1	0.84236	0.92577	8.1009	2	0.70681	0.79388	7.3091	2	6.9	11.8	11.8	40166000	22575000	17592000	5987400	3552200	2435200	15425000	8437500	6987600	18754000	10585000	8168700	NaN	0.92577	0.79388		-0.111274	-0.333007	0	0	0	0.0745268	1.12769
Collagen alpha-2(V) chain	Col5a2	>sp|Q3U962|CO5A2_MOUSE Collagen alpha-2(V) chain OS=Mus musculus GN=Col5a2 PE=1 SV=1	1	15	145.02	1.1e-76	0.73528	0.83713	-0.256476	35.019	21	0.65768	0.72811	58.024	6	0.71475	0.77257	26.711	8	0.80918	0.91418	17.43	7	7.3	7.6	7	111000000	60457000	50546000	31965000	17983000	13982000	24261000	14221000	10041000	54777000	28253000	26524000	0.72811	0.77257	0.91418	-0.457772	-0.372262	-0.12945	0	0	0	0.0313062	1.50437
Neural cell adhesion molecule 1	Ncam1	>tr|E9QB01|E9QB01_MOUSE Neural cell adhesion molecule 1 OS=Mus musculus GN=Ncam1 PE=2 SV=1;>sp|P13595-2|NCAM1_MOUSE Isoform 2 of Neural cell adhesion molecule 1 OS=Mus musculus GN=Ncam1;>sp|P13595|NCAM1_MOUSE Neural cell adhesion molecule 1 OS=Mus musculus	6	29	93.491	0	0.75103	0.8389	-0.253429	17.753	111	0.73883	0.81915	19.912	38	0.77571	0.86002	18.061	38	0.7528	0.85516	15.097	35	37.3	37.6	36.9	1984400000	1116000000	868430000	503120000	284900000	218220000	729760000	413210000	316550000	751550000	417890000	333660000	0.81915	0.86002	0.85516	-0.2878	-0.217558	-0.225734	0	0	0	0.000389755	3.40921
Sodium bicarbonate cotransporter 3	Slc4a7	>tr|F8VQC9|F8VQC9_MOUSE NBCn1-G OS=Mus musculus GN=Slc4a7 PE=2 SV=1;>sp|Q8BTY2|S4A7_MOUSE Sodium bicarbonate cotransporter 3 OS=Mus musculus GN=Slc4a7 PE=1 SV=2;>sp|Q8BTY2-2|S4A7_MOUSE Isoform 2 of Sodium bicarbonate cotransporter 3 OS=Mus musculus GN=Slc4	8	9	127.22	3.11e-27	0.76922	0.83917	-0.252965	12.335	12	0.75101	0.81263	19.229	4	0.76974	0.83867	2.7677	4	0.78722	0.87877	9.0226	4	6.2	5	5.6	100880000	55709000	45166000	21099000	11586000	9513200	39853000	21284000	18569000	39923000	22839000	17084000	0.81263	0.83867	0.87877	-0.299329	-0.253825	-0.186442	0	0	0	0.00167539	2.77589
Glypican-4;Secreted glypican-4	Gpc4	>sp|P51655|GPC4_MOUSE Glypican-4 OS=Mus musculus GN=Gpc4 PE=2 SV=2	3	16	62.586	2.4e-219	0.76144	0.84097	-0.249874	11.464	40	0.77615	0.84642	12.621	13	0.74453	0.83556	12.058	13	0.76144	0.84249	10.118	14	28.9	35	31.2	430260000	244460000	185800000	90339000	48351000	41987000	160580000	92926000	67659000	179340000	103180000	76157000	0.84642	0.83556	0.84249	-0.240554	-0.259185	-0.247269	0	0	0	1.3701e-06	5.86325
Vimentin	Vim	>sp|P20152|VIME_MOUSE Vimentin OS=Mus musculus GN=Vim PE=1 SV=3	27	37	53.687	0	0.76081	0.8412	-0.249479	30.453	98	0.76573	0.83937	42.326	32	0.76836	0.84423	26.616	35	0.7422	0.83626	17.374	31	64.2	69.5	59.2	1315400000	761540000	553890000	235250000	138190000	97058000	497750000	289150000	208600000	582430000	334200000	248230000	0.83937	0.84423	0.83626	-0.252621	-0.244292	-0.257977	0	0	0	3.75407e-07	6.4255
Inositol 1,4,5-trisphosphate receptor type 3	Itpr3	>sp|P70227|ITPR3_MOUSE Inositol 1,4,5-trisphosphate receptor type 3 OS=Mus musculus GN=Itpr3 PE=1 SV=3	1	3	304.27	8.84e-19	0.78245	0.84811	-0.237677	14.93	6	NaN	NaN	NaN	1	0.79741	0.87471	11.48	2	0.66798	0.75574	19.111	3	0.9	1.8	2.8	39547000	22236000	17311000	3632400	1743300	1889100	14171000	7628800	6542500	21743000	12864000	8879100	NaN	0.87471	0.75574		-0.193123	-0.404038	0	0	0	0.0320356	1.49437
Secretory carrier-associated membrane protein 1	Scamp1	>sp|Q8K021|SCAM1_MOUSE Secretory carrier-associated membrane protein 1 OS=Mus musculus GN=Scamp1 PE=1 SV=1;>tr|Q3TSA8|Q3TSA8_MOUSE Secretory carrier-associated membrane protein 1 OS=Mus musculus GN=Scamp1 PE=2 SV=1;>tr|D3YTP4|D3YTP4_MOUSE Secretory carrier	3	3	38.028	5.91e-39	0.75559	0.8483	-0.237354	5.3174	6	0.75627	0.84789	5.3097	3	0.78801	0.86331	9.0545	2	NaN	NaN	NaN	1	10.9	11.5	11.5	49736000	27078000	22658000	16776000	9637600	7138500	18025000	9477200	8547900	14935000	7962800	6971800	0.84789	0.86331	NaN	-0.238051	-0.212049		0	0	0	0.000174881	3.75726
Protein TBRG4	Tbrg4	>sp|Q91YM4|TBRG4_MOUSE Protein TBRG4 OS=Mus musculus GN=Tbrg4 PE=2 SV=1;>sp|Q91YM4-2|TBRG4_MOUSE Isoform 2 of Protein TBRG4 OS=Mus musculus GN=Tbrg4;>tr|E9PUT1|E9PUT1_MOUSE Protein TBRG4 OS=Mus musculus GN=Tbrg4 PE=2 SV=1	5	4	71.513	5.79e-17	0.77978	0.84841	-0.237166	14.798	6	0.67054	0.73777	19.796	2	NaN	NaN	NaN	1	0.81523	0.90419	11.314	3	5.6	3	8.7	29173000	16054000	13120000	5150400	3101800	2048600	6057400	3313400	2744000	17966000	9638800	8326900	0.73777	NaN	0.90419	-0.438757		-0.145302	0	0	0	0.0756743	1.12105
Fibulin-2	Fbln2	>sp|P37889-2|FBLN2_MOUSE Isoform 2 of Fibulin-2 OS=Mus musculus GN=Fbln2;>sp|P37889|FBLN2_MOUSE Fibulin-2 OS=Mus musculus GN=Fbln2 PE=1 SV=2	2	23	126.5	2.14e-158	0.7737	0.8496	-0.235144	19.258	56	0.80268	0.87242	21.137	16	0.77306	0.84401	18.336	19	0.77755	0.85224	19.281	21	19.4	23.3	25	441060000	249260000	191800000	68701000	38167000	30534000	158160000	90349000	67808000	214210000	120750000	93460000	0.87242	0.84401	0.85224	-0.196905	-0.244668	-0.230668	0	0	0	9.35921e-05	4.02876
Protein wntless homolog	Wls	>sp|Q6DID7|WLS_MOUSE Protein wntless homolog OS=Mus musculus GN=Wls PE=1 SV=1;>sp|Q6DID7-2|WLS_MOUSE Isoform 2 of Protein wntless homolog OS=Mus musculus GN=Wls	2	6	62.188	3.93e-35	0.74395	0.85033	-0.233905	12.811	11	0.67034	0.7269	3.671	4	0.77104	0.86499	18.683	4	0.78999	0.89164	2.5401	3	7.8	9.6	7.2	136960000	78071000	58891000	36138000	21083000	15055000	47542000	27182000	20360000	53283000	29806000	23477000	0.7269	0.86499	0.89164	-0.460171	-0.209245	-0.165467	0	0	0	0.0387381	1.41186
Mitochondrial import receptor subunit TOM40 homolog	Tomm40	>sp|Q9QYA2|TOM40_MOUSE Mitochondrial import receptor subunit TOM40 homolog OS=Mus musculus GN=Tomm40 PE=1 SV=3	2	11	37.895	3.12e-138	0.78415	0.8505	-0.233617	14.171	25	0.77074	0.8319	15.334	8	0.74163	0.81286	12.236	8	0.83695	0.93262	12.635	9	26.9	36.8	38	238920000	130410000	108510000	33834000	17705000	16128000	86657000	48243000	38414000	118430000	64460000	53966000	0.8319	0.81286	0.93262	-0.265518	-0.298921	-0.100639	0	0	0	0.0224149	1.64946
Aspartyl/asparaginyl beta-hydroxylase	Asph	>sp|Q8BSY0|ASPH_MOUSE Aspartyl/asparaginyl beta-hydroxylase OS=Mus musculus GN=Asph PE=2 SV=1;>tr|A2AL85|A2AL85_MOUSE Aspartyl/asparaginyl beta-hydroxylase OS=Mus musculus GN=Asph PE=2 SV=1;>tr|Q8CBM2|Q8CBM2_MOUSE Aspartyl/asparaginyl beta-hydroxylase OS=M	6	8	83.041	1.08e-40	0.78147	0.85121	-0.232413	21.036	14	0.61497	0.67234	23.886	4	0.80563	0.8733	14.772	6	0.85051	0.94252	22.173	4	12.3	14	11.2	100760000	54944000	45818000	15005000	8788400	6216800	44881000	25782000	19100000	40876000	20374000	20502000	0.67234	0.8733	0.94252	-0.572737	-0.195451	-0.0854049	0	0	0	0.126076	0.899366
Phosducin-like protein 3	Pdcl3	>sp|Q8BVF2|PDCL3_MOUSE Phosducin-like protein 3 OS=Mus musculus GN=Pdcl3 PE=1 SV=1	1	5	27.581	1.04e-38	0.75977	0.85126	-0.232328	14.239	11	0.73926	0.83584	17.368	4	0.70063	0.78073	15.208	3	0.77544	0.90657	10.117	4	15	10	19.6	79840000	45253000	34587000	16799000	9122600	7676400	25949000	14870000	11079000	37091000	21260000	15831000	0.83584	0.78073	0.90657	-0.258701	-0.357104	-0.14151	0	0	0	0.0154634	1.8107
Serine/arginine repetitive matrix protein 2	Srrm2	>sp|Q8BTI8|SRRM2_MOUSE Serine/arginine repetitive matrix protein 2 OS=Mus musculus GN=Srrm2 PE=1 SV=3;>sp|Q8BTI8-2|SRRM2_MOUSE Isoform 2 of Serine/arginine repetitive matrix protein 2 OS=Mus musculus GN=Srrm2;>sp|Q8BTI8-3|SRRM2_MOUSE Isoform 3 of Serine/ar	5	7	294.84	2.4e-33	0.78604	0.85258	-0.230093	149.91	8	0.7853	0.89013	9.4545	2	0.78604	0.85258	214.17	4	0.78753	0.85808	13.51	2	1.6	2.1	1	42279000	31325000	10955000	4408500	2603100	1805400	29618000	23758000	5860700	8252300	4963700	3288500	0.89013	0.85258	0.85808	-0.167912	-0.230093	-0.220816	0	0	0	0.000440059	3.35649
Fibronectin;Anastellin	Fn1	>sp|P11276|FINC_MOUSE Fibronectin OS=Mus musculus GN=Fn1 PE=1 SV=4	1	54	272.53	0	0.7739	0.8529	-0.229551	35.274	109	0.75309	0.8237	29.019	33	0.78532	0.85072	49.2	38	0.78578	0.87593	21.303	38	19.4	24.4	26.2	785440000	429710000	355730000	129850000	68187000	61666000	282760000	150200000	132550000	372830000	211320000	161520000	0.8237	0.85072	0.87593	-0.279809	-0.233244	-0.191113	0	0	0	0.000787424	3.10379
CD109 antigen	Cd109	>sp|Q8R422|CD109_MOUSE CD109 antigen OS=Mus musculus GN=Cd109 PE=2 SV=1	1	10	161.66	8.14e-62	0.76654	0.85302	-0.229349	36.135	17	0.79379	0.89091	11.643	8	0.80934	0.87629	14.844	4	0.7561	0.8386	63.277	5	9.5	4.8	5.8	120550000	66350000	54198000	36442000	19226000	17216000	29528000	16650000	12878000	54579000	30475000	24104000	0.89091	0.87629	0.8386	-0.166648	-0.19052	-0.253945	0	0	0	0.0014433	2.84064
Transmembrane protein 70, mitochondrial	Tmem70	>sp|Q921N7|TMM70_MOUSE Transmembrane protein 70, mitochondrial OS=Mus musculus GN=Tmem70 PE=2 SV=2	1	2	28.274	9.58e-10	0.76762	0.85325	-0.22896	13.786	6	0.77205	0.8318	14.655	3	0.76168	0.84458	21.645	2	NaN	NaN	NaN	1	18.2	18.2	13.8	22178000	12701000	9477000	7279500	4022800	3256700	9732300	5400700	4331600	5166200	3277500	1888600	0.8318	0.84458	NaN	-0.265691	-0.243694		0	0	0	7.32688e-05	4.13508
Glucosylceramidase	Gba	>sp|P17439|GLCM_MOUSE Glucosylceramidase OS=Mus musculus GN=Gba PE=1 SV=1	1	4	57.621	1.32e-37	0.79622	0.85632	-0.223778	12.471	7	0.78064	0.81572	16.864	2	0.73679	0.79352	10.771	2	0.87658	0.95594	11.801	3	12.2	8.3	10.9	29831000	17119000	12713000	3300200	1981800	1318500	8609500	4822700	3786700	17922000	10314000	7607500	0.81572	0.79352	0.95594	-0.293854	-0.333662	-0.065008	0	0	0	0.0509719	1.29267
Prostacyclin synthase	Ptgis	>sp|O35074|PTGIS_MOUSE Prostacyclin synthase OS=Mus musculus GN=Ptgis PE=2 SV=1;>tr|Q8BXC0|Q8BXC0_MOUSE Prostacyclin synthase OS=Mus musculus GN=Ptgis PE=2 SV=1	2	9	57.046	3.74e-128	0.80131	0.85831	-0.220429	44.456	16	0.80724	0.86891	7.0726	4	0.84161	0.91197	19.908	6	0.71404	0.78613	68.091	6	12.2	17.8	15	298040000	183310000	114730000	13367000	7311600	6055200	142990000	77495000	65491000	141690000	98506000	43184000	0.86891	0.91197	0.78613	-0.202721	-0.132942	-0.34716	0	0	0	0.0225908	1.64607
28S ribosomal protein S27, mitochondrial	Mrps27	>sp|Q8BK72|RT27_MOUSE 28S ribosomal protein S27, mitochondrial OS=Mus musculus GN=Mrps27 PE=2 SV=2	1	3	47.778	2.64e-23	0.77995	0.8584	-0.220278	11.309	4	NaN	NaN	NaN	0	0.77995	0.8584	8.8769	2	0.79339	0.8933	17.001	2	0	5.5	6.3	49498000	27024000	22474000	0	0	0	16575000	9006500	7568700	32923000	18018000	14905000	NaN	0.8584	0.8933		-0.220278	-0.162783	0	0	0	0.002954	2.52959
Isochorismatase domain-containing protein 1	Isoc1	>sp|Q91V64|ISOC1_MOUSE Isochorismatase domain-containing protein 1 OS=Mus musculus GN=Isoc1 PE=2 SV=1	1	2	32.032	5.62e-22	0.79589	0.86072	-0.216384	29.367	4	NaN	NaN	NaN	0	0.79589	0.86072	30.205	2	0.77689	0.85585	40.922	2	0	11.8	11.8	22057000	11682000	10375000	0	0	0	11486000	5668100	5818300	10571000	6013600	4557100	NaN	0.86072	0.85585		-0.216384	-0.22457	0	0	0	5.8385e-06	5.2337
E3 ubiquitin-protein ligase MARCH5	2005-03-01	>sp|Q3KNM2|MARH5_MOUSE E3 ubiquitin-protein ligase MARCH5 OS=Mus musculus GN=March5 PE=2 SV=1	1	3	31.231	3.76e-14	0.79036	0.8611	-0.215747	10.512	6	NaN	NaN	NaN	1	0.78454	0.84877	5.5655	2	0.76974	0.84884	15.801	3	5.8	10.4	16.2	50343000	29578000	20764000	9616600	5521100	4095500	17956000	11538000	6417200	22771000	12519000	10252000	NaN	0.84877	0.84884		-0.236554	-0.236435	0	0	0	1.45345e-11	10.8376
BRI3-binding protein	Bri3bp	>sp|Q8BXV2|BRI3B_MOUSE BRI3-binding protein OS=Mus musculus GN=Bri3bp PE=2 SV=1	1	2	28.263	1.61e-05	0.78882	0.86229	-0.213755	23.141	5	NaN	NaN	NaN	1	0.78212	0.8502	6.1001	2	0.77309	0.84788	2.3825	2	3.6	3.6	11.1	15818000	8354800	7463000	1911600	765930	1145700	6222200	3582800	2639400	7683900	4006100	3677800	NaN	0.8502	0.84788		-0.234126	-0.238068	0	0	0	5.31306e-07	6.27466
Beta-centractin	Actr1b	>sp|Q8R5C5|ACTY_MOUSE Beta-centractin OS=Mus musculus GN=Actr1b PE=1 SV=1	3	5	42.281	1.72e-35	0.79263	0.86433	-0.210346	12.561	5	0.70516	0.7742	15.574	2	NaN	NaN	NaN	1	0.84665	0.92303	2.2672	2	21.5	15.4	21.5	53868000	29289000	24580000	13563000	7866800	5695900	19994000	11499000	8495200	20312000	9923200	10389000	0.7742	NaN	0.92303	-0.369222		-0.115551	0	0	0	0.0829313	1.08128
Ras-related protein Rab-4B	Rab4b	>sp|Q91ZR1|RAB4B_MOUSE Ras-related protein Rab-4B OS=Mus musculus GN=Rab4b PE=2 SV=2	1	3	23.629	1.58e-40	0.79864	0.86438	-0.210262	17.431	6	0.81802	0.89184	15.425	2	0.79864	0.86438	7.5175	2	0.73736	0.81162	33.653	2	19.2	18.3	18.3	28203000	16115000	12088000	2988600	1814200	1174400	10583000	6149800	4432800	14632000	8151300	6480400	0.89184	0.86438	0.81162	-0.165143	-0.210262	-0.301124	0	0	0	0.00486665	2.31277
Protein bicaudal D homolog 2	Bicd2	>sp|Q921C5-2|BICD2_MOUSE Isoform 2 of Protein bicaudal D homolog 2 OS=Mus musculus GN=Bicd2;>sp|Q921C5|BICD2_MOUSE Protein bicaudal D homolog 2 OS=Mus musculus GN=Bicd2 PE=1 SV=1;>tr|D3Z390|D3Z390_MOUSE Bicaudal D homolog 2 (Drosophila), isoform CRA_a OS=M	4	5	96.646	2.84e-26	0.78863	0.866	-0.207561	14.233	8	0.8156	0.89756	1.3433	2	0.76912	0.84352	18.866	3	0.70645	0.80466	17.625	3	8.1	7.8	7.8	58387000	33825000	24561000	5994700	3230900	2763800	20814000	10791000	10023000	31578000	19804000	11774000	0.89756	0.84352	0.80466	-0.15592	-0.245506	-0.313549	0	0	0	0.00642191	2.19234
Plexin domain-containing protein 2	Plxdc2	>sp|Q9DC11|PXDC2_MOUSE Plexin domain-containing protein 2 OS=Mus musculus GN=Plxdc2 PE=1 SV=1;>tr|B1AY85|B1AY85_MOUSE Plexin domain-containing protein 2 OS=Mus musculus GN=Plxdc2 PE=2 SV=1;>tr|B1AY86|B1AY86_MOUSE Plexin domain-containing protein 2 OS=Mus m	3	4	59.616	5.78e-21	0.8048	0.86769	-0.204748	9.8983	9	0.80815	0.88685	3.0885	2	0.80342	0.88974	11.767	4	0.77372	0.82711	9.2543	3	5.5	10.8	8.7	57963000	32498000	25465000	9770600	5541100	4229500	26809000	14309000	12500000	21384000	12648000	8735200	0.88685	0.88974	0.82711	-0.173238	-0.168544	-0.273849	0	0	0	0.00394288	2.40419
Integrin beta-1	Itgb1	>sp|P09055|ITB1_MOUSE Integrin beta-1 OS=Mus musculus GN=Itgb1 PE=1 SV=1	1	33	88.231	0	0.78343	0.86772	-0.204699	8.2728	105	0.78157	0.85871	9.7816	32	0.79091	0.87077	7.577	37	0.77909	0.87453	7.614	36	38.8	44.1	41.1	3498800000	1921100000	1577800000	667300000	375420000	291870000	1260800000	693450000	567360000	1570700000	852200000	718540000	0.85871	0.87077	0.87453	-0.219757	-0.199636	-0.19342	0	0	0	1.36149e-05	4.86598
Nuclear migration protein nudC	Nudc	>sp|O35685|NUDC_MOUSE Nuclear migration protein nudC OS=Mus musculus GN=Nudc PE=1 SV=1	1	7	38.358	3.56e-38	0.78537	0.86917	-0.20229	33.716	7	0.852	0.94615	12.001	2	0.83538	0.90402	22.429	2	0.75898	0.82211	52.344	3	7.8	6	12.7	35647000	20621000	15027000	3995300	2197900	1797500	7082600	3467400	3615200	24570000	14956000	9614000	0.94615	0.90402	0.82211	-0.0798592	-0.145573	-0.282597	0	0	0	0.0470758	1.3272
Farnesyl pyrophosphate synthase	Fdps	>sp|Q920E5|FPPS_MOUSE Farnesyl pyrophosphate synthase OS=Mus musculus GN=Fdps PE=2 SV=1	1	8	40.581	2.37e-122	0.78045	0.86981	-0.201228	33.166	19	0.7767	0.84873	15.278	6	0.84069	0.93671	12.401	7	0.77546	0.87649	57.564	6	18.1	21.8	16.4	149880000	78908000	70972000	26818000	14667000	12151000	64576000	32942000	31634000	58486000	31300000	27186000	0.84873	0.93671	0.87649	-0.236622	-0.0943256	-0.19019	0	0	0	0.0143029	1.84458
Fibrillin-1	Fbn1	>tr|A2AQ53|A2AQ53_MOUSE Fibrillin-1 OS=Mus musculus GN=Fbn1 PE=4 SV=1;>sp|Q61554|FBN1_MOUSE Fibrillin-1 OS=Mus musculus GN=Fbn1 PE=1 SV=1	2	8	312.3	2.42e-42	0.76701	0.87009	-0.200763	12.686	9	0.7828	0.84338	17.123	4	0.84094	0.93166	14.657	2	0.76701	0.87009	8.1248	3	3	1.7	2.1	60572000	32897000	27675000	8774000	4528100	4245900	14312000	8729400	5582800	37486000	19640000	17846000	0.84338	0.93166	0.87009	-0.245745	-0.102125	-0.200763	0	0	0	0.0125282	1.90211
Phosphoenolpyruvate carboxykinase [GTP], mitochondrial	Pck2	>sp|Q8BH04|PCKGM_MOUSE Phosphoenolpyruvate carboxykinase [GTP], mitochondrial OS=Mus musculus GN=Pck2 PE=2 SV=1	1	30	70.527	0	0.78677	0.87018	-0.200614	12.907	102	0.78405	0.8483	11.93	31	0.81108	0.89069	12.439	36	0.75459	0.84289	14.315	35	53.4	55.8	55.8	2040000000	1135600000	904480000	361800000	202020000	159780000	678370000	372250000	306120000	999870000	561300000	438580000	0.8483	0.89069	0.84289	-0.237354	-0.167005	-0.246584	0	0	0	0.000989331	3.00466
Zinc transporter SLC39A7	Slc39a7	>sp|Q31125|S39A7_MOUSE Zinc transporter SLC39A7 OS=Mus musculus GN=Slc39a7 PE=1 SV=2	1	3	50.656	2.66e-21	0.76595	0.87058	-0.199951	11.784	11	0.78632	0.87564	16.517	3	0.74443	0.80957	12.151	5	0.76595	0.87058	7.2108	3	5.9	11.3	5.9	37538000	21272000	16265000	12057000	6731200	5326200	17252000	9586400	7665800	8228000	4954900	3273100	0.87564	0.80957	0.87058	-0.19159	-0.304772	-0.199951	0	0	0	0.00310731	2.50762
Acyl-CoA dehydrogenase family member 9, mitochondrial	Acad9	>sp|Q8JZN5|ACAD9_MOUSE Acyl-CoA dehydrogenase family member 9, mitochondrial OS=Mus musculus GN=Acad9 PE=2 SV=2	3	8	68.721	4.77e-31	0.79078	0.87165	-0.198179	28.214	12	NaN	NaN	NaN	1	0.73228	0.79984	45.959	4	0.80106	0.89002	12.231	7	2.1	14.9	15.4	134650000	75863000	58787000	3210600	1546900	1663700	51994000	33017000	18977000	79446000	41300000	38147000	NaN	0.79984	0.89002		-0.322217	-0.16809	0	0	0	0.0236042	1.62701
Monofunctional C1-tetrahydrofolate synthase, mitochondrial	Mthfd1l	>sp|Q3V3R1|C1TM_MOUSE Monofunctional C1-tetrahydrofolate synthase, mitochondrial OS=Mus musculus GN=Mthfd1l PE=1 SV=2	1	17	105.73	1.32e-122	0.80594	0.87205	-0.197517	67.982	31	0.78786	0.86246	65.208	8	0.80055	0.86659	67.913	9	0.85945	0.94965	70.055	14	12.4	14.7	19	257850000	142060000	115790000	33745000	13780000	19965000	89339000	49209000	40130000	134770000	79069000	55697000	0.86246	0.86659	0.94965	-0.213471	-0.206579	-0.0745322	0	0	0	0.0218347	1.66085
Basement membrane-specific heparan sulfate proteoglycan core protein;Endorepellin;LG3 peptide	Hspg2	>tr|E9PZ16|E9PZ16_MOUSE Basement membrane-specific heparan sulfate proteoglycan core protein OS=Mus musculus GN=Hspg2 PE=2 SV=1;>tr|B1B0C7|B1B0C7_MOUSE Basement membrane-specific heparan sulfate proteoglycan core protein OS=Mus musculus GN=Hspg2 PE=2 SV=1;	3	13	469.78	1.14e-57	0.78506	0.87221	-0.197253	19.251	19	0.79805	0.86	19.254	8	0.78945	0.88086	16.008	6	0.76958	0.84711	25.075	5	3.8	2.8	2	63467000	36163000	27304000	21851000	12531000	9320200	24081000	13420000	10661000	17535000	10212000	7323000	0.86	0.88086	0.84711	-0.217591	-0.183015	-0.239379	0	0	0	0.000202033	3.69458
Sulfurtransferase;3-mercaptopyruvate sulfurtransferase	Mpst	>tr|Q3UW66|Q3UW66_MOUSE Sulfurtransferase OS=Mus musculus GN=Mpst PE=2 SV=1;>sp|Q99J99|THTM_MOUSE 3-mercaptopyruvate sulfurtransferase OS=Mus musculus GN=Mpst PE=1 SV=3	2	5	33.097	1.72e-21	0.78883	0.87243	-0.196889	89.529	6	0.55709	0.60552	103.52	4	NaN	NaN	NaN	0	0.83078	0.92342	10.678	2	22.9	0	12.1	32327000	20209000	12118000	17221000	11411000	5809600	0	0	0	15106000	8797900	6308400	0.60552	NaN	0.92342	-0.723753		-0.114941	0	0	0	0.161708	0.791267
Lysyl oxidase homolog 2	Loxl2	>sp|P58022|LOXL2_MOUSE Lysyl oxidase homolog 2 OS=Mus musculus GN=Loxl2 PE=1 SV=2;>sp|P58022-2|LOXL2_MOUSE Isoform 2 of Lysyl oxidase homolog 2 OS=Mus musculus GN=Loxl2	2	5	87.002	2.37e-68	0.79294	0.87268	-0.196475	15.064	13	0.74082	0.81426	5.9016	4	0.85047	0.9211	6.2453	4	0.7714	0.87264	22.211	5	7.7	6.7	8.1	46809000	27210000	19599000	8863400	5072300	3791100	17055000	9689900	7365500	20891000	12448000	8442800	0.81426	0.9211	0.87264	-0.296439	-0.11857	-0.196541	0	0	0	0.0166763	1.7779
Thy-1 membrane glycoprotein	Thy1	>sp|P01831|THY1_MOUSE Thy-1 membrane glycoprotein OS=Mus musculus GN=Thy1 PE=1 SV=1	1	4	18.08	3.12e-54	0.79048	0.87288	-0.196145	29.742	15	0.79048	0.85006	13.233	5	0.82498	0.89595	39.891	4	0.76217	0.84586	35.353	6	22.8	31.5	31.5	248340000	128760000	119580000	65284000	33430000	31853000	81323000	43779000	37544000	101740000	51554000	50182000	0.85006	0.89595	0.84586	-0.234363	-0.15851	-0.241509	0	0	0	0.0013475	2.87047
2-amino-3-ketobutyrate coenzyme A ligase, mitochondrial	Gcat	>sp|O88986|KBL_MOUSE 2-amino-3-ketobutyrate coenzyme A ligase, mitochondrial OS=Mus musculus GN=Gcat PE=1 SV=2;>tr|E9PWY6|E9PWY6_MOUSE 2-amino-3-ketobutyrate coenzyme A ligase, mitochondrial OS=Mus musculus GN=Gcat PE=2 SV=1	2	3	44.93	9.36e-14	0.8092	0.87408	-0.194163	16.485	5	0.88952	0.95956	13.196	2	NaN	NaN	NaN	1	0.85747	0.93874	26.822	2	9.1	5.8	10.1	19232000	10372000	8859500	5464000	2665200	2798800	5776600	3163200	2613400	7991000	4543600	3447400	0.95956	NaN	0.93874	-0.0595551		-0.0912025	0	0	0	0.0077576	2.11027
DnaJ homolog subfamily B member 4	Dnajb4	>sp|Q9D832|DNJB4_MOUSE DnaJ homolog subfamily B member 4 OS=Mus musculus GN=Dnajb4 PE=2 SV=1	1	5	37.781	3.8e-23	0.79963	0.87466	-0.193206	25.353	8	0.78301	0.85009	4.7572	2	0.83074	0.90239	1.7227	2	0.70243	0.78729	35.853	4	6.5	8.9	16.3	45435000	26141000	19295000	4304300	2378600	1925700	9905400	5522400	4383100	31226000	18240000	12986000	0.85009	0.90239	0.78729	-0.234313	-0.148177	-0.345033	0	0	0	0.0130912	1.88302
CD81 antigen	Cd81	>sp|P35762|CD81_MOUSE CD81 antigen OS=Mus musculus GN=Cd81 PE=1 SV=2	1	4	25.814	1.65e-123	0.77397	0.8748	-0.192975	9.7147	15	0.82422	0.90054	3.272	2	0.78439	0.86911	12.897	6	0.75152	0.84806	8.1284	7	17.8	30.9	30.9	1276900000	704610000	572330000	132030000	67019000	65014000	548760000	298240000	250510000	596150000	339350000	256800000	0.90054	0.86911	0.84806	-0.151138	-0.202389	-0.237762	0	0	0	0.00143083	2.84441
Cytochrome P450 20A1	Cyp20a1	>sp|Q8BKE6|CP20A_MOUSE Cytochrome P450 20A1 OS=Mus musculus GN=Cyp20a1 PE=2 SV=1;>tr|F2Z3Y7|F2Z3Y7_MOUSE Cytochrome P450 20A1 OS=Mus musculus GN=Cyp20a1 PE=2 SV=1	2	6	52.149	7.25e-16	0.78141	0.87487	-0.192859	32.696	14	0.92447	1.0003	43.532	5	0.73899	0.80381	34.308	4	0.78371	0.87692	23.678	5	13	11	16	140180000	71666000	68516000	25772000	12275000	13497000	32556000	17368000	15188000	81854000	42024000	39831000	1.0003	0.80381	0.87692	0.000432744	-0.315074	-0.189483	0	0	0	0.140842	0.851269
A-kinase anchor protein 12	Akap12	>sp|Q9WTQ5|AKA12_MOUSE A-kinase anchor protein 12 OS=Mus musculus GN=Akap12 PE=1 SV=1;>sp|Q9WTQ5-2|AKA12_MOUSE Isoform 2 of A-kinase anchor protein 12 OS=Mus musculus GN=Akap12	2	50	180.69	0	0.78053	0.87517	-0.192365	18.055	139	0.79472	0.87665	12.042	48	0.78531	0.8831	19.341	48	0.76057	0.85852	21.951	43	36.6	45.8	42.3	1550800000	841890000	708930000	327930000	177400000	150530000	624620000	337960000	286660000	598270000	326530000	271750000	0.87665	0.8831	0.85852	-0.189927	-0.179351	-0.220076	0	0	0	8.7008e-05	4.06044
Septin-7	2007-09-01	>tr|E9Q1G8|E9Q1G8_MOUSE Septin-7 OS=Mus musculus GN=Sept7 PE=2 SV=2;>tr|E9Q9F5|E9Q9F5_MOUSE Septin-7 OS=Mus musculus GN=Sept7 PE=2 SV=2;>sp|O55131|SEPT7_MOUSE Septin-7 OS=Mus musculus GN=Sept7 PE=1 SV=1	7	5	50.648	1.75e-37	0.79622	0.87547	-0.19187	12.408	8	0.81158	0.87757	5.3706	3	0.82467	0.89127	14.742	2	0.7641	0.85085	19.992	3	10.3	8	9.4	45159000	24128000	21031000	11268000	6076300	5191600	16271000	8577300	7693400	17620000	9474700	8145500	0.87757	0.89127	0.85085	-0.188414	-0.166066	-0.233023	0	0	0	0.000573022	3.24183
Atrial natriuretic peptide receptor 3	Npr3	>sp|P70180|ANPRC_MOUSE Atrial natriuretic peptide receptor 3 OS=Mus musculus GN=Npr3 PE=1 SV=3	1	8	59.807	5.28e-44	0.79823	0.87613	-0.190783	22.303	13	0.71451	0.74586	32.429	3	0.71959	0.79563	20.744	4	0.87392	0.95164	15.434	6	7.8	13.1	11.9	74551000	44501000	30050000	11950000	6182700	5767000	31846000	21328000	10519000	30754000	16990000	13764000	0.74586	0.79563	0.95164	-0.423023	-0.32983	-0.0715122	0	0	0	0.0591963	1.22771
Acyl-CoA synthetase family member 2, mitochondrial	Acsf2	>sp|Q8VCW8|ACSF2_MOUSE Acyl-CoA synthetase family member 2, mitochondrial OS=Mus musculus GN=Acsf2 PE=2 SV=1	1	7	67.95	1.29e-58	0.77618	0.87614	-0.190767	9.8186	13	0.82134	0.89906	8.3909	4	0.72448	0.78707	11.663	4	0.77618	0.87614	9.5989	5	12.8	12.2	11.5	85865000	48308000	37557000	16145000	8610700	7534000	38070000	20808000	17262000	31650000	18889000	12761000	0.89906	0.78707	0.87614	-0.153511	-0.345436	-0.190767	0	0	0	0.0173542	1.7606
Golgin subfamily A member 5	Golga5	>sp|Q9QYE6|GOGA5_MOUSE Golgin subfamily A member 5 OS=Mus musculus GN=Golga5 PE=1 SV=2	1	6	82.367	7.67e-33	0.81187	0.87701	-0.189335	26.712	7	NaN	NaN	NaN	1	0.81286	0.87792	0.14542	2	0.73685	0.82123	36.844	4	2.2	4	9.1	16498000	9211000	7287400	2026700	1165000	861650	4067400	2095900	1971400	10404000	5950100	4454400	NaN	0.87792	0.82123		-0.187839	-0.284142	0	0	0	0.0071562	2.14532
Transmembrane protein 165	Tmem165	>sp|P52875|TM165_MOUSE Transmembrane protein 165 OS=Mus musculus GN=Tmem165 PE=2 SV=2;>tr|D3YV67|D3YV67_MOUSE Transmembrane protein 165 (Fragment) OS=Mus musculus GN=Tmem165 PE=2 SV=1	2	3	34.79	2.25e-11	0.78574	0.87726	-0.188924	16.75	5	NaN	NaN	NaN	1	0.79248	0.90771	4.8255	2	0.71885	0.80991	30.901	2	5.9	8.4	11.5	57616000	32227000	25389000	10553000	5986500	4566200	15155000	7800500	7354100	31909000	18440000	13469000	NaN	0.90771	0.80991		-0.139697	-0.304166	0	0	0	0.0362282	1.44095
Junction plakoglobin	Jup	>sp|Q02257|PLAK_MOUSE Junction plakoglobin OS=Mus musculus GN=Jup PE=1 SV=3	1	13	81.8	1.22e-58	0.79118	0.87765	-0.188282	24.489	13	0.70972	0.76814	16.141	6	0.86541	0.95267	34.166	4	0.79118	0.87765	18.843	3	15.6	13.4	10.9	76582000	41383000	35199000	16994000	9020800	7973500	31437000	16228000	15209000	28151000	16134000	12017000	0.76814	0.95267	0.87765	-0.380559	-0.0699515	-0.188282	0	0	0	0.0782901	1.10629
Laminin subunit beta-1	Lamb1	>tr|E9QN70|E9QN70_MOUSE Laminin subunit beta-1 OS=Mus musculus GN=Lamb1 PE=2 SV=1;>sp|P02469|LAMB1_MOUSE Laminin subunit beta-1 OS=Mus musculus GN=Lamb1 PE=1 SV=3	3	23	202.44	0	0.80091	0.87822	-0.187346	13.928	48	0.76764	0.85619	14.231	14	0.80091	0.87315	17.242	16	0.80975	0.90972	9.6439	18	9.6	11.6	9.9	542230000	296430000	245800000	61264000	33607000	27657000	209300000	113510000	95785000	271670000	149310000	122360000	0.85619	0.87315	0.90972	-0.223997	-0.195699	-0.136506	0	0	0	0.00197967	2.70341
Hydroxymethylglutaryl-CoA synthase, cytoplasmic	Hmgcs1	>sp|Q8JZK9|HMCS1_MOUSE Hydroxymethylglutaryl-CoA synthase, cytoplasmic OS=Mus musculus GN=Hmgcs1 PE=1 SV=1	1	8	57.568	2.1e-33	0.78253	0.87879	-0.18641	16.16	13	0.70908	0.78853	6.115	3	0.82738	0.89159	21.444	6	0.79371	0.8942	12.09	4	12.5	17.9	9	77972000	45118000	32854000	18520000	10866000	7653600	34489000	19872000	14617000	24964000	14380000	10584000	0.78853	0.89159	0.8942	-0.342762	-0.165548	-0.161331	0	0	0	0.0202353	1.69389
Signal recognition particle receptor subunit beta	Gm20425;Srprb	>tr|E9Q035|E9Q035_MOUSE Protein Gm20425 OS=Mus musculus GN=Gm20425 PE=4 SV=1;>sp|P47758|SRPRB_MOUSE Signal recognition particle receptor subunit beta OS=Mus musculus GN=Srprb PE=1 SV=1	2	6	107.8	4.33e-20	0.81096	0.87911	-0.185884	38.436	12	0.85092	0.90317	0.57196	2	0.73138	0.79306	51.473	6	0.86763	0.97759	10.849	4	3.4	8	5.2	131270000	74327000	56940000	18034000	9596600	8437100	58764000	36177000	22586000	54470000	28554000	25916000	0.90317	0.79306	0.97759	-0.146931	-0.334498	-0.0326986	0	0	0	0.12324	0.909249
Pentatricopeptide repeat-containing protein 3, mitochondrial	Ptcd3	>sp|Q14C51|PTCD3_MOUSE Pentatricopeptide repeat domain-containing protein 3, mitochondrial OS=Mus musculus GN=Ptcd3 PE=2 SV=2	1	4	77.795	1.09e-31	0.82233	0.87941	-0.185392	60.894	7	0.84438	0.9102	96.402	3	0.75284	0.80943	23.441	3	NaN	NaN	NaN	1	9.3	9.6	4.4	36817000	22087000	14730000	10953000	6778400	4174700	19525000	11210000	8315400	6338700	4099200	2239500	0.9102	0.80943	NaN	-0.135745	-0.305022		0	0	0	0.0396699	1.40154
3-keto-steroid reductase	Hsd17b7	>tr|Q8C5N9|Q8C5N9_MOUSE 3-keto-steroid reductase OS=Mus musculus GN=Hsd17b7 PE=2 SV=1;>sp|O88736|DHB7_MOUSE 3-keto-steroid reductase OS=Mus musculus GN=Hsd17b7 PE=2 SV=1	2	4	40.014	5.65e-36	0.80863	0.87974	-0.184851	19.891	9	0.89451	0.96313	29.95	3	0.68591	0.74131	14.756	3	0.80863	0.87974	12.584	3	14.9	13.3	16.6	77359000	42413000	34946000	7271000	4257800	3013300	28436000	16199000	12237000	41652000	21956000	19696000	0.96313	0.74131	0.87974	-0.0541976	-0.431851	-0.184851	0	0	0	0.113547	0.944825
NADH dehydrogenase [ubiquinone] 1 beta subcomplex subunit 8, mitochondrial	Ndufb8	>sp|Q9D6J5|NDUB8_MOUSE NADH dehydrogenase [ubiquinone] 1 beta subcomplex subunit 8, mitochondrial OS=Mus musculus GN=Ndufb8 PE=1 SV=1;>tr|Q3V406|Q3V406_MOUSE NADH dehydrogenase [ubiquinone] 1 beta subcomplex subunit 8, mitochondrial OS=Mus musculus GN=Nduf	5	4	21.876	1.21e-24	0.81581	0.87982	-0.18472	13.484	10	NaN	NaN	NaN	1	0.8106	0.87171	14.939	5	0.8547	0.93411	9.0624	4	6.5	29	29	68009000	37525000	30484000	6704600	3732200	2972400	33854000	18278000	15576000	27450000	15514000	11936000	NaN	0.87171	0.93411		-0.19808	-0.0983356	0	0	0	0.0282475	1.54902
Phospholipid scramblase 3	Plscr3	>sp|Q9JIZ9|PLS3_MOUSE Phospholipid scramblase 3 OS=Mus musculus GN=Plscr3 PE=1 SV=1;>tr|Q5F284|Q5F284_MOUSE Phospholipid scramblase 3 (Fragment) OS=Mus musculus GN=Plscr3 PE=2 SV=1	2	2	31.802	4.27e-83	0.80893	0.88002	-0.184392	8.9894	5	NaN	NaN	NaN	1	0.90035	0.98111	10.153	2	0.77821	0.85498	4.0808	2	6.8	9.5	9.5	39550000	21345000	18206000	1336900	681850	655010	14176000	6995600	7180700	24037000	13667000	10370000	NaN	0.98111	0.85498		-0.0275132	-0.226037	0	0	0	0.185134	0.732515
Fatty acid desaturase 3	Fads3	>sp|Q9JJE7|FADS3_MOUSE Fatty acid desaturase 3 OS=Mus musculus GN=Fads3 PE=2 SV=2	1	3	51.469	9.57e-23	0.79128	0.88281	-0.179825	12.689	7	0.79128	0.88281	9.3822	3	0.84432	0.92718	26.678	2	0.81443	0.92409	6.553	2	14.5	9.8	9.8	39688000	22326000	17362000	5613100	3323200	2289800	17680000	9854000	7826200	16395000	9148600	7246200	0.88281	0.92718	0.92409	-0.179825	-0.109079	-0.113895	0	0	0	0.00417205	2.37965
Mitochondrial 2-oxoglutarate/malate carrier protein	Slc25a11	>sp|Q9CR62|M2OM_MOUSE Mitochondrial 2-oxoglutarate/malate carrier protein OS=Mus musculus GN=Slc25a11 PE=1 SV=3;>tr|Q5SX46|Q5SX46_MOUSE Mitochondrial 2-oxoglutarate/malate carrier protein (Fragment) OS=Mus musculus GN=Slc25a11 PE=2 SV=1	3	7	34.155	1.3e-15	0.82217	0.88282	-0.179809	30.399	9	0.84339	0.91772	37.472	4	0.74978	0.81394	23.432	3	0.91472	1.0142	7.657	2	15.9	10.5	7.3	36190000	19307000	16883000	7409700	3903100	3506500	9559600	5760200	3799400	19220000	9643400	9577000	0.91772	0.81394	1.0142	-0.123874	-0.297006	0.0203422	0	0	0	0.219263	0.659034
Peptidyl-tRNA hydrolase 2, mitochondrial	Ptrh2	>sp|Q8R2Y8|PTH2_MOUSE Peptidyl-tRNA hydrolase 2, mitochondrial OS=Mus musculus GN=Ptrh2 PE=2 SV=1	1	4	19.526	1.2e-30	0.80606	0.8832	-0.179188	8.5224	11	0.80762	0.87787	10.719	5	0.79658	0.87929	8.6491	3	0.79579	0.89628	7.2078	3	36.5	28.7	28.7	291660000	161360000	130290000	44296000	23888000	20408000	172120000	95898000	76227000	75237000	41579000	33658000	0.87787	0.87929	0.89628	-0.187921	-0.185589	-0.157979	0	0	0	5.10625e-05	4.2919
Calponin-1	Cnn1	>sp|Q08091|CNN1_MOUSE Calponin-1 OS=Mus musculus GN=Cnn1 PE=2 SV=1;>sp|Q08091-2|CNN1_MOUSE Isoform Beta of Calponin-1 OS=Mus musculus GN=Cnn1	2	12	33.355	4.01e-57	0.80394	0.88368	-0.178404	21.906	21	0.69929	0.76017	16.959	5	0.86359	0.94521	25.142	8	0.77619	0.86694	19.879	8	29.3	31.3	34	202170000	103830000	98335000	33701000	17669000	16032000	84033000	43178000	40855000	84435000	42988000	41448000	0.76017	0.94521	0.86694	-0.395606	-0.0812932	-0.205996	0	0	0	0.0674029	1.17132
ADP-ribosylation factor GTPase-activating protein 1	Arfgap1	>sp|Q9EPJ9|ARFG1_MOUSE ADP-ribosylation factor GTPase-activating protein 1 OS=Mus musculus GN=Arfgap1 PE=1 SV=2;>tr|Q3TGS9|Q3TGS9_MOUSE ADP-ribosylation factor GTPase-activating protein 1 OS=Mus musculus GN=Arfgap1 PE=2 SV=1;>sp|Q9EPJ9-2|ARFG1_MOUSE Isofor	3	5	45.288	6.35e-49	0.80101	0.88386	-0.17811	4.4851	7	0.83563	0.92819	6.921	2	NaN	NaN	NaN	1	0.81814	0.90195	3.7149	4	14.7	4.6	13	30724000	17215000	13509000	9044400	4678900	4365600	5588900	3231500	2357400	16091000	9304400	6786300	0.92819	NaN	0.90195	-0.107508		-0.148881	0	0	0	0.0036462	2.43816
Integrin alpha-V;Integrin alpha-V heavy chain;Integrin alpha-V light chain	Itgav	>sp|P43406|ITAV_MOUSE Integrin alpha-V OS=Mus musculus GN=Itgav PE=1 SV=2;>tr|A2AKI5|A2AKI5_MOUSE Integrin alpha-V light chain OS=Mus musculus GN=Itgav PE=2 SV=1	5	29	115.36	1.48e-193	0.7961	0.88416	-0.177621	19.53	60	0.77738	0.86375	20.023	20	0.8097	0.91001	22.463	23	0.79484	0.8886	11.446	17	24.9	28.8	23	495940000	272880000	223070000	93833000	53142000	40691000	191180000	100940000	90248000	210930000	118800000	92128000	0.86375	0.91001	0.8886	-0.211314	-0.136046	-0.170394	0	0	0	0.00136703	2.86422
Transmembrane and TPR repeat-containing protein 3	Tmtc3	>tr|G5E8C4|G5E8C4_MOUSE MCG142017, isoform CRA_a OS=Mus musculus GN=Tmtc3 PE=4 SV=1;>sp|Q8BRH0|TMTC3_MOUSE Transmembrane and TPR repeat-containing protein 3 OS=Mus musculus GN=Tmtc3 PE=2 SV=2	2	3	104.21	6.61e-13	0.79558	0.88445	-0.177148	29.516	5	0.94111	1.0171	37.385	2	0.84737	0.92932	6.9979	2	NaN	NaN	NaN	1	3	2.9	1.1	35835000	18765000	17070000	3890500	2090900	1799600	19367000	10857000	8509800	12578000	5816900	6760900	1.0171	0.92932	NaN	0.0244615	-0.105753		0	0	0	0.463749	0.333717
Methylmalonyl-CoA mutase, mitochondrial	Mut	>sp|P16332|MUTA_MOUSE Methylmalonyl-CoA mutase, mitochondrial OS=Mus musculus GN=Mut PE=2 SV=2	1	4	82.843	8.33e-53	0.81742	0.88486	-0.176479	8.4323	6	NaN	NaN	NaN	1	0.80458	0.8694	10.772	3	0.80999	0.88989	11.065	2	3.2	7	7.5	19625000	10419000	9206400	825670	491180	334490	10493000	5456000	5037400	8306400	4471900	3834500	NaN	0.8694	0.88989		-0.201908	-0.168301	0	0	0	0.00067204	3.1726
Growth factor receptor-bound protein 10	Grb10	>sp|Q60760|GRB10_MOUSE Growth factor receptor-bound protein 10 OS=Mus musculus GN=Grb10 PE=1 SV=2;>sp|Q60760-2|GRB10_MOUSE Isoform 2 of Growth factor receptor-bound protein 10 OS=Mus musculus GN=Grb10;>tr|Q5SUW3|Q5SUW3_MOUSE Growth factor receptor-bound pr	5	7	70.584	8.13e-83	0.79678	0.88531	-0.175745	29.466	14	0.79701	0.86026	8.7512	3	0.80027	0.86569	43.025	6	0.79655	0.89567	12.002	5	9.2	14.8	12.6	117960000	67081000	50875000	17771000	9169000	8602500	54772000	33069000	21703000	45412000	24843000	20569000	0.86026	0.86569	0.89567	-0.217155	-0.208078	-0.158961	0	0	0	0.000421008	3.37571
Ras-related protein Rab-21	Rab21	>sp|P35282|RAB21_MOUSE Ras-related protein Rab-21 OS=Mus musculus GN=Rab21 PE=1 SV=4	1	8	24.106	5.66e-34	0.80657	0.88566	-0.175175	14.295	17	0.80323	0.88566	18.205	5	0.78231	0.84727	15.434	6	0.84511	0.94121	11.495	6	25.7	28.4	25.2	88259000	46957000	41302000	12964000	6105500	6858500	34632000	18997000	15635000	40663000	21855000	18808000	0.88566	0.84727	0.94121	-0.175175	-0.239106	-0.0874114	0	0	0	0.01905	1.7201
Multifunctional protein ADE2;Phosphoribosylaminoimidazole-succinocarboxamide synthase;Phosphoribosylaminoimidazole carboxylase	Paics	>sp|Q9DCL9|PUR6_MOUSE Multifunctional protein ADE2 OS=Mus musculus GN=Paics PE=1 SV=4	3	14	47.006	1.67e-135	0.80612	0.88641	-0.173954	34.457	26	0.87617	0.95458	27.482	6	0.7885	0.85098	18.062	9	0.79367	0.89312	47.869	11	22.6	32.7	29.4	166610000	88508000	78101000	8902200	4722700	4179600	56147000	30349000	25798000	101560000	53436000	48124000	0.95458	0.85098	0.89312	-0.067062	-0.232803	-0.163074	0	0	0	0.0325326	1.48768
Serine/threonine-protein phosphatase PP1-beta catalytic subunit	Ppp1cb	>sp|P62141|PP1B_MOUSE Serine/threonine-protein phosphatase PP1-beta catalytic subunit OS=Mus musculus GN=Ppp1cb PE=1 SV=3	1	10	37.186	3.75e-189	0.79885	0.88646	-0.173873	23.279	7	0.75464	0.81421	45	2	0.86807	0.9527	10.192	2	0.72842	0.85606	20.233	3	44	40.7	43.4	82139000	39852000	42287000	18723000	9773200	8949700	25911000	11406000	14505000	37505000	18673000	18832000	0.81421	0.9527	0.85606	-0.296527	-0.0699061	-0.224216	0	0	0	0.0421394	1.37531
Syntaxin-7	Stx7	>sp|O70439|STX7_MOUSE Syntaxin-7 OS=Mus musculus GN=Stx7 PE=1 SV=3;>tr|Q8BH40|Q8BH40_MOUSE Syntaxin 7 OS=Mus musculus GN=Stx7 PE=2 SV=1	2	4	29.82	4.99e-50	0.80657	0.88652	-0.173775	23.764	9	NaN	NaN	NaN	1	0.84651	0.91667	20.531	4	0.76842	0.84153	31.39	4	13.8	28.7	28.7	86617000	41580000	45037000	4111200	2404200	1707100	32429000	13293000	19136000	50077000	25883000	24194000	NaN	0.91667	0.84153		-0.125526	-0.248913	0	0	0	0.0267381	1.57287
Lactadherin	Mfge8	>sp|P21956|MFGM_MOUSE Lactadherin OS=Mus musculus GN=Mfge8 PE=1 SV=3;>sp|P21956-2|MFGM_MOUSE Isoform 2 of Lactadherin OS=Mus musculus GN=Mfge8	2	13	51.24	1.75e-137	0.79731	0.8869	-0.173157	9.449	30	0.81338	0.88489	8.9022	9	0.80455	0.88887	9.0187	12	0.78626	0.88616	11.357	9	26.3	37.1	28.5	399460000	225190000	174260000	58766000	33844000	24922000	169780000	97431000	72347000	170910000	93918000	76995000	0.88489	0.88887	0.88616	-0.17643	-0.169956	-0.174361	0	0	0	8.77191e-08	7.05691
Dolichol-phosphate mannosyltransferase	Dpm1	>sp|O70152|DPM1_MOUSE Dolichol-phosphate mannosyltransferase OS=Mus musculus GN=Dpm1 PE=2 SV=1;>tr|A2BDX2|A2BDX2_MOUSE Dolichol-phosphate mannosyltransferase OS=Mus musculus GN=Dpm1 PE=2 SV=1;>tr|F8WII3|F8WII3_MOUSE Dolichol-phosphate mannosyltransferase (	3	4	29.174	8.81e-14	0.82257	0.88729	-0.172522	25.271	8	1.2478	1.3432	31.414	2	0.79649	0.85913	5.1948	4	0.8212	0.90577	24.287	2	10	20.4	9.6	38486000	21707000	16778000	4410900	2117500	2293400	18683000	10772000	7911500	15391000	8817900	6573600	1.3432	0.85913	0.90577	0.425674	-0.219052	-0.142783	0	0	0	0.92171	0.0354055
Ornithine aminotransferase, mitochondrial	Oat	>sp|P29758|OAT_MOUSE Ornithine aminotransferase, mitochondrial OS=Mus musculus GN=Oat PE=1 SV=1	1	23	48.354	0	0.79837	0.88764	-0.171953	14.724	73	0.82929	0.90321	12.804	22	0.79007	0.86712	12.615	24	0.7846	0.88764	17.816	27	53.5	58.5	66.7	1613500000	890260000	723210000	244770000	134070000	110700000	553940000	298790000	255150000	814760000	457400000	357360000	0.90321	0.86712	0.88764	-0.146867	-0.205696	-0.171953	0	0	0	0.000509152	3.29315
Laminin subunit gamma-1	Lamc1	>tr|F8VQJ3|F8VQJ3_MOUSE Laminin subunit gamma-1 OS=Mus musculus GN=Lamc1 PE=2 SV=1;>sp|P02468|LAMC1_MOUSE Laminin subunit gamma-1 OS=Mus musculus GN=Lamc1 PE=1 SV=2	2	7	177.19	7.5e-34	0.80139	0.88771	-0.17184	15.481	13	0.80436	0.88863	14.018	4	0.84621	0.91093	25.194	4	0.78846	0.8764	8.3831	5	2.3	4.4	5	72807000	39645000	33162000	4369300	2327300	2042000	8799100	4490600	4308400	59638000	32827000	26811000	0.88863	0.91093	0.8764	-0.170345	-0.134588	-0.190339	0	0	0	0.000535813	3.27099
Myristoylated alanine-rich C-kinase substrate	Marcks	>sp|P26645|MARCS_MOUSE Myristoylated alanine-rich C-kinase substrate OS=Mus musculus GN=Marcks PE=1 SV=2	1	11	29.661	2.72e-172	0.79737	0.88838	-0.170751	17.889	25	0.87534	0.97785	22.749	7	0.79737	0.89289	14.514	11	0.72077	0.82285	10.068	7	29.1	43.7	32	406530000	226220000	180310000	74486000	46741000	27745000	205690000	110070000	95621000	126350000	69411000	56941000	0.97785	0.89289	0.82285	-0.0323149	-0.163446	-0.281299	0	0	0	0.0914846	1.03865
Inactive tyrosine-protein kinase 7	Ptk7	>sp|Q8BKG3|PTK7_MOUSE Inactive tyrosine-protein kinase 7 OS=Mus musculus GN=Ptk7 PE=1 SV=1	2	34	117.53	0	0.80029	0.88965	-0.16869	21.15	88	0.75945	0.83099	28.251	27	0.8173	0.91401	18.547	31	0.82307	0.90576	15.468	30	34.1	40.2	42.5	899600000	499370000	400240000	182300000	100720000	81576000	357040000	196800000	160240000	360270000	201840000	158430000	0.83099	0.91401	0.90576	-0.267097	-0.129718	-0.142799	0	0	0	0.0147452	1.83135
Chondroitin sulfate proteoglycan 4	Cspg4	>sp|Q8VHY0|CSPG4_MOUSE Chondroitin sulfate proteoglycan 4 OS=Mus musculus GN=Cspg4 PE=1 SV=3;>sp|Q8VHY0-2|CSPG4_MOUSE Isoform 2 of Chondroitin sulfate proteoglycan 4 OS=Mus musculus GN=Cspg4	3	18	252.31	2.4e-84	0.79418	0.89053	-0.167264	21.18	33	0.84156	0.90564	16.102	12	0.8051	0.89248	29.843	12	0.74903	0.85267	8.9326	9	9.6	9.2	6.5	185090000	104340000	80755000	48444000	27466000	20977000	70501000	41437000	29064000	66148000	35434000	30714000	0.90564	0.89248	0.85267	-0.14299	-0.164108	-0.229941	0	0	0	0.00239429	2.62082
NFU1 iron-sulfur cluster scaffold homolog, mitochondrial	Nfu1	>sp|Q9QZ23|NFU1_MOUSE NFU1 iron-sulfur cluster scaffold homolog, mitochondrial OS=Mus musculus GN=Nfu1 PE=1 SV=2	1	4	28.567	5.81e-46	0.79026	0.89134	-0.165952	13.048	10	0.82499	0.91249	11.307	2	0.78254	0.89134	19.26	4	0.80754	0.88699	9.4811	4	11	15.7	22	90913000	50982000	39931000	15981000	8807500	7173400	34051000	18550000	15501000	40881000	23624000	17256000	0.91249	0.89134	0.88699	-0.132119	-0.165952	-0.17301	0	0	0	0.000239857	3.62005
Collagen alpha-2(I) chain	Col1a2	>sp|Q01149|CO1A2_MOUSE Collagen alpha-2(I) chain OS=Mus musculus GN=Col1a2 PE=2 SV=2	1	15	129.56	9.32e-113	0.81367	0.89255	-0.163995	74.19	27	0.79221	0.85634	11.548	4	0.82471	0.89993	92.501	9	0.81249	0.89704	74.11	14	5.1	10.2	19.2	216180000	90497000	125680000	11147000	5473100	5674200	72209000	27613000	44596000	132820000	57411000	75410000	0.85634	0.89993	0.89704	-0.223744	-0.152115	-0.156756	0	0	0	0.00155206	2.80909
Golgi-associated plant pathogenesis-related protein 1	Glipr2	>sp|Q9CYL5|GAPR1_MOUSE Golgi-associated plant pathogenesis-related protein 1 OS=Mus musculus GN=Glipr2 PE=2 SV=3	2	9	17.09	6.54e-146	0.80528	0.89274	-0.163688	13.147	20	0.7961	0.86894	20.512	7	0.87525	0.94633	7.2958	7	0.7925	0.88333	7.5716	6	51.3	55.8	55.2	188040000	100470000	87567000	24958000	13579000	11379000	77850000	40976000	36873000	85228000	45913000	39315000	0.86894	0.94633	0.88333	-0.202672	-0.0795847	-0.178976	0	0	0	0.0151292	1.82018
Rho GDP-dissociation inhibitor 2	Arhgdib	>sp|Q61599|GDIR2_MOUSE Rho GDP-dissociation inhibitor 2 OS=Mus musculus GN=Arhgdib PE=1 SV=3	2	3	22.851	3.96e-25	0.78377	0.89301	-0.163252	14.887	7	0.75209	0.83901	1.4378	2	0.98783	1.1105	16.966	3	0.81417	0.93477	6.4643	2	25.5	32.5	25.5	221350000	120370000	100980000	22708000	12883000	9825200	158330000	85553000	72781000	40308000	21934000	18374000	0.83901	1.1105	0.93477	-0.25324	0.151209	-0.0973167	0	0	0	0.602735	0.219874
Acid ceramidase;Acid ceramidase subunit alpha;Acid ceramidase subunit beta	Asah1	>sp|Q9WV54|ASAH1_MOUSE Acid ceramidase OS=Mus musculus GN=Asah1 PE=1 SV=1	3	10	44.669	1.52e-38	0.81032	0.89334	-0.162719	21.754	18	0.76299	0.8315	16.448	6	0.81625	0.89646	29.525	7	0.86329	0.95752	13.973	5	20.1	21.3	16	100970000	55533000	45434000	16398000	9993300	6404700	47230000	24586000	22644000	37339000	20954000	16385000	0.8315	0.89646	0.95752	-0.266212	-0.157689	-0.0626255	0	0	0	0.0509818	1.29258
Matrix-remodeling-associated protein 7	Mxra7	>sp|Q9CZH7|MXRA7_MOUSE Matrix-remodeling-associated protein 7 OS=Mus musculus GN=Mxra7 PE=1 SV=2;>tr|Q9D1T2|Q9D1T2_MOUSE Matrix-remodeling-associated protein 7 OS=Mus musculus GN=Mxra7 PE=2 SV=1	2	5	19.457	6.4e-39	0.80787	0.89426	-0.161234	9.6494	10	0.84352	0.93125	11.075	4	0.81073	0.90172	11.271	4	0.80386	0.88843	4.8672	2	21.9	29.2	9	55626000	30010000	25616000	10367000	5096700	5270200	29183000	15929000	13255000	16076000	8984700	7091100	0.93125	0.90172	0.88843	-0.10276	-0.149249	-0.17067	0	0	0	0.00215834	2.66588
N-alpha-acetyltransferase 10;N-alpha-acetyltransferase 11	Naa10;Gm16286;Naa11	>tr|Q3V4D5|Q3V4D5_MOUSE N-acetyltransferase ARD1 homolog (S. cerevisiae), isoform CRA_b OS=Mus musculus GN=Naa10 PE=2 SV=1;>sp|Q9QY36|NAA10_MOUSE N-alpha-acetyltransferase 10 OS=Mus musculus GN=Naa10 PE=1 SV=1;>tr|B1AUY7|B1AUY7_MOUSE N-alpha-acetyltransfer	8	2	24.821	4.66e-08	0.82135	0.89504	-0.159976	12.921	6	0.82147	0.90437	13.523	3	NaN	NaN	NaN	1	0.74521	0.82792	13.047	2	16	8.4	16	33496000	17615000	15881000	11073000	5499000	5573700	11693000	5913400	5779200	10731000	6202800	4528200	0.90437	NaN	0.82792	-0.145015		-0.272437	0	0	0	0.0218241	1.66106
Integrin alpha-5;Integrin alpha-5 heavy chain;Integrin alpha-5 light chain	Itga5	>sp|P11688|ITA5_MOUSE Integrin alpha-5 OS=Mus musculus GN=Itga5 PE=1 SV=3	1	28	115.04	2.16e-213	0.80458	0.89528	-0.159589	17.356	69	0.81891	0.88883	14.385	19	0.82155	0.89625	21.964	25	0.79333	0.89109	14.205	25	23.1	29.8	29.2	840170000	460950000	379220000	119350000	66325000	53026000	267710000	145830000	121870000	453120000	248790000	204320000	0.88883	0.89625	0.89109	-0.170021	-0.158027	-0.166357	0	0	0	1.2858e-06	5.89083
Regulator of nonsense transcripts 1	Upf1	>sp|Q9EPU0|RENT1_MOUSE Regulator of nonsense transcripts 1 OS=Mus musculus GN=Upf1 PE=1 SV=2;>sp|Q9EPU0-2|RENT1_MOUSE Isoform 2 of Regulator of nonsense transcripts 1 OS=Mus musculus GN=Upf1	2	7	123.97	1.25e-28	0.81391	0.89621	-0.158091	17.588	9	0.8732	0.96082	12.165	4	0.69708	0.75512	12.123	2	0.64459	0.71397	13.968	3	6.8	3.5	3.6	45160000	23988000	21172000	22920000	12021000	10899000	11524000	6096100	5427700	10716000	5871000	4845200	0.96082	0.75512	0.71397	-0.0576619	-0.405222	-0.486065	0	0	0	0.0737953	1.13197
Mitochondrial import inner membrane translocase subunit Tim13	Timm13	>sp|P62075|TIM13_MOUSE Mitochondrial import inner membrane translocase subunit Tim13 OS=Mus musculus GN=Timm13 PE=1 SV=1	1	2	10.458	4.59e-28	0.81414	0.89642	-0.157753	11.917	6	NaN	NaN	NaN	1	0.81414	0.89642	9.1658	2	0.73583	0.83156	15.576	3	15.8	30.5	30.5	36635000	19686000	16949000	4288000	2103800	2184200	12838000	7227800	5610300	19509000	10354000	9154200	NaN	0.89642	0.83156		-0.157753	-0.266108	0	0	0	0.0134708	1.87061
Exportin-5	Xpo5	>sp|Q924C1|XPO5_MOUSE Exportin-5 OS=Mus musculus GN=Xpo5 PE=2 SV=1	3	5	136.97	9.06e-50	0.83645	0.89715	-0.156579	11.739	8	0.83645	0.89697	3.7229	2	0.85997	0.92965	21.224	2	0.8605	0.96141	11.898	4	3.2	2.9	5.1	37902000	20656000	17247000	4119000	2259200	1859800	8749700	4697000	4052700	25033000	13699000	11334000	0.89697	0.92965	0.96141	-0.156868	-0.10524	-0.0567763	0	0	0	0.0212381	1.67288
Serine hydroxymethyltransferase	Shmt2	>tr|Q9CZN7|Q9CZN7_MOUSE Serine hydroxymethyltransferase OS=Mus musculus GN=Shmt2 PE=2 SV=1	4	24	55.758	6.59e-194	0.81222	0.89715	-0.156579	12.366	71	0.79739	0.86148	17.523	22	0.82137	0.91197	9.5565	25	0.7987	0.89377	8.8434	24	42.3	55.2	56.5	1119700000	612420000	507280000	176400000	96032000	80365000	419150000	225130000	194020000	524150000	291260000	232890000	0.86148	0.91197	0.89377	-0.215111	-0.132942	-0.162024	0	0	0	0.00211391	2.67491
Signal recognition particle 9 kDa protein	Srp9	>sp|P49962|SRP09_MOUSE Signal recognition particle 9 kDa protein OS=Mus musculus GN=Srp9 PE=1 SV=2	2	3	10.194	9.15e-10	0.82755	0.89813	-0.155004	16.584	6	NaN	NaN	NaN	1	0.81625	0.87786	10.936	3	0.71884	0.78146	22.906	2	10.5	36	25.6	34754000	20345000	14409000	6522200	3839200	2683000	14740000	8380700	6359500	13492000	8125100	5366500	NaN	0.87786	0.78146		-0.187937	-0.355756	0	0	0	0.022485	1.64811
CD166 antigen	Alcam	>sp|Q61490|CD166_MOUSE CD166 antigen OS=Mus musculus GN=Alcam PE=1 SV=3;>tr|E9Q3Q6|E9Q3Q6_MOUSE CD166 antigen OS=Mus musculus GN=Alcam PE=2 SV=1;>tr|E9Q4G8|E9Q4G8_MOUSE CD166 antigen OS=Mus musculus GN=Alcam PE=2 SV=1;>tr|F6QH25|F6QH25_MOUSE CD166 antigen	5	8	65.091	4.91e-45	0.80723	0.89819	-0.154907	43.743	18	0.77926	0.8521	9.6035	5	0.81818	0.88436	25.916	5	0.84666	0.95511	61.171	8	11.7	12.9	18.2	116940000	61075000	55862000	17217000	9680400	7537000	31944000	15993000	15951000	67776000	35401000	32374000	0.8521	0.88436	0.95511	-0.230905	-0.177294	-0.0662612	0	0	0	0.0310203	1.50835
Annexin A4;Annexin	Anxa4	>sp|P97429|ANXA4_MOUSE Annexin A4 OS=Mus musculus GN=Anxa4 PE=2 SV=4;>tr|D3Z0S1|D3Z0S1_MOUSE Annexin (Fragment) OS=Mus musculus GN=Anxa4 PE=2 SV=1;>tr|S4R1F2|S4R1F2_MOUSE Annexin A4 OS=Mus musculus GN=Anxa4 PE=4 SV=1;>tr|F7ANV6|F7ANV6_MOUSE Annexin (Fragme	4	5	35.915	5.06e-54	0.86009	0.89833	-0.154683	21.202	7	NaN	NaN	NaN	1	0.90557	0.98087	31.315	3	0.82238	0.87901	13.948	3	5	15.4	15.4	44659000	24305000	20353000	1728200	747380	980870	23612000	11866000	11747000	19318000	11692000	7625900	NaN	0.98087	0.87901		-0.0278662	-0.186049	0	0	0	0.167263	0.776599
NADPH--cytochrome P450 reductase	Por	>sp|P37040|NCPR_MOUSE NADPH--cytochrome P450 reductase OS=Mus musculus GN=Por PE=1 SV=2;>tr|Q05DV1|Q05DV1_MOUSE NADPH--cytochrome P450 reductase OS=Mus musculus GN=Por PE=2 SV=1	4	19	77.043	4.61e-150	0.81053	0.89871	-0.154072	15.301	39	0.85159	0.93875	16.333	14	0.81053	0.89334	17.131	13	0.7737	0.84796	10.908	12	22.7	26.7	22.1	318580000	167870000	150700000	85037000	43005000	42032000	115570000	60900000	54670000	117970000	63969000	54000000	0.93875	0.89334	0.84796	-0.0911871	-0.162719	-0.237932	0	0	0	0.0179973	1.74479
39S ribosomal protein L45, mitochondrial	Mrpl45	>sp|Q9D0Q7|RM45_MOUSE 39S ribosomal protein L45, mitochondrial OS=Mus musculus GN=Mrpl45 PE=2 SV=1	1	2	35.41	1.04e-08	0.83677	0.89958	-0.152677	19.265	5	NaN	NaN	NaN	1	0.74754	0.82313	29.718	2	0.82894	0.91901	21.701	2	5.2	14.4	14.4	28268000	15176000	13092000	4143300	2089900	2053400	11649000	6635900	5012900	12476000	6450600	6025800	NaN	0.82313	0.91901		-0.280808	-0.121848	0	0	0	0.0425097	1.37151
Translocation protein SEC63 homolog	Sec63	>sp|Q8VHE0|SEC63_MOUSE Translocation protein SEC63 homolog OS=Mus musculus GN=Sec63 PE=1 SV=4	1	13	87.869	7.59e-77	0.79945	0.89981	-0.152308	13.075	32	0.77331	0.86204	16.682	9	0.74165	0.82839	13.013	13	0.8474	0.94502	4.3433	10	12.6	19.5	16.8	261720000	144100000	117620000	43471000	23828000	19643000	111370000	61660000	49706000	106880000	58614000	48269000	0.86204	0.82839	0.94502	-0.214173	-0.271618	-0.0815832	0	0	0	0.0282776	1.54856
Ras-related protein Ral-A	Rala	>sp|P63321|RALA_MOUSE Ras-related protein Ral-A OS=Mus musculus GN=Rala PE=1 SV=1	1	5	23.553	2.53e-67	0.80804	0.90125	-0.150001	13.078	6	NaN	NaN	NaN	1	0.90779	0.98846	18.639	3	0.77548	0.87237	5.1265	2	20.4	32.5	22.8	69091000	38230000	30860000	11847000	6224900	5621900	29512000	16575000	12937000	27732000	15430000	12302000	NaN	0.98846	0.87237		-0.0167455	-0.196988	0	0	0	0.209856	0.67808
Nodal modulator 1	Nomo1	>sp|Q6GQT9|NOMO1_MOUSE Nodal modulator 1 OS=Mus musculus GN=Nomo1 PE=1 SV=1	1	14	133.42	6.67e-97	0.82258	0.90137	-0.149809	105.33	25	0.81642	0.89917	160.4	5	0.80019	0.86807	125.96	10	0.82698	0.93091	11.86	10	7	13.1	11	292230000	221150000	71088000	59606000	51454000	8152100	135160000	115530000	19628000	97468000	54160000	43308000	0.89917	0.86807	0.93091	-0.153334	-0.204117	-0.103286	0	0	0	0.00618573	2.20861
Ras-related protein Rab-8A	Rab8a	>sp|P55258|RAB8A_MOUSE Ras-related protein Rab-8A OS=Mus musculus GN=Rab8a PE=1 SV=2	4	7	23.668	4.89e-79	0.82396	0.90151	-0.149585	14.767	10	0.80139	0.87718	15.493	4	0.82396	0.90632	7.3492	2	0.80415	0.89408	19.414	4	25.1	19.3	22.7	27355000	15149000	12206000	6987100	4009500	2977500	8040200	4475700	3564400	12328000	6663700	5663800	0.87718	0.90632	0.89408	-0.189055	-0.141908	-0.161524	0	0	0	0.000275948	3.55917
3-hydroxyacyl-CoA dehydrogenase type-2	Hsd17b10	>tr|A2AFQ2|A2AFQ2_MOUSE 3-hydroxyacyl-CoA dehydrogenase type-2 OS=Mus musculus GN=Hsd17b10 PE=2 SV=1;>tr|Q99N15|Q99N15_MOUSE 17beta-hydroxysteroid dehydrogenase type 10/short chain L-3-hydroxyacyl-CoA dehydrogenase OS=Mus musculus GN=Hsd17b10 PE=2 SV=1;>sp	3	8	28.374	1.91e-44	0.81464	0.90244	-0.148097	13.095	12	0.79644	0.87385	12.878	4	0.78859	0.86588	3.0875	2	0.93889	1.0656	12.267	6	28	13.3	31.7	108630000	60062000	48572000	42096000	26235000	15862000	4334200	2501000	1833200	62204000	31327000	30878000	0.87385	0.86588	1.0656	-0.194542	-0.207761	0.091666	0	0	0	0.348889	0.457313
39S ribosomal protein L49, mitochondrial	Mrpl49	>sp|Q9CQ40|RM49_MOUSE 39S ribosomal protein L49, mitochondrial OS=Mus musculus GN=Mrpl49 PE=2 SV=1	1	3	19.133	8.19e-10	0.80436	0.90354	-0.14634	20.773	5	NaN	NaN	NaN	1	0.92743	1.0121	37.421	2	0.84931	0.94293	6.0341	2	7.2	13.9	15.7	28604000	15859000	12745000	676940	251460	425480	15737000	8864500	6872500	12190000	6742500	5447300	NaN	1.0121	0.94293		0.0173518	-0.0847774	0	0	0	0.44099	0.355571
Protein FAM3C	Fam3c	>tr|G5E911|G5E911_MOUSE DNA segment, Chr 6, Wayne State University 176, expressed, isoform CRA_f OS=Mus musculus GN=Fam3c PE=4 SV=1;>sp|Q91VU0|FAM3C_MOUSE Protein FAM3C OS=Mus musculus GN=Fam3c PE=1 SV=1;>tr|G3X9I1|G3X9I1_MOUSE DNA segment, Chr 6, Wayne St	6	5	26.996	5.01e-19	0.82526	0.9039	-0.145765	18.159	9	0.71284	0.76999	9.3032	3	0.88124	0.95657	26.212	3	0.8265	0.92021	15.035	3	17	14.6	14.6	70498000	38940000	31558000	11397000	6227500	5169600	22631000	11487000	11144000	36469000	21225000	15244000	0.76999	0.95657	0.92021	-0.377088	-0.0640575	-0.119965	0	0	0	0.124307	0.905503
Pyridoxal-dependent decarboxylase domain-containing protein 1	Pdxdc1	>sp|Q99K01-4|PDXD1_MOUSE Isoform 4 of Pyridoxal-dependent decarboxylase domain-containing protein 1 OS=Mus musculus GN=Pdxdc1;>sp|Q99K01-2|PDXD1_MOUSE Isoform 2 of Pyridoxal-dependent decarboxylase domain-containing protein 1 OS=Mus musculus GN=Pdxdc1;>sp|	6	6	88.034	7.78e-40	0.82232	0.90435	-0.145047	19.207	9	NaN	NaN	NaN	1	0.78681	0.84706	36.166	3	0.84668	0.95584	5.4539	5	2.5	6.3	6.9	49076000	26727000	22349000	6730100	3799800	2930300	16447000	8418700	8028500	25899000	14509000	11390000	NaN	0.84706	0.95584		-0.239464	-0.065159	0	0	0	0.100789	0.996586
Protein transport protein Sec61 subunit beta	Gm10320;Sec61b	>tr|E9PW43|E9PW43_MOUSE Protein Gm10320 OS=Mus musculus GN=Gm10320 PE=4 SV=1;>sp|Q9CQS8|SC61B_MOUSE Protein transport protein Sec61 subunit beta OS=Mus musculus GN=Sec61b PE=1 SV=3	2	3	11.788	2.47e-21	0.81804	0.90474	-0.144425	9.4737	8	0.92386	0.99734	11.905	2	0.81076	0.89282	7.6834	3	0.75871	0.85251	6.5807	3	31.9	31.9	31.9	200130000	109790000	90345000	8839400	4841400	3998000	87468000	47908000	39560000	103820000	57038000	46786000	0.99734	0.89282	0.85251	-0.00384268	-0.163559	-0.230211	0	0	0	0.119705	0.921889
Plastin-3	Pls3	>sp|Q99K51|PLST_MOUSE Plastin-3 OS=Mus musculus GN=Pls3 PE=1 SV=3;>tr|B1AX58|B1AX58_MOUSE Plastin-3 OS=Mus musculus GN=Pls3 PE=2 SV=1	4	27	70.741	1.96e-292	0.82178	0.90492	-0.144138	19.114	64	0.83478	0.89697	18.242	15	0.82775	0.90371	20.712	25	0.80485	0.90807	17.876	24	36.5	48.6	42.9	777830000	432790000	345040000	113170000	60345000	52830000	317360000	175310000	142040000	347300000	197130000	150170000	0.89697	0.90371	0.90807	-0.156868	-0.146068	-0.139125	0	0	0	8.96508e-06	5.04745
Protein CDV3	Cdv3	>sp|Q4VAA2|CDV3_MOUSE Protein CDV3 OS=Mus musculus GN=Cdv3 PE=1 SV=2;>sp|Q4VAA2-2|CDV3_MOUSE Isoform 2 of Protein CDV3 OS=Mus musculus GN=Cdv3	3	6	29.729	1.73e-66	0.8148	0.90495	-0.14409	15.251	11	0.89314	1.0012	16.673	3	0.79644	0.88196	10.827	4	0.72942	0.82272	18.878	4	24.9	28.1	30.2	106370000	60170000	46202000	23068000	12233000	10834000	42878000	25159000	17719000	40427000	22777000	17649000	1.0012	0.88196	0.82272	0.0017302	-0.181215	-0.281527	0	0	0	0.137476	0.861773
Charged multivesicular body protein 4b	Chmp4b	>sp|Q9D8B3|CHM4B_MOUSE Charged multivesicular body protein 4b OS=Mus musculus GN=Chmp4b PE=2 SV=2	1	7	24.936	1.93e-56	0.80032	0.90506	-0.143915	17.185	13	0.94165	1.0546	10.397	3	0.78509	0.88159	21.334	6	0.786	0.89912	14.147	4	31.7	46	36.6	154850000	86766000	68081000	26756000	13173000	13583000	84222000	49020000	35202000	43869000	24573000	19296000	1.0546	0.88159	0.89912	0.0766959	-0.18182	-0.153414	0	0	0	0.351785	0.453723
[truncated: 1,241 more rows]
[truncated: 3 more columns]

## Sheet: WT MEFs±MVO 48h
Protein IDs	Majority protein IDs	Peptide counts (all)	Peptide counts (razor+unique)	Peptide counts (unique)	Protein names	Gene names	Fasta headers	Proteins	Peptides	Razor + unique peptides	Unique peptides	Peptides MVO48h1	Peptides MVO48h2	Peptides MVO48h3	Razor + unique peptides MVO48h1	Razor + unique peptides MVO48h2	Razor + unique peptides MVO48h3	Unique peptides MVO48h1	Unique peptides MVO48h2	Unique peptides MVO48h3	Sequence coverage [%]	Unique + razor sequence coverage [%]	Unique sequence coverage [%]	Mol. weight [kDa]	Sequence length	Sequence lengths	Slice average	Slice 1	Experiment MVO48h1	Experiment MVO48h2	Experiment MVO48h3	PEP	Ratio H/L	Ratio H/L normalized	Log2 Ratio H/L Normalized	Ratio H/L variability [%]	Ratio H/L count	Ratio H/L MVO48h1	Ratio H/L normalized MVO48h1	Ratio H/L variability [%] MVO48h1	Ratio H/L count MVO48h1	Ratio H/L MVO48h2	Ratio H/L normalized MVO48h2	Ratio H/L variability [%] MVO48h2	Ratio H/L count MVO48h2	Ratio H/L MVO48h3	Ratio H/L normalized MVO48h3	Ratio H/L variability [%] MVO48h3	Ratio H/L count MVO48h3
[truncated: 1,516 more rows]
[truncated: 29 more columns]

[truncated: 1 more sheets: WT vs AEP MEFs cytoplasm]
